# Supplementary material for: Crystal structure and Hirshfeld surface analysis of 1-[(E)-2-(5-chloro-2-hy­droxy­phen­yl)hydrazin-1-yl­idene]naphthalen-2(1H)-one
Source: Acta Crystallogr E Crystallogr Commun. 2021 May 28;77(Pt 6):672–6. doi: 10.1107/S2056989021005491 (PMC8183435; doi:10.1107/S2056989021005491)
Supplement: Supplementary file 1 [file e-77-00672-sup1.cif]

##############################################################################
#                                                                            #
# This CIF contains the data in a paper accepted for publication in          #
# Acta Crystallographica Section E. It conforms to the requirements of       #
# Notes for Authors for Acta Crystallographica Section E, and has been       #
# peer reviewed under the auspices of the IUCr Commission on Journals.       #
#                                                                            #
# Full details of the Crystallographic Information File format               #
# are given in the paper "The Crystallographic Information File (CIF):       #
# a New Standard Archive File for Crystallography" by S. R. Hall, F. H.      #
# Allen and I. D. Brown [Acta Cryst. (1991), A47, 655-685].                  #
#                                                                            #
# The current version of the core CIF dictionary is obtainable from          #
# ftp://ftp.iucr.org/pub/cif_core.dic.                                       #
#                                                                            #
# Software is freely available for graphical display of the structure(s)     #
# in this CIF. For information consult the CIF software page                 #
# http://www.iucr.org/resources/cif/software.                                #
#                                                                            #
# This file may be used for bona fide research purposes within the           #
# scientific community so long as proper attribution is given to the journal # 
# article from which it was obtained.                                        #
#                                                                            #
##############################################################################
data_I
_audit_creation_method
;
Olex2 1.3
(compiled 2020.11.12 svn.r5f609507 for OlexSys, GUI svn.r6272)
;
_journal_date_recd_electronic     2021-05-10
_journal_date_accepted     2021-05-25
_journal_name_full     'Acta Crystallographica, Section E'
_journal_year     2021
_journal_volume     77
_journal_issue      6
_journal_page_first     672
_journal_page_last     676
_journal_paper_category     GO
_journal_paper_doi     10.1107/S2056989021005491
_journal_coeditor_code     ZN2007
_publ_contact_author_name     'Bougueria, Hassiba, Benarous, Nesrine'
_publ_contact_author_address
;
Unit\'e de Recherche de Chimie de l'Environnement
et Mol\'eculaire Structurale (URCHEMS).
D\'epartement de Chimie
Universit\'e des Fr\`eres Mentouri de Constantine-1
25000 Constantine
Algeria
Centre universitaire abd el hafid boussouf
Mila, 43000 Mila,
Algeria
;
_publ_contact_author_email
                       'bougueriahassiba@gmail.com, nesrine.benarous@umc.edu.dz'
_publ_contact_author_fax     ?
_publ_contact_author_phone     '+213661770916'
_publ_section_title
;\
Crystal structure and Hirshfeld surface analysis of
1-[(<i>E</i>)-2-(5-chloro-2-hydroxyphenyl)hydrazin-1-ylidene]naphthalen-\
2(1<i>H</i>)-one
;
_publ_section_title_footnote     .
loop_
    _publ_author_name
    _publ_author_footnote
    _publ_author_address
    'Bougueria, Hassiba' .
;
Unit\'e de Recherche de Chimie de l'Environnement \
et Mol\'eculaire Structurale (URCHEMS)
D\'epartement de Chimie
Universit\'e des Fr\`eres Mentouri de Constantine-1
25000 Constantine
Algeria
Centre Universitaire Abd El Hafid Boussouf
Mila, 43000 Mila,
Algeria
;
    'Chetioui, Souheyla' .
;
Unit\'e de Recherche de Chimie de l'Environnement \
et Mol\'eculaire Structurale (URCHEMS)
D\'epartement de Chimie
Universit\'e des Fr\`eres Mentouri de Constantine-1
25000 Constantine
Algeria
Facult\'e de Technologie, Universit\'e Mohamed Boudiaf M'sila
Algeria
;
    'Bensegueni, Mohammed Abdellatif' .
;
Unit\'e de Recherche de Chimie de l'Environnement \
et Mol\'eculaire Structurale (URCHEMS)
D\'epartement de Chimie
Universit\'e des Fr\`eres Mentouri de Constantine-1
25000 Constantine
Algeria
;
    'Djukic, Jean-Pierre' .
;
Laboratoire de Chimie et Syst\'emique Organom\'etallique (LCSOM),
Institut de Chimie, Universit\'e de Strasbourg, UMR 7177,
4 rue Blaise Pascal, F-67070 Strasbourg Cedex, France
;
    'Benarous, Nesrine' .
;
Unit\'e de Recherche de Chimie de l'Environnement \
et Mol\'eculaire Structurale (URCHEMS)
D\'epartement de Chimie
Universit\'e des Fr\`eres Mentouri de Constantine-1
25000 Constantine
Algeria
;
_publ_section_synopsis
;\
The molecular structure of the newly synthesized dye
(<i>E</i>)-1-[2-(5-chloro-2-hydroxyphenyl)hydrazinylidene]naphthalen-\
2(1<i>H</i>)-one was determined by X-ray diffraction at 173 K. The asymmetric
unit of the title contains two crystallographically independent molecules,
which adopt an <i>E</i> configuration.
;
_chemical_name_systematic
;\
1-[(<i>E</i>)-2-(5-Chloro-2-hydroxyphenyl)hydrazin-1-ylidene]naphthalen-\
2(1<i>H</i>)-one
;
_chemical_name_common     ?
_chemical_formula_moiety     'C16 H11 Cl N2 O2'
_chemical_formula_sum     'C16 H11 Cl N2 O2'
_chemical_formula_iupac     'C16 H11 Cl N2 O2'
_chemical_formula_weight     298.72
_chemical_melting_point     ?
_chemical_absolute_configuration     ?
_space_group_crystal_system     monoclinic
_space_group_name_H-M_alt     'C 1 c 1'
_space_group_name_Hall     'C -2yc'
loop_
    _space_group_symop_operation_xyz
    'x, y, z'
    'x, -y, z+1/2'
    'x+1/2, y+1/2, z'
    'x+1/2, -y+1/2, z+1/2'
_cell_length_a     32.830(4)
_cell_length_b     4.4049(5)
_cell_length_c     18.844(2)
_cell_angle_alpha     90
_cell_angle_beta     90.130(3)
_cell_angle_gamma     90
_cell_volume     2725.1(6)
_cell_formula_units_Z     8
_cell_measurement_reflns_used     13940
_cell_measurement_theta_min     1.643
_cell_measurement_theta_max     27.974
_cell_measurement_temperature     173.15
loop_
    _twin_individual_id
    _twin_individual_mass_fraction_refined
    1 0.677(2)
    2 0.323(2)
_exptl_crystal_description     plate
_exptl_crystal_colour     red
_exptl_crystal_size_max     0.3
_exptl_crystal_size_mid     0.2
_exptl_crystal_size_min     0.06
_exptl_crystal_density_diffrn     1.456
_exptl_crystal_density_meas     ?
_exptl_crystal_density_method     ?
_exptl_crystal_F_000     1232
_exptl_absorpt_coefficient_mu     0.286
_exptl_absorpt_correction_type     multi-scan
_exptl_absorpt_process_details
;
(SADABS; Sheldrick, 2002)
;
_exptl_absorpt_correction_T_min     0.6100
_exptl_absorpt_correction_T_max     0.7456
_diffrn_ambient_temperature     173.15
_diffrn_source     ?
_diffrn_radiation_type     MoK\a
_diffrn_radiation_wavelength     0.71073
_diffrn_measurement_device_type     'Bruker APEXII CCD'
_diffrn_measurement_method     '\f and \w scans'
_diffrn_detector_area_resol_mean     ?
_diffrn_reflns_number     13940
_diffrn_reflns_av_R_equivalents     0.0634
_diffrn_reflns_av_unetI/netI     0.0766
_diffrn_reflns_theta_min     1.643
_diffrn_reflns_theta_max     27.974
_diffrn_reflns_theta_full     25.242
_diffrn_measured_fraction_theta_max     0.998
_diffrn_measured_fraction_theta_full     0.999
_diffrn_reflns_limit_h_min     -42
_diffrn_reflns_limit_h_max     42
_diffrn_reflns_limit_k_min     -5
_diffrn_reflns_limit_k_max     5
_diffrn_reflns_limit_l_min     -23
_diffrn_reflns_limit_l_max     24
_refine_special_details
;
 Refined as a 2-component twin.
;
_reflns_number_total     6168
_reflns_number_gt     4497
_reflns_threshold_expression     'I > 2\s(I)'
_refine_ls_structure_factor_coef     Fsqd
_refine_ls_matrix_type     full
_refine_ls_R_factor_all     0.0769
_refine_ls_R_factor_gt     0.0456
_refine_ls_wR_factor_gt     0.0745
_refine_ls_wR_factor_ref     0.0818
_refine_ls_goodness_of_fit_ref     0.966
_refine_ls_restrained_S_all     0.965
_refine_ls_number_reflns     6168
_refine_ls_number_parameters     392
_refine_ls_number_restraints     6
_refine_ls_hydrogen_treatment     mixed
_refine_ls_weighting_scheme     calc
_refine_ls_weighting_details
                      'w=1/[\s^2^(Fo^2^)+(0.0325P)^2^] where P=(Fo^2^+2Fc^2^)/3'
_atom_sites_solution_hydrogens     mixed
_atom_sites_solution_primary     ?
_atom_sites_solution_secondary     ?
_refine_ls_shift/su_max     0.000
_refine_ls_shift/su_mean     0.000
_refine_diff_density_max     0.344
_refine_diff_density_min     -0.271
_refine_ls_extinction_method     none
_refine_ls_extinction_coef     .
_refine_ls_abs_structure_details
;
Flack <i>x</i> determined using 1605 quotients
[(<i>I</i>^+^)-(<i>I</i>^-^)]/[(<i>I</i>^+^)+(<i>I</i>^-^)]
(Parsons <i>et al.</i> (2013)
;
_refine_ls_abs_structure_Flack     -0.02(3)
loop_
    _atom_type_symbol
    _atom_type_description
    _atom_type_scat_dispersion_real
    _atom_type_scat_dispersion_imag
    _atom_type_scat_source
    'C' 'C' 0.0033 0.0016
                         'International Tables Vol C Tables 4.2.6.8 and 6.1.1.4'
    'H' 'H' 0.0000 0.0000
                         'International Tables Vol C Tables 4.2.6.8 and 6.1.1.4'
    'Cl' 'Cl' 0.1484 0.1585
                         'International Tables Vol C Tables 4.2.6.8 and 6.1.1.4'
    'N' 'N' 0.0061 0.0033
                         'International Tables Vol C Tables 4.2.6.8 and 6.1.1.4'
    'O' 'O' 0.0106 0.0060
                         'International Tables Vol C Tables 4.2.6.8 and 6.1.1.4'
_computing_data_collection
;
APEX2 (Bruker, 2014)
;
_computing_cell_refinement
;
SAINT (Bruker, 2014)
;
_computing_data_reduction
;
SAINT (Bruker, 2014)
;
_computing_structure_solution
;
<i>SHELXT2018/3</i> (Sheldrick, 2015a)
;
_computing_structure_refinement
;
<i>SHELXL2018/3</i> (Sheldrick, 2015b)
;
_computing_molecular_graphics
;
<i>OLEX2</i> (Dolomanov <i>et al.</i>,  2009)
;
_computing_publication_material
;
<i>OLEX2</i> (Dolomanov <i>et al.</i>,  2009)
;
loop_
    _atom_site_type_symbol
    _atom_site_label
    _atom_site_fract_x
    _atom_site_fract_y
    _atom_site_fract_z
    _atom_site_U_iso_or_equiv
    _atom_site_adp_type
    _atom_site_calc_flag
    _atom_site_occupancy
    _atom_site_disorder_assembly
    _atom_site_disorder_group
    Cl Cl1A 0.33793(5) -0.0030(4) 0.79791(9) 0.0327(5) Uani d 1 . .
    Cl Cl1B 0.66132(5) 1.4840(4) 0.55207(9) 0.0397(5) Uani d 1 . .
    O O1B 0.54584(14) 0.4608(10) 0.2885(2) 0.0302(12) Uani d 1 . .
    O O1A 0.45074(14) 1.0202(9) 0.5356(3) 0.0293(12) Uani d 1 . .
    O O2A 0.48688(13) 0.5655(11) 0.6906(2) 0.0325(11) Uani d 1 . .
    H H2A 0.5072(14) 0.541(14) 0.717(3) 0.049 Uiso d 1 . .
    N N1A 0.41552(14) 0.7116(10) 0.6321(2) 0.0214(11) Uani d 1 . .
    H H1A 0.4385(10) 0.795(11) 0.616(3) 0.026 Uiso d 1 . .
    N N2A 0.38083(14) 0.8261(10) 0.6109(2) 0.0238(11) Uani d 1 . .
    O O2B 0.51014(13) 0.9509(10) 0.4415(2) 0.0325(11) Uani d 1 . .
    H H2B 0.4928(17) 0.978(14) 0.474(3) 0.049 Uiso d 1 . .
    C C3A 0.45484(18) 0.2251(13) 0.7736(3) 0.0275(14) Uani d 1 . .
    H H3A 0.480248 0.176258 0.794936 0.033 Uiso calc 1 . .
    C C4A 0.41959(19) 0.0909(14) 0.7992(3) 0.0264(14) Uani d 1 . .
    H H4A 0.420616 -0.050199 0.837289 0.032 Uiso calc 1 . .
    N N1B 0.58132(14) 0.7832(11) 0.3851(2) 0.0225(11) Uani d 1 . .
    H H1B 0.5580(9) 0.721(11) 0.367(3) 0.027 Uiso d 1 . .
    C C5A 0.38280(18) 0.1682(13) 0.7677(3) 0.0263(14) Uani d 1 . .
    N N2B 0.61607(14) 0.6715(10) 0.3637(2) 0.0202(10) Uani d 1 . .
    C C11A 0.33655(18) 1.3521(14) 0.4820(3) 0.0285(14) Uani d 1 . .
    C C6A 0.38021(16) 0.3698(12) 0.7126(3) 0.0210(13) Uani d 1 . .
    H H6A 0.354633 0.417884 0.691739 0.025 Uiso calc 1 . .
    C C1A 0.41578(19) 0.5025(12) 0.6878(3) 0.0198(14) Uani d 1 . .
    C C12A 0.33986(18) 1.1471(13) 0.5398(3) 0.0243(13) Uani d 1 . .
    C C2A 0.45390(17) 0.4265(14) 0.7182(3) 0.0231(13) Uani d 1 . .
    C C9A 0.41010(19) 1.3450(13) 0.4640(3) 0.0282(14) Uani d 1 . .
    H H9A 0.433088 1.416994 0.438520 0.034 Uiso calc 1 . .
    C C7A 0.3799(2) 1.0286(13) 0.5580(3) 0.0180(15) Uani d 1 . .
    C C1B 0.58115(19) 0.9956(12) 0.4404(3) 0.0215(14) Uani d 1 . .
    C C8A 0.41619(17) 1.1280(12) 0.5204(3) 0.0221(12) Uani d 1 . .
    C C11B 0.66111(19) 0.1491(14) 0.2370(3) 0.0270(13) Uani d 1 . .
    C C10A 0.3725(2) 1.4493(14) 0.4463(3) 0.0293(15) Uani d 1 . .
    H H10A 0.370064 1.592201 0.408711 0.035 Uiso calc 1 . .
    C C7B 0.6165(2) 0.4648(13) 0.3122(3) 0.0204(15) Uani d 1 . .
    C C6B 0.61767(17) 1.1186(13) 0.4666(3) 0.0252(14) Uani d 1 . .
    H H6B 0.643110 1.060965 0.446860 0.030 Uiso calc 1 . .
    C C9B 0.58710(19) 0.1460(14) 0.2176(3) 0.0302(15) Uani d 1 . .
    H H9B 0.564299 0.071472 0.191826 0.036 Uiso calc 1 . .
    C C8B 0.58115(17) 0.3618(13) 0.2735(3) 0.0245(13) Uani d 1 . .
    C C2B 0.54441(18) 1.0792(14) 0.4703(3) 0.0238(13) Uani d 1 . .
    C C3B 0.54349(18) 1.2819(13) 0.5257(3) 0.0271(14) Uani d 1 . .
    H H3B 0.518167 1.337103 0.546279 0.033 Uiso calc 1 . .
    C C4B 0.5795(2) 1.4071(15) 0.5518(3) 0.0302(15) Uani d 1 . .
    H H4B 0.579068 1.548100 0.589890 0.036 Uiso calc 1 . .
    C C13B 0.69225(19) 0.4422(14) 0.3309(4) 0.0320(15) Uani d 1 . .
    H H13B 0.690062 0.577789 0.369884 0.038 Uiso calc 1 . .
    C C14A 0.2675(2) 1.1832(16) 0.5571(4) 0.0446(18) Uani d 1 . .
    H H14A 0.243793 1.130825 0.583282 0.054 Uiso calc 1 . .
    C C5B 0.61592(16) 1.3217(13) 0.5209(3) 0.0226(13) Uani d 1 . .
    C C15A 0.2637(2) 1.3754(17) 0.4983(4) 0.0453(19) Uani d 1 . .
    H H15A 0.237675 1.444671 0.483537 0.054 Uiso calc 1 . .
    C C13A 0.30454(19) 1.0684(15) 0.5779(4) 0.0318(15) Uani d 1 . .
    H H13A 0.306332 0.936823 0.617770 0.038 Uiso calc 1 . .
    C C10B 0.6250(2) 0.0474(14) 0.2012(4) 0.0352(17) Uani d 1 . .
    H H10B 0.627872 -0.096770 0.164073 0.042 Uiso calc 1 . .
    C C12B 0.65732(17) 0.3528(14) 0.2939(3) 0.0245(13) Uani d 1 . .
    C C16A 0.2976(2) 1.4619(15) 0.4627(4) 0.0407(19) Uani d 1 . .
    H H16A 0.295169 1.598838 0.423940 0.049 Uiso calc 1 . .
    C C14B 0.72996(19) 0.3336(16) 0.3108(3) 0.0366(16) Uani d 1 . .
    H H14B 0.753507 0.392677 0.336718 0.044 Uiso calc 1 . .
    C C15B 0.7339(2) 0.1396(18) 0.2533(4) 0.0439(18) Uani d 1 . .
    H H15B 0.760132 0.072960 0.238667 0.053 Uiso calc 1 . .
    C C16B 0.6999(2) 0.0451(16) 0.2179(4) 0.0404(19) Uani d 1 . .
    H H16B 0.702620 -0.093672 0.179603 0.048 Uiso calc 1 . .
loop_
    _atom_site_aniso_label
    _atom_site_aniso_U_11
    _atom_site_aniso_U_22
    _atom_site_aniso_U_33
    _atom_site_aniso_U_12
    _atom_site_aniso_U_13
    _atom_site_aniso_U_23
    Cl1A 0.0279(10) 0.0326(10) 0.0379(12) -0.0041(7) 0.0076(7) 0.0030(7)
    Cl1B 0.0341(11) 0.0507(13) 0.0343(12) -0.0168(8) -0.0114(7) -0.0005(8)
    O1B 0.019(2) 0.040(3) 0.032(3) 0.0019(18) -0.007(2) -0.007(2)
    O1A 0.019(2) 0.037(3) 0.033(3) 0.0005(19) -0.001(2) 0.000(2)
    O2A 0.017(2) 0.043(3) 0.038(3) -0.001(2) -0.005(2) 0.008(2)
    N1A 0.014(3) 0.023(3) 0.027(3) -0.002(2) 0.000(2) -0.004(2)
    N2A 0.020(2) 0.025(3) 0.026(3) 0.000(2) -0.007(2) -0.004(2)
    O2B 0.020(2) 0.045(3) 0.032(3) -0.008(2) 0.0028(19) -0.010(2)
    C3A 0.025(3) 0.030(4) 0.027(3) 0.006(3) -0.005(2) -0.001(3)
    C4A 0.033(4) 0.025(3) 0.021(3) 0.009(3) 0.001(3) 0.004(3)
    N1B 0.018(3) 0.029(3) 0.020(3) 0.003(2) -0.005(2) 0.001(2)
    C5A 0.029(3) 0.022(3) 0.028(3) 0.004(3) 0.007(3) -0.003(3)
    N2B 0.019(2) 0.024(3) 0.017(2) 0.002(2) -0.0003(19) 0.004(2)
    C11A 0.029(3) 0.031(3) 0.026(3) 0.005(3) -0.008(3) -0.006(3)
    C6A 0.021(3) 0.017(3) 0.025(3) -0.001(2) -0.003(2) -0.006(3)
    C1A 0.022(3) 0.017(3) 0.020(3) 0.005(2) -0.003(3) 0.000(2)
    C12A 0.027(3) 0.022(3) 0.023(3) 0.000(3) -0.004(2) -0.001(3)
    C2A 0.019(3) 0.023(3) 0.028(3) 0.001(3) -0.002(2) -0.004(3)
    C9A 0.035(4) 0.020(3) 0.030(4) 0.001(3) 0.007(3) 0.001(3)
    C7A 0.023(3) 0.012(3) 0.019(3) 0.000(2) -0.002(2) -0.001(3)
    C1B 0.022(4) 0.022(4) 0.021(3) -0.001(3) -0.003(3) 0.003(2)
    C8A 0.027(3) 0.018(3) 0.021(3) -0.005(3) 0.000(2) -0.006(3)
    C11B 0.030(3) 0.026(3) 0.025(3) 0.007(3) 0.002(2) 0.004(3)
    C10A 0.041(4) 0.024(3) 0.023(3) 0.004(3) -0.002(3) 0.000(3)
    C7B 0.021(3) 0.023(4) 0.018(3) -0.001(3) -0.003(2) 0.007(3)
    C6B 0.023(3) 0.031(3) 0.022(3) 0.001(3) -0.002(2) 0.006(3)
    C9B 0.035(4) 0.038(4) 0.018(3) -0.003(3) -0.008(3) -0.005(3)
    C8B 0.027(3) 0.027(3) 0.020(3) 0.004(3) -0.002(2) 0.005(3)
    C2B 0.021(3) 0.027(3) 0.023(3) -0.005(3) -0.003(2) 0.003(3)
    C3B 0.025(3) 0.030(4) 0.026(3) 0.000(3) 0.005(2) -0.004(3)
    C4B 0.037(4) 0.033(3) 0.021(3) -0.008(3) -0.003(3) -0.002(3)
    C13B 0.024(3) 0.038(4) 0.034(4) 0.000(3) -0.001(3) 0.001(3)
    C14A 0.023(3) 0.053(5) 0.058(5) 0.000(3) -0.004(3) -0.004(4)
    C5B 0.020(3) 0.026(3) 0.022(3) -0.008(2) -0.009(2) 0.008(3)
    C15A 0.026(4) 0.049(5) 0.061(5) 0.012(3) -0.017(3) 0.004(4)
    C13A 0.024(3) 0.037(4) 0.035(4) 0.001(3) -0.001(3) 0.000(3)
    C10B 0.049(5) 0.035(4) 0.022(3) 0.005(3) -0.001(3) -0.008(3)
    C12B 0.023(3) 0.028(3) 0.022(3) 0.004(3) 0.002(3) 0.008(3)
    C16A 0.044(5) 0.041(4) 0.037(4) 0.009(3) -0.019(3) 0.001(3)
    C14B 0.021(3) 0.048(4) 0.041(4) 0.002(3) -0.004(3) 0.007(4)
    C15B 0.026(4) 0.055(5) 0.051(5) 0.012(3) 0.008(3) 0.010(4)
    C16B 0.041(4) 0.040(4) 0.040(4) 0.011(3) 0.008(3) -0.002(3)
_geom_special_details
;
 All esds (except the esd in the dihedral angle between two l.s. planes)
 are estimated using the full covariance matrix.  The cell esds are taken
 into account individually in the estimation of esds in distances, angles
 and torsion angles; correlations between esds in cell parameters are only
 used when they are defined by crystal symmetry.  An approximate (isotropic)
 treatment of cell esds is used for estimating esds involving l.s. planes.
;
loop_
    _geom_bond_atom_site_label_1
    _geom_bond_atom_site_label_2
    _geom_bond_site_symmetry_2
    _geom_bond_distance
    _geom_bond_publ_flag
    Cl1A C5A . 1.751(6) ?
    Cl1B C5B . 1.753(6) ?
    O1B C8B . 1.271(7) ?
    O1A C8A . 1.262(7) ?
    O2A H2A . 0.834(14) ?
    O2A C2A . 1.350(7) ?
    N1A H1A . 0.891(14) ?
    N1A N2A . 1.307(5) ?
    N1A C1A . 1.397(7) ?
    N2A C7A . 1.338(7) ?
    O2B H2B . 0.842(14) ?
    O2B C2B . 1.370(7) ?
    C3A H3A . 0.9500 ?
    C3A C4A . 1.388(8) ?
    C3A C2A . 1.370(8) ?
    C4A H4A . 0.9500 ?
    C4A C5A . 1.387(8) ?
    N1B H1B . 0.885(14) ?
    N1B N2B . 1.307(5) ?
    N1B C1B . 1.400(7) ?
    C5A C6A . 1.369(8) ?
    N2B C7B . 1.329(7) ?
    C11A C12A . 1.420(8) ?
    C11A C10A . 1.426(9) ?
    C11A C16A . 1.413(9) ?
    C6A H6A . 0.9500 ?
    C6A C1A . 1.387(8) ?
    C1A C2A . 1.415(8) ?
    C12A C7A . 1.454(9) ?
    C12A C13A . 1.409(9) ?
    C9A H9A . 0.9500 ?
    C9A C8A . 1.443(8) ?
    C9A C10A . 1.359(8) ?
    C7A C8A . 1.455(9) ?
    C1B C6B . 1.405(8) ?
    C1B C2B . 1.383(8) ?
    C11B C10B . 1.433(9) ?
    C11B C12B . 1.405(8) ?
    C11B C16B . 1.402(9) ?
    C10A H10A . 0.9500 ?
    C7B C8B . 1.443(9) ?
    C7B C12B . 1.469(9) ?
    C6B H6B . 0.9500 ?
    C6B C5B . 1.360(8) ?
    C9B H9B . 0.9500 ?
    C9B C8B . 1.433(8) ?
    C9B C10B . 1.355(9) ?
    C2B C3B . 1.373(8) ?
    C3B H3B . 0.9500 ?
    C3B C4B . 1.393(8) ?
    C4B H4B . 0.9500 ?
    C4B C5B . 1.382(8) ?
    C13B H13B . 0.9500 ?
    C13B C12B . 1.397(8) ?
    C13B C14B . 1.381(9) ?
    C14A H14A . 0.9500 ?
    C14A C15A . 1.399(10) ?
    C14A C13A . 1.374(9) ?
    C15A H15A . 0.9500 ?
    C15A C16A . 1.356(10) ?
    C13A H13A . 0.9500 ?
    C10B H10B . 0.9500 ?
    C16A H16A . 0.9500 ?
    C14B H14B . 0.9500 ?
    C14B C15B . 1.386(10) ?
    C15B H15B . 0.9500 ?
    C15B C16B . 1.364(10) ?
    C16B H16B . 0.9500 ?
loop_
    _geom_angle_atom_site_label_1
    _geom_angle_atom_site_label_2
    _geom_angle_atom_site_label_3
    _geom_angle_site_symmetry_1
    _geom_angle_site_symmetry_3
    _geom_angle
    _geom_angle_publ_flag
    C2A O2A H2A . . 111(5) ?
    N2A N1A H1A . . 119(4) ?
    N2A N1A C1A . . 119.2(5) ?
    C1A N1A H1A . . 121(4) ?
    N1A N2A C7A . . 120.2(5) ?
    C2B O2B H2B . . 102(5) ?
    C4A C3A H3A . . 119.2 ?
    C2A C3A H3A . . 119.2 ?
    C2A C3A C4A . . 121.6(6) ?
    C3A C4A H4A . . 120.9 ?
    C5A C4A C3A . . 118.2(6) ?
    C5A C4A H4A . . 120.9 ?
    N2B N1B H1B . . 121(4) ?
    N2B N1B C1B . . 119.1(5) ?
    C1B N1B H1B . . 120(4) ?
    C4A C5A Cl1A . . 119.1(5) ?
    C6A C5A Cl1A . . 118.4(5) ?
    C6A C5A C4A . . 122.5(5) ?
    N1B N2B C7B . . 119.6(5) ?
    C12A C11A C10A . . 119.4(5) ?
    C16A C11A C12A . . 118.9(6) ?
    C16A C11A C10A . . 121.6(6) ?
    C5A C6A H6A . . 120.7 ?
    C5A C6A C1A . . 118.5(5) ?
    C1A C6A H6A . . 120.7 ?
    N1A C1A C2A . . 117.6(5) ?
    C6A C1A N1A . . 121.8(5) ?
    C6A C1A C2A . . 120.6(5) ?
    C11A C12A C7A . . 118.5(5) ?
    C13A C12A C11A . . 119.1(6) ?
    C13A C12A C7A . . 122.4(5) ?
    O2A C2A C3A . . 124.8(5) ?
    O2A C2A C1A . . 116.5(5) ?
    C3A C2A C1A . . 118.7(5) ?
    C8A C9A H9A . . 119.0 ?
    C10A C9A H9A . . 119.0 ?
    C10A C9A C8A . . 122.0(6) ?
    N2A C7A C12A . . 115.7(6) ?
    N2A C7A C8A . . 123.1(6) ?
    C12A C7A C8A . . 121.2(5) ?
    N1B C1B C6B . . 121.0(5) ?
    C2B C1B N1B . . 119.1(5) ?
    C2B C1B C6B . . 119.9(5) ?
    O1A C8A C9A . . 122.6(5) ?
    O1A C8A C7A . . 120.9(6) ?
    C9A C8A C7A . . 116.5(5) ?
    C12B C11B C10B . . 119.0(5) ?
    C16B C11B C10B . . 121.9(6) ?
    C16B C11B C12B . . 119.1(6) ?
    C11A C10A H10A . . 118.8 ?
    C9A C10A C11A . . 122.3(6) ?
    C9A C10A H10A . . 118.8 ?
    N2B C7B C8B . . 125.0(6) ?
    N2B C7B C12B . . 114.4(6) ?
    C8B C7B C12B . . 120.6(5) ?
    C1B C6B H6B . . 120.6 ?
    C5B C6B C1B . . 118.8(5) ?
    C5B C6B H6B . . 120.6 ?
    C8B C9B H9B . . 119.8 ?
    C10B C9B H9B . . 119.8 ?
    C10B C9B C8B . . 120.5(6) ?
    O1B C8B C7B . . 120.9(6) ?
    O1B C8B C9B . . 121.2(5) ?
    C9B C8B C7B . . 118.0(5) ?
    O2B C2B C1B . . 116.4(5) ?
    O2B C2B C3B . . 123.3(5) ?
    C3B C2B C1B . . 120.3(5) ?
    C2B C3B H3B . . 119.8 ?
    C2B C3B C4B . . 120.3(5) ?
    C4B C3B H3B . . 119.8 ?
    C3B C4B H4B . . 120.7 ?
    C5B C4B C3B . . 118.6(6) ?
    C5B C4B H4B . . 120.7 ?
    C12B C13B H13B . . 120.0 ?
    C14B C13B H13B . . 120.0 ?
    C14B C13B C12B . . 120.1(6) ?
    C15A C14A H14A . . 119.2 ?
    C13A C14A H14A . . 119.2 ?
    C13A C14A C15A . . 121.6(7) ?
    C6B C5B Cl1B . . 118.9(5) ?
    C6B C5B C4B . . 122.2(5) ?
    C4B C5B Cl1B . . 118.9(5) ?
    C14A C15A H15A . . 120.3 ?
    C16A C15A C14A . . 119.5(6) ?
    C16A C15A H15A . . 120.3 ?
    C12A C13A H13A . . 120.2 ?
    C14A C13A C12A . . 119.6(7) ?
    C14A C13A H13A . . 120.2 ?
    C11B C10B H10B . . 118.2 ?
    C9B C10B C11B . . 123.5(6) ?
    C9B C10B H10B . . 118.2 ?
    C11B C12B C7B . . 118.5(5) ?
    C13B C12B C11B . . 119.1(5) ?
    C13B C12B C7B . . 122.4(6) ?
    C11A C16A H16A . . 119.4 ?
    C15A C16A C11A . . 121.2(7) ?
    C15A C16A H16A . . 119.4 ?
    C13B C14B H14B . . 119.5 ?
    C13B C14B C15B . . 120.9(6) ?
    C15B C14B H14B . . 119.5 ?
    C14B C15B H15B . . 120.3 ?
    C16B C15B C14B . . 119.5(6) ?
    C16B C15B H15B . . 120.3 ?
    C11B C16B H16B . . 119.4 ?
    C15B C16B C11B . . 121.2(7) ?
    C15B C16B H16B . . 119.4 ?
loop_
    _geom_torsion_atom_site_label_1
    _geom_torsion_atom_site_label_2
    _geom_torsion_atom_site_label_3
    _geom_torsion_atom_site_label_4
    _geom_torsion_site_symmetry_1
    _geom_torsion_site_symmetry_2
    _geom_torsion_site_symmetry_3
    _geom_torsion_site_symmetry_4
    _geom_torsion
    _geom_torsion_publ_flag
    Cl1A C5A C6A C1A . . . . -179.1(4) ?
    N1A N2A C7A C12A . . . . -178.5(5) ?
    N1A N2A C7A C8A . . . . 1.3(8) ?
    N1A C1A C2A O2A . . . . 0.4(8) ?
    N1A C1A C2A C3A . . . . 179.1(5) ?
    N2A N1A C1A C6A . . . . 12.3(8) ?
    N2A N1A C1A C2A . . . . -168.4(5) ?
    N2A C7A C8A O1A . . . . 1.4(9) ?
    N2A C7A C8A C9A . . . . 179.3(5) ?
    O2B C2B C3B C4B . . . . -179.1(6) ?
    C3A C4A C5A Cl1A . . . . 178.9(4) ?
    C3A C4A C5A C6A . . . . 0.2(9) ?
    C4A C3A C2A O2A . . . . 180.0(6) ?
    C4A C3A C2A C1A . . . . 1.3(9) ?
    C4A C5A C6A C1A . . . . -0.4(8) ?
    N1B N2B C7B C8B . . . . 4.1(9) ?
    N1B N2B C7B C12B . . . . -178.9(5) ?
    N1B C1B C6B C5B . . . . -179.3(5) ?
    N1B C1B C2B O2B . . . . -1.7(8) ?
    N1B C1B C2B C3B . . . . 178.6(5) ?
    C5A C6A C1A N1A . . . . -179.6(5) ?
    C5A C6A C1A C2A . . . . 1.1(8) ?
    N2B N1B C1B C6B . . . . 8.3(8) ?
    N2B N1B C1B C2B . . . . -170.3(5) ?
    N2B C7B C8B O1B . . . . -2.2(9) ?
    N2B C7B C8B C9B . . . . 177.5(5) ?
    N2B C7B C12B C11B . . . . -175.8(5) ?
    N2B C7B C12B C13B . . . . 4.0(8) ?
    C11A C12A C7A N2A . . . . -177.1(5) ?
    C11A C12A C7A C8A . . . . 3.1(8) ?
    C11A C12A C13A C14A . . . . 2.1(9) ?
    C6A C1A C2A O2A . . . . 179.7(5) ?
    C6A C1A C2A C3A . . . . -1.5(9) ?
    C1A N1A N2A C7A . . . . 179.4(5) ?
    C12A C11A C10A C9A . . . . 2.3(9) ?
    C12A C11A C16A C15A . . . . 0.1(10) ?
    C12A C7A C8A O1A . . . . -178.8(5) ?
    C12A C7A C8A C9A . . . . -0.9(8) ?
    C2A C3A C4A C5A . . . . -0.7(9) ?
    C7A C12A C13A C14A . . . . -178.6(6) ?
    C1B N1B N2B C7B . . . . 178.5(5) ?
    C1B C6B C5B Cl1B . . . . -178.2(4) ?
    C1B C6B C5B C4B . . . . 1.0(8) ?
    C1B C2B C3B C4B . . . . 0.6(9) ?
    C8A C9A C10A C11A . . . . 0.0(10) ?
    C10A C11A C12A C7A . . . . -3.7(8) ?
    C10A C11A C12A C13A . . . . 175.7(6) ?
    C10A C11A C16A C15A . . . . -177.9(6) ?
    C10A C9A C8A O1A . . . . 177.1(6) ?
    C10A C9A C8A C7A . . . . -0.6(8) ?
    C6B C1B C2B O2B . . . . 179.6(5) ?
    C6B C1B C2B C3B . . . . -0.1(9) ?
    C8B C7B C12B C11B . . . . 1.5(8) ?
    C8B C7B C12B C13B . . . . -178.8(6) ?
    C8B C9B C10B C11B . . . . -0.4(10) ?
    C2B C1B C6B C5B . . . . -0.7(8) ?
    C2B C3B C4B C5B . . . . -0.3(9) ?
    C3B C4B C5B Cl1B . . . . 178.6(5) ?
    C3B C4B C5B C6B . . . . -0.6(9) ?
    C13B C14B C15B C16B . . . . -2.7(11) ?
    C14A C15A C16A C11A . . . . 2.5(11) ?
    C15A C14A C13A C12A . . . . 0.6(11) ?
    C13A C12A C7A N2A . . . . 3.6(8) ?
    C13A C12A C7A C8A . . . . -176.3(6) ?
    C13A C14A C15A C16A . . . . -2.9(11) ?
    C10B C11B C12B C7B . . . . -3.0(9) ?
    C10B C11B C12B C13B . . . . 177.2(6) ?
    C10B C11B C16B C15B . . . . -178.7(6) ?
    C10B C9B C8B O1B . . . . 178.6(6) ?
    C10B C9B C8B C7B . . . . -1.2(8) ?
    C12B C11B C10B C9B . . . . 2.6(10) ?
    C12B C11B C16B C15B . . . . -0.4(10) ?
    C12B C7B C8B O1B . . . . -179.1(5) ?
    C12B C7B C8B C9B . . . . 0.6(8) ?
    C12B C13B C14B C15B . . . . 1.1(10) ?
    C16A C11A C12A C7A . . . . 178.2(6) ?
    C16A C11A C12A C13A . . . . -2.4(9) ?
    C16A C11A C10A C9A . . . . -179.7(6) ?
    C14B C13B C12B C11B . . . . 0.8(9) ?
    C14B C13B C12B C7B . . . . -179.0(6) ?
    C14B C15B C16B C11B . . . . 2.3(11) ?
    C16B C11B C10B C9B . . . . -179.1(6) ?
    C16B C11B C12B C7B . . . . 178.7(6) ?
    C16B C11B C12B C13B . . . . -1.1(9) ?
loop_
    _geom_hbond_atom_site_label_D
    _geom_hbond_atom_site_label_H
    _geom_hbond_atom_site_label_A
    _geom_hbond_site_symmetry_A
    _geom_hbond_distance_DH
    _geom_hbond_distance_HA
    _geom_hbond_distance_DA
    _geom_hbond_angle_DHA
    _geom_hbond_publ_flag
    N1A H1A O1A . 0.89(4) 1.86(5) 2.550(7) 133(4) yes
    N1A H1A O2A . 0.89(4) 2.35(5) 2.666(6) 101(4) yes
    N1B H1B O1B . 0.88(4) 1.91(5) 2.584(6) 132(4) yes
    N1B H1B O2B . 0.88(4) 2.34(4) 2.673(6) 103(4) yes
    O2A H2A O1B 2_565 0.84(5) 1.85(5) 2.674(6) 168(5) yes
    O2B H2B O1A . 0.85(6) 1.82(6) 2.656(7) 173(6) yes
_shelx_space_group_comment
;
The symmetry employed for this shelxl refinement is uniquely defined
by the following loop, which should always be used as a source of
symmetry information in preference to the above space-group names.
They are only intended as comments.
;
_shelx_estimated_absorpt_T_min     0.919
_shelx_estimated_absorpt_T_max     0.983
_shelx_hkl_file
;
   4   0   0 5071.59  104.29
  -4   0   0 5205.58  104.19
   6   0   0  388.86    8.80
  -6   0   0  398.36    8.80
  -8   0   0   13.50    2.90
   8   0   0   11.30    2.80
  10   0   0  106.49    5.00
  10   0   0  124.59    7.00
 -10   0   0  107.59    5.00
 -12   0   0  437.96   10.30
  12   0   0  420.76   10.30
  12   0   0  407.46   12.30
  14   0   0   73.49    5.30
  14   0   0   77.39    7.80
 -14   0   0   81.69    5.20
 -16   0   0   71.59    5.90
  16   0   0   63.99    8.30
  16   0   0   71.29    5.60
  18   0   0  341.27    9.90
 -18   0   0  339.87    9.90
  18   0   0  324.37   12.30
 -20   0   0   29.00    4.50
  20   0   0   27.40    7.00
  20   0   0   33.00    4.60
  22   0   0  141.09    8.10
  22   0   0  134.29   10.40
 -22   0   0  138.59    8.10
  24   0   0 2241.18   46.60
  24   0   0 2072.19   48.90
 -24   0   0 2282.07   46.70
 -26   0   0 1635.54   35.10
  26   0   0 1610.84   34.80
  26   0   0 1499.95   37.10
  28   0   0 2246.08   47.70
 -28   0   0 2186.28   47.70
  30   0   0  297.07   12.60
 -30   0   0  285.07   12.00
 -32   0   0  155.88   11.20
  32   0   0  145.89   11.30
  34   0   0   35.60    7.70
 -34   0   0   38.80    7.00
  36   0   0   21.60    7.70
 -36   0   0   13.80    7.40
  38   0   0   13.30    8.30
 -38   0   0   -4.20    7.10
  40   0   0  179.48   14.00
 -40   0   0  176.28   14.00
 -42   0   0   14.90    9.20
  -1  -1   0  646.04   13.40
   1  -1   0  639.94   13.50
  -1  -1   0  627.04   13.40
   1   1   0  647.84   18.20
   1   1   0  658.23   15.30
   1   1   0  651.83   18.50
  -1   1   0  630.44   17.40
  -1   1   0  649.54   13.40
   1   1   0  636.24   13.30
  -1   1   0  660.43   18.60
  -1   1   0  647.34   15.00
  -3  -1   0  122.29    3.70
  -3  -1   0  119.39    3.80
   3  -1   0  117.39    4.20
  -3   1   0  106.19    9.90
   3   1   0  114.99    3.30
   3   1   0  105.69   12.10
   3   1   0  119.09    7.00
  -3   1   0  126.79    4.20
  -3   1   0   96.09    9.40
  -3   1   0  128.89    6.50
   5  -1   0  812.52   17.70
  -5  -1   0  858.71   17.50
  -5   1   0  874.01   17.80
   5   1   0  865.81   19.40
  -5   1   0  836.22   20.60
  -5   1   0  836.12   21.70
   5   1   0  849.72   23.60
   5   1   0  829.22   17.40
  -7  -1   0  641.84   13.60
   7  -1   0  620.44   13.90
   7   1   0  631.14   13.50
  -7   1   0  647.44   18.20
   7   1   0  618.64   19.80
   7   1   0  649.14   15.60
  -7   1   0  657.03   14.00
   9  -1   0    0.70    2.30
  -9  -1   0    1.20    2.20
  -9   1   0   16.60    7.40
  -9   1   0    3.20    2.70
   9   1   0    2.10    2.20
   9   1   0   -0.30    8.30
 -11  -1   0  916.01   19.50
  11  -1   0  909.51   19.80
  11   1   0  901.71   25.50
  11   1   0  921.91   19.40
 -11   1   0  924.31   19.80
 -13  -1   0   35.00    3.20
  13  -1   0   39.10    3.70
 -13   1   0   32.30    3.50
  13   1   0   32.00    3.20
  13   1   0   40.00   10.10
 -15  -1   0  190.18    6.80
  15  -1   0  191.68    7.40
  15   1   0  187.58    6.60
  15   1   0  186.18   13.70
 -15   1   0  180.88    7.20
  17  -1   0 1006.80   22.40
 -17  -1   0 1028.30   22.00
 -17   1   0 1006.00   22.20
  17   1   0  963.50   28.70
  17   1   0  988.60   21.70
 -19  -1   0   38.00    4.20
  19  -1   0   34.60    4.70
 -19   1   0   39.40    4.50
  19   1   0   34.70    4.00
  19   1   0   44.00   11.00
 -21  -1   0   79.59    6.70
  21  -1   0   83.39    6.00
  21   1   0   78.89    6.70
 -21   1   0   81.79    7.50
  21   1   0   75.49   14.20
 -23  -1   0  353.96   11.10
  23  -1   0  347.57   12.00
  23   1   0  322.47   19.10
 -23   1   0  361.36   11.80
  23   1   0  362.56   11.10
 -25  -1   0   87.19    8.10
  25  -1   0   85.69    6.90
  25   1   0   90.29    8.40
  25   1   0   80.39   17.20
 -25   1   0   85.79    6.70
  27  -1   0  120.09   10.50
 -27  -1   0  103.89    9.00
  27   1   0  123.39    9.40
 -27   1   0  112.49   10.00
  27   1   0  118.59   18.10
  29  -1   0   49.90    7.40
 -29  -1   0   40.20    6.40
  29   1   0   49.80    6.50
 -29   1   0   42.10    6.70
  29   1   0   60.59   13.80
 -31  -1   0   29.10    6.40
  31  -1   0   33.70    7.50
 -31   1   0   29.00    7.40
  31   1   0   24.50    6.50
  31   1   0   48.00   14.10
 -33  -1   0   32.50    6.80
  33  -1   0   18.00    7.60
 -33   1   0   21.00    7.00
  33   1   0   26.20    7.10
 -35  -1   0  181.48   12.20
  35  -1   0  185.68   13.00
 -35   1   0  180.48   12.70
 -37  -1   0    0.90    7.20
  37  -1   0    4.30    8.30
 -37   1   0   -1.50    7.50
 -39  -1   0   15.60    7.90
  39  -1   0   22.90    9.10
 -39   1   0   15.20    9.10
 -41  -1   0   52.39   10.00
  41  -1   0   45.30   10.30
 -41   1   0   55.69    9.50
   0  -2   0 2075.69   42.20
   0   2   0 2039.70   48.20
   0   2   0 2067.99   44.40
   0   2   0 2062.09   41.90
   0   2   0 2125.59   50.19
  -2  -2   0    0.30    2.20
   2  -2   0    3.90    2.30
   2   2   0    2.20    9.50
  -2   2   0    3.00    4.80
   2   2   0   10.10    9.10
   2   2   0    5.40    4.60
   2   2   0    1.80    1.80
  -2   2   0    0.40    9.70
  -2   2   0    0.40    8.10
  -2   2   0    1.30    2.00
  -4  -2   0   22.00    2.50
   4  -2   0   25.60    2.80
  -4   2   0   30.80    9.70
   4   2   0   22.90   11.90
  -4   2   0   29.10    8.90
   4   2   0   32.80    9.70
  -4   2   0   26.50    4.90
   4   2   0   18.90    5.70
  -4   2   0   31.10    2.60
   6  -2   0  880.31   19.20
  -6  -2   0  906.41   18.80
  -6   2   0  876.21   25.60
   6   2   0  907.81   22.00
  -6   2   0  897.01   19.00
  -6   2   0  880.61   21.10
   6   2   0  908.01   29.00
  -6   2   0  875.51   25.40
  -8  -2   0  116.59    4.60
   8  -2   0  118.29    5.60
   8   2   0  112.89   16.10
   8   2   0  111.19    3.70
   8   2   0  119.09    9.00
  -8   2   0  118.39   12.90
  -8   2   0  125.79    5.30
 -10  -2   0   41.80    3.10
  10  -2   0   40.20    3.80
  10   2   0   42.10    3.20
  10   2   0   36.40    6.50
 -10   2   0   39.00    3.60
  10   2   0   38.40   11.80
 -10   2   0   51.79   10.20
 -12  -2   0   31.20    3.20
  12  -2   0   32.10    4.00
  12   2   0   23.20   12.70
  12   2   0   29.50    2.60
 -12   2   0   31.60    3.70
  12   2   0   29.80    7.00
 -12   2   0   31.80   10.00
 -14  -2   0   18.00    3.20
  14  -2   0   16.40    3.90
 -14   2   0   18.20    3.70
 -14   2   0   12.20   10.10
  14   2   0    6.10   13.20
  14   2   0   19.20    6.90
  14   2   0   15.00    2.80
 -16  -2   0   -3.70    3.10
  16  -2   0    2.30    4.10
 -16   2   0    4.60   10.90
  16   2   0    0.50   13.00
  16   2   0   -4.20    2.90
  16   2   0    3.70    7.10
 -16   2   0   -0.90    3.70
  18  -2   0   57.99    5.50
 -18  -2   0   60.69    4.70
 -18   2   0   71.79    5.50
  18   2   0   62.39   15.60
  18   2   0   60.79    8.10
 -18   2   0   79.29   13.90
  18   2   0   62.09    5.60
 -20  -2   0   79.29    7.00
  20  -2   0   91.49    6.60
 -20   2   0   99.89   15.20
  20   2   0   86.09    6.20
  20   2   0   86.79   17.20
  20   2   0   95.69   12.00
 -20   2   0   79.39    5.90
  22  -2   0  110.39    7.70
 -22  -2   0   95.29    7.90
  22   2   0  103.09   19.50
  22   2   0  105.39   13.20
 -22   2   0   98.79    9.00
 -22   2   0  108.89   16.70
  22   2   0  101.39    7.30
 -24  -2   0  123.79    8.90
  24  -2   0  141.49   10.70
  24   2   0  127.19   14.10
 -24   2   0  117.29    9.70
 -24   2   0  110.89   20.80
  24   2   0  129.69   22.30
 -26  -2   0   11.00    5.40
  26  -2   0    9.90    6.00
 -26   2   0  -13.60   16.30
  26   2   0    1.90    9.40
  26   2   0   23.80   17.10
 -26   2   0   -2.00    5.90
  28  -2   0  180.98   11.60
 -28  -2   0  191.78   10.40
  28   2   0  198.58   23.10
 -28   2   0  171.68   23.00
  28   2   0  160.78   15.40
 -28   2   0  182.48   11.30
  30  -2   0    6.10    6.80
 -30  -2   0   16.30    6.20
  30   2   0   32.70   17.50
 -30   2   0   14.80    7.00
  30   2   0  -11.90   10.20
  32  -2   0   11.60    7.50
 -32  -2   0   -6.00    6.40
  32   2   0   22.40   17.20
 -32   2   0   -3.30    6.80
  32   2   0   -7.10   10.40
  34  -2   0  156.78   12.90
 -34  -2   0  160.48   12.20
 -34   2   0  155.78   12.90
 -34   2   0   93.49   26.00
  34   2   0  130.39   14.30
  34   2   0  202.58   26.00
 -36  -2   0    8.50    7.60
  36  -2   0    9.80    8.60
 -36   2   0   -3.40    7.80
  36   2   0  -24.20   11.40
 -38  -2   0    3.80    8.20
  38  -2   0   12.60    8.60
  38   2   0  -23.50   11.90
 -38   2   0   16.40    9.20
  40  -2   0   -3.00    8.90
 -40  -2   0    8.10    8.90
  40   2   0  -23.70   12.10
 -40   2   0    6.80    8.70
   1  -3   0   56.59    3.90
  -1  -3   0   49.70    3.80
   1   3   0   52.49   15.50
  -1   3   0   51.99    7.30
   1   3   0   63.09   13.50
  -1   3   0   51.09   12.70
   1   3   0   54.69    7.60
  -1   3   0   55.49   15.00
   3  -3   0    7.00    3.20
  -3  -3   0    0.30    3.10
  -3   3   0    3.40    2.20
   3   3   0    0.50    6.40
  -3   3   0   -1.10   12.70
   3   3   0   -0.20   13.30
  -3   3   0    3.70    6.50
  -3   3   0    0.30   11.20
   3   3   0    6.20   12.20
   5  -3   0  118.99    6.30
  -5  -3   0  110.69    5.50
  -5   3   0  121.79   15.40
  -5   3   0  127.39    4.90
  -5   3   0  109.09    9.90
   5   3   0  120.89   10.80
   5   3   0  116.49   18.60
  -5   3   0  122.79   17.40
   7  -3   0  196.88    7.80
  -7  -3   0  200.98    7.00
   7   3   0  199.48   23.10
   7   3   0  219.28   12.50
  -7   3   0  204.28   17.80
  -7   3   0  209.68    6.60
  -7   3   0  189.48   11.00
   9  -3   0    5.80    4.00
  -9  -3   0    9.50    3.50
   9   3   0    5.90    7.50
   9   3   0   -7.40   15.80
  -9   3   0   12.10    3.30
  -9   3   0    5.30   11.70
 -11  -3   0  331.27    9.20
  11  -3   0  327.17   10.40
 -11   3   0  313.47    9.30
  11   3   0  297.87   26.30
  11   3   0  302.07   14.80
 -11   3   0  311.97   20.10
 -13  -3   0   66.09    6.20
  13  -3   0   64.89    5.80
  13   3   0   74.89   20.60
 -13   3   0   71.49   14.90
 -13   3   0   75.89    5.10
  13   3   0   63.79    9.50
  15  -3   0    5.10    5.00
 -15  -3   0    1.70    4.10
  15   3   0    0.20    8.40
 -15   3   0    6.20   13.30
 -15   3   0    3.20    4.30
  15   3   0  -12.50   18.00
  17  -3   0  242.88   10.90
 -17  -3   0  235.28    9.10
  17   3   0  239.98   15.40
 -17   3   0  229.28    9.60
 -17   3   0  227.18   20.50
  17   3   0  233.28   28.20
 -19  -3   0   10.10    4.60
  19  -3   0   -1.10    5.70
  19   3   0    5.80   19.00
  19   3   0    5.80    9.20
 -19   3   0   11.30   14.10
 -19   3   0   -2.80    4.70
  21  -3   0   31.20    6.50
 -21  -3   0   37.30    5.30
 -21   3   0   43.00   14.80
  21   3   0   44.90   21.80
 -21   3   0   29.10    5.60
  21   3   0   32.30   10.20
  23  -3   0   23.60    6.60
 -23  -3   0   28.90    5.60
 -23   3   0   43.90   15.40
  23   3   0   59.79   22.80
  23   3   0   25.50   10.10
 -23   3   0   23.70    5.80
 -25  -3   0   40.00    6.10
  25  -3   0   30.10    7.50
  25   3   0   55.59   23.20
 -25   3   0   38.90   16.20
 -25   3   0   33.30    6.30
  25   3   0   28.50   11.00
  27  -3   0   10.40    7.50
 -27  -3   0    5.70    6.00
 -27   3   0   -2.40    6.10
  27   3   0   42.00   22.50
  27   3   0   11.00   10.70
 -27   3   0   15.60   15.20
 -29  -3   0  108.89    8.30
  29  -3   0   95.59    9.10
  29   3   0  106.39   14.00
 -29   3   0  118.59   22.40
  29   3   0  164.98   32.40
 -29   3   0   88.19    8.20
 -31  -3   0    1.20    6.90
  31  -3   0   -0.10    8.20
  31   3   0    1.40   11.40
 -31   3   0   31.60   17.00
 -31   3   0   -0.40    9.80
  31   3   0   35.20   23.50
  33  -3   0   48.50    8.90
 -33  -3   0   53.99    8.50
 -33   3   0   52.79   19.10
  33   3   0   44.90   13.20
 -35  -3   0   39.00    8.80
  35  -3   0   33.30    9.70
  35   3   0   91.19   26.50
  35   3   0   31.20   12.90
 -35   3   0   52.79   20.40
  37  -3   0    5.80   10.10
 -37  -3   0    2.20    8.70
 -37   3   0    3.70   23.50
  37   3   0   -9.50   12.80
   0  -4   0   12.40    4.30
   0   4   0   19.60   19.30
   0   4   0    0.40   15.40
   0   4   0    1.40    8.50
  -2  -4   0    2.50    4.10
   2  -4   0    5.40    4.30
  -2   4   0   12.10   18.30
  -2   4   0   -3.70    8.20
   2   4   0    3.90    8.70
  -2   4   0    0.20   15.40
   2   4   0   21.70   18.70
   4  -4   0    1.80    4.40
  -4  -4   0    0.00    4.10
   4   4   0   -1.40    8.70
  -4   4   0   -1.50   14.40
   4   4   0   -2.30   17.20
  -4   4   0    0.00    8.40
   6  -4   0   82.29    5.90
  -6  -4   0   80.09    7.00
  -6   4   0   83.99   17.50
  -6   4   0   82.09   10.20
   6   4   0   75.99   10.70
   6   4   0  101.79   23.20
   8  -4   0   44.70    5.50
  -8  -4   0   55.79    5.00
  -8   4   0   51.99   16.70
   8   4   0   61.99   10.20
   8   4   0   77.79   23.20
  10  -4   0   32.20    5.60
 -10  -4   0   39.10    4.90
  10   4   0   38.50   22.50
  10   4   0   34.20    9.50
 -10   4   0   46.10   16.40
 -12  -4   0   10.30    4.70
  12  -4   0    0.20    5.40
 -12   4   0    2.00   15.00
  12   4   0   17.90   20.20
  12   4   0    9.10    8.80
  14  -4   0   -0.70    5.80
 -14  -4   0    6.30    4.90
  14   4   0    3.40   20.50
  14   4   0   -0.50    9.40
 -14   4   0   13.20   15.20
 -16  -4   0   10.30    5.20
  16  -4   0    8.40    6.20
 -16   4   0   38.40   16.20
  16   4   0   15.40   10.20
  16   4   0   18.80   24.40
  18  -4   0   14.10    6.70
 -18  -4   0   12.50    5.40
  18   4   0   39.50   26.20
  18   4   0    8.90    9.80
 -18   4   0   36.60   15.90
 -20  -4   0   18.90    5.90
  20  -4   0   16.70    7.20
  20   4   0   30.20   10.50
 -20   4   0   49.80   17.00
  20   4   0   34.30   25.20
  22  -4   0   -0.80    7.30
 -22  -4   0   -7.30    5.70
  22   4   0   31.40   28.00
 -22   4   0   29.50   16.90
  22   4   0    6.50   10.20
 -24  -4   0   27.90    6.70
  24  -4   0   12.90    7.80
  24   4   0   63.69   30.90
  24   4   0   28.50   10.90
 -24   4   0   55.19   17.50
 -26  -4   0    1.10    6.70
  26  -4   0    6.40    8.40
  26   4   0   34.20   30.20
  26   4   0   -1.50   10.90
 -26   4   0   44.90   17.70
  28  -4   0    9.80    9.20
 -28  -4   0    4.80    7.20
  28   4   0   69.29   33.80
  28   4   0    4.30   11.40
  30  -4   0   16.90    9.80
 -30  -4   0   -0.30    7.80
  30   4   0   14.10   12.20
 -30   4   0   46.00   19.20
  30   4   0   62.39   34.70
   1  -5   0   46.40    5.80
  -1  -5   0   52.89    5.80
  -1   5   0   41.20   12.00
   1   5   0   39.80   11.90
  -3  -5   0   10.90    5.00
   3  -5   0    5.20    5.30
   3   5   0    4.20   11.40
  -3   5   0  -13.40   19.90
  -3   5   0  -17.90   11.10
  -5  -5   0   52.79    5.60
   5  -5   0   46.00    6.20
  -5   5   0   27.20   20.20
   5   5   0   65.49   13.00
   7  -5   0   26.50    6.00
  -7  -5   0   19.70    5.30
   7   5   0   90.09   31.10
   7   5   0   37.70   11.80
  -7   5   0   12.80   20.10
  -9  -5   0  186.98    9.50
   9  -5   0  191.98   11.20
   9   5   0  247.68   37.70
  -9   5   0  168.38   27.80
   9   5   0  154.88   17.60
  11  -5   0   13.20    6.60
 -11   5   0   10.10   19.60
  11   5   0   36.90   12.60
  11   5   0   67.59   32.20
  13  -5   0   21.00    7.20
 -13  -5   0    2.90    5.50
  13   5   0   80.39   34.30
 -13   5   0   13.90   19.40
  13   5   0   25.70   12.80
 -15  -5   0  116.39    9.70
  15  -5   0   93.79    8.90
  15   5   0  189.68   40.70
 -15   5   0  115.49   23.00
  15   5   0  104.59   13.80
  17  -5   0  166.38   13.30
 -17  -5   0  165.18   10.50
 -17   5   0  176.48   27.10
  17   5   0  243.38   43.10
  17   5   0  139.59   17.70
 -19  -5   0   67.19    7.40
  19  -5   0   64.99    9.70
  19   5   0  123.09   38.80
 -19   5   0   78.29   21.70
  19   5   0   43.80   12.50
  21  -5   0   68.49   10.30
 -21  -5   0   57.99    7.50
  21   5   0   59.49   13.50
 -21   5   0   86.19   22.00
  21   5   0  146.69   43.00
 -42   0   1   13.10    9.60
 -40   0   1   12.60    8.20
  40   0  -1    5.60    8.60
  38   0  -1    1.70    7.60
 -38   0   1    0.00    7.80
  36   0  -1    9.00    7.30
 -36   0   1   -0.10    7.00
  34   0  -1   -9.00    7.00
 -34   0   1    1.70    6.40
  32   0  -1    3.50    6.60
 -32   0   1    7.20    6.60
  30   0  -1    4.70    6.00
 -30   0   1    4.60    6.10
  28   0  -1   -5.10    5.80
 -28   0   1   10.10    6.30
  26   0  -1    2.10    5.50
 -26   0   1    0.90    5.20
  24   0  -1   10.90    5.10
 -24   0   1    2.30    4.70
 -22   0   1    1.40    4.40
  22   0  -1    7.30    4.50
 -20   0   1   -1.40    4.10
  20   0  -1    3.10    5.90
  20   0  -1    0.70    3.80
  18   0  -1   -4.60    3.50
 -18   0   1   -1.40    3.70
  18   0  -1   -2.40    5.60
  16   0  -1   -3.80    5.50
 -16   0   1    0.00    3.50
  16   0  -1   -2.60    3.30
  14   0  -1    0.00    5.10
  14   0  -1   -2.10    2.90
 -14   0   1    1.50    2.90
  12   0  -1   -0.40    2.50
 -12   0   1    0.10    2.80
  12   0  -1   -0.10    4.70
  10   0  -1   -1.90    4.50
 -10   0   1    0.60    2.70
  10   0  -1   -2.00    2.40
   8   0  -1   -0.40    2.40
  -8   0   1   -1.30    2.70
  -6   0   1    0.10    1.80
   6   0  -1   -0.50    1.80
  -4   0   1   -1.60    1.00
   4   0  -1   -2.90    1.00
  -4   0   1   -3.00    1.10
   2   0  -1   -2.80    0.50
   2   0  -1   -1.90    0.70
  -2   0   1   -1.80    0.60
  -2   0  -1   -2.20    0.50
   2   0   1   -2.00    0.60
  -4   0  -1   -2.00    1.10
   4   0   1   -2.10    1.10
  -6   0  -1   -0.50    1.80
   6   0   1   -0.40    1.80
  -8   0  -1    0.30    2.70
   8   0   1    1.40    2.80
  10   0   1   -2.80    2.80
 -10   0  -1    4.50    2.60
 -12   0  -1   -0.50    2.70
  12   0   1   -0.70    2.90
  14   0   1   -2.10    3.10
 -14   0  -1   -2.20    3.00
 -16   0  -1   -1.70    3.50
  16   0   1   -5.30    3.40
 -18   0  -1    0.40    3.80
  18   0   1   -0.50    3.70
  18   0   1    0.40    7.00
  20   0   1   -0.90    7.20
 -20   0  -1   -0.90    4.10
  20   0   1    1.20    4.00
 -22   0  -1    1.80    4.40
  22   0   1    3.60    7.70
  22   0   1    3.90    4.40
  24   0   1    2.10    8.20
 -24   0  -1    4.00    5.00
  24   0   1    0.20    5.10
 -26   0  -1    0.50    5.40
  26   0   1   -4.00    8.40
  26   0   1    2.70    5.50
  28   0   1    3.30    6.50
 -28   0  -1    2.40    5.60
 -30   0  -1   -7.10    5.40
  30   0   1    1.60    6.30
 -32   0  -1   -4.00    5.80
  32   0   1   -1.60    6.60
 -34   0  -1   -5.00    6.20
  34   0   1   -1.00    7.20
  36   0   1    2.40    7.50
 -36   0  -1  -10.40    7.10
  38   0   1   11.50    8.20
 -38   0  -1   -1.10    7.40
  40   0   1    1.70    8.50
 -40   0  -1   -0.50    7.90
  42   0   1   -5.10    9.90
 -42   0  -1    1.60    9.20
 -41  -1   1   19.50    8.80
  41  -1  -1   34.60    9.90
 -41   1   1   32.80    9.80
  39  -1  -1   13.30    8.90
 -39  -1   1   23.20    8.40
 -39   1   1   21.40    8.60
 -37  -1   1   17.60    7.40
  37  -1  -1   17.00    8.40
 -37   1   1   12.90    7.90
  35  -1  -1   -9.10    7.50
 -35  -1   1   -0.30    6.80
 -35   1   1    1.00    7.60
 -33  -1   1    6.50    6.40
  33  -1  -1   20.20    7.60
 -33   1   1    7.70    7.00
 -31  -1   1   23.40    6.00
  31  -1  -1   25.20    7.20
 -31   1   1   15.70    6.60
  31   1  -1   23.60    6.50
  29  -1  -1   42.90    7.00
 -29  -1   1   50.79    6.30
  29   1  -1   46.60    6.30
  29   1  -1   63.49   13.50
 -29   1   1   45.70    7.10
  27  -1  -1  109.09   10.30
 -27  -1   1   97.99    9.20
  27   1  -1  111.39    9.30
  27   1  -1  103.59   17.00
 -27   1   1  109.49    7.70
  25  -1  -1   89.19    7.20
 -25  -1   1   75.39    6.30
  25   1  -1   68.49    6.00
 -25   1   1   66.19    6.50
  25   1  -1   74.99   13.70
 -23  -1   1    9.70    4.70
  23  -1  -1    8.10    4.90
  23   1  -1    4.80    4.50
  23   1  -1   10.40   11.30
 -23   1   1    6.40    4.90
  21  -1  -1   19.80    4.80
 -21  -1   1   29.80    4.70
 -21   1   1   31.40    4.60
  21   1  -1   34.30   11.30
  21   1  -1   23.40    4.20
  19  -1  -1   33.60    4.60
 -19  -1   1   35.50    4.20
  19   1  -1   34.20   10.80
 -19   1   1   31.30    4.20
  19   1  -1   35.50    3.90
 -17  -1   1  188.28    7.10
  17  -1  -1  190.98    8.00
  17   1  -1  186.78    6.80
  17   1  -1  194.08   14.60
 -17   1   1  189.48    7.80
  15  -1  -1  390.56   10.60
 -15  -1   1  393.26   10.00
  15   1  -1  379.16    9.70
 -15   1   1  391.86   10.50
  15   1  -1  370.06   17.30
  13  -1  -1  321.97    9.10
 -13  -1   1  329.07    8.50
 -13   1   1  328.67    9.20
  13   1  -1  309.07   16.10
  13   1  -1  324.77    8.20
 -11  -1   1  395.56    9.30
  11  -1  -1  392.96    9.90
 -11   1   1  394.86   10.00
  11   1  -1  384.86   16.60
  11   1  -1  396.46    9.10
  11   1  -1  388.96   11.50
  -9  -1   1  216.38    5.90
   9  -1  -1  218.38    6.60
  -9   1   1  236.28   11.30
   9   1  -1  218.28   12.80
   9   1  -1  221.58    5.80
  -9   1   1  226.28    6.70
   9   1  -1  232.58    8.50
   7  -1  -1   49.30    3.90
  -7  -1   1   55.89    3.10
   7   1  -1   58.89    6.10
  -7   1   1   56.59    8.10
  -7   1   1   60.69    4.10
   7   1  -1   52.39    2.70
   7   1  -1   46.30    9.20
  -7   1   1   46.10    6.60
   5  -1  -1  118.19    4.60
  -5  -1   1  125.59    3.50
  -5  -1   1  116.69    3.60
   5   1  -1  115.59    6.90
  -5   1   1  101.09    9.00
   5   1  -1  106.99   11.80
  -5   1   1  121.39    8.40
  -5   1   1  122.09    4.60
   3  -1  -1  400.16    9.30
  -3  -1   1  384.76    8.40
  -3  -1   1  419.76    8.40
   3   1  -1  381.16   10.70
   3   1  -1  404.66   14.30
  -3   1   1  424.76    9.30
  -3   1   1  390.66   13.10
  -3   1   1  426.76   14.00
  -3   1   1  409.96   10.30
   3   1  -1  408.76   15.00
   1  -1  -1  720.73   15.50
  -1  -1   1  723.73   14.80
  -1   1   1  740.73   15.40
  -1   1   1  765.12   20.60
  -1   1   1  720.43   18.90
  -1   1   1  721.73   16.50
   1   1  -1  756.12   21.00
   1   1  -1  710.23   19.60
   1  -1   1 1313.67   26.70
  -1  -1  -1 1285.97   26.90
   1  -1   1 1291.67   26.70
  -1   1  -1 1353.46   26.50
   1   1   1 1316.37   28.10
   1   1   1 1287.67   26.80
   1   1   1 1324.77   30.30
  -1   1  -1 1352.56   31.10
  -1   1  -1 1347.97   28.30
   1   1   1 1326.27   31.50
  -1   1  -1 1306.27   30.80
  -3  -1  -1  660.13   14.00
   3  -1   1  628.84   13.80
   3   1   1  662.43   15.30
   3   1   1  639.04   13.90
  -3   1  -1  626.34   18.50
   3   1   1  676.83   19.90
  -3   1  -1  675.53   13.70
  -3   1  -1  685.33   15.60
  -5  -1  -1  170.78    5.20
   5  -1   1  170.48    5.20
  -5   1  -1  153.58   10.60
  -5   1  -1  181.08    5.10
   5   1   1  199.88    7.00
   5   1   1  197.58   12.70
   5   1   1  173.38    5.00
   7  -1   1   48.30    3.80
  -7  -1  -1   49.40    3.60
  -7   1  -1   51.29    3.80
   7   1   1   51.79    3.70
   7   1   1   74.49   11.10
  -7   1  -1   66.79    9.40
  -9  -1  -1  130.89    4.70
   9  -1   1  126.19    5.10
   9   1   1  131.59    4.80
   9   1   1  127.99   11.80
  -9   1  -1  147.69   10.70
  -9   1  -1  127.69    5.00
 -11  -1  -1  407.76    9.70
  11  -1   1  409.66   10.10
 -11   1  -1  409.16   10.10
  11   1   1  385.86   16.60
  11   1   1  413.96    9.80
  13  -1   1  550.14   13.10
 -13  -1  -1  547.85   12.70
 -13   1  -1  538.55   13.00
  13   1   1  534.15   19.80
  13   1   1  539.15   12.60
 -15  -1  -1  409.16   10.40
  15  -1   1  398.06   10.90
 -15   1  -1  397.96   10.70
  15   1   1  390.16   18.50
  15   1   1  389.46   10.30
 -17  -1  -1  133.89    6.30
  17  -1   1  114.19    6.90
 -17   1  -1  119.09    6.80
  17   1   1  119.49    6.40
  17   1   1  114.99   14.60
 -19  -1  -1   26.40    4.00
  19  -1   1   28.20    4.70
 -19   1  -1   28.30    4.40
  19   1   1   29.40    4.10
  19   1   1   34.50   11.20
 -21  -1  -1   19.10    4.20
  21  -1   1   20.00    5.00
  21   1   1   21.90   11.80
  21   1   1   22.70    4.40
 -21   1  -1   21.90    5.00
 -23  -1  -1    1.70    4.30
  23  -1   1    3.70    5.00
 -23   1  -1   -3.10    5.10
  23   1   1    6.20   12.00
  23   1   1    8.30    4.80
 -25  -1  -1   42.00    5.70
  25  -1   1   37.60    6.20
  25   1   1   44.90   13.50
  25   1   1   47.40    5.90
 -25   1  -1   43.20    6.10
  27  -1   1   66.09    7.10
 -27  -1  -1   59.99    6.00
  27   1   1   72.09   14.80
  27   1   1   78.59    6.70
 -27   1  -1   60.69    6.40
  29  -1   1   64.79    7.10
 -29  -1  -1   70.39    6.70
  29   1   1   73.89    7.00
  29   1   1   85.39   17.90
 -29   1  -1   75.69    7.50
  31  -1   1   30.80    7.10
 -31  -1  -1   29.50    6.30
  31   1   1   39.10    6.80
  31   1   1   56.99   14.20
 -31   1  -1   34.90    7.10
 -33  -1  -1    2.30    6.40
  33  -1   1   10.30    7.50
  33   1   1    9.80    6.80
 -33   1  -1   11.00    6.70
 -35  -1  -1   14.20    7.20
  35  -1   1   11.30    8.00
 -35   1  -1    2.70    7.30
 -37  -1  -1    8.20    7.70
  37  -1   1   26.50    8.60
 -37   1  -1   14.30    7.80
 -39  -1  -1   26.10    8.50
  39  -1   1   28.30    9.60
 -39   1  -1   21.00    8.00
  41  -1   1   17.10    9.60
 -41  -1  -1    6.10    9.20
 -41   1  -1   17.00    9.60
 -40  -2   1   26.10    9.30
  40  -2  -1   15.20    9.50
  40   2  -1    0.90   12.00
 -40   2   1   14.40    9.60
  38  -2  -1   26.00    9.20
 -38  -2   1   23.40    8.70
  38   2  -1    5.40   11.70
 -38   2   1   20.20    8.60
 -36  -2   1    6.20    7.60
  36  -2  -1    7.80    8.00
 -36   2   1   -2.50    7.60
  36   2  -1   -0.30   11.50
  34  -2  -1   31.30    8.80
 -34  -2   1   43.10    7.60
 -34   2   1   43.50    8.20
  34   2  -1   29.00   11.30
 -32  -2   1   21.70    6.60
  32  -2  -1    4.40    7.50
 -32   2   1    9.20    7.00
  32   2  -1    2.90   10.30
  32   2  -1   35.40   17.50
  30  -2  -1   19.80    7.40
 -30  -2   1    7.90    5.90
  30   2  -1    1.20   10.10
  30   2  -1   34.20   16.30
 -30   2   1   11.70    6.60
  28  -2  -1   27.60    6.80
 -28  -2   1   35.90    6.00
  28   2  -1    8.90    9.70
  28   2  -1   48.70   17.30
 -28   2   1   30.80    6.80
 -26  -2   1   32.50    5.70
  26  -2  -1   23.00    7.00
 -26   2   1   22.00    6.00
 -26   2   1   12.60   15.90
  26   2  -1   36.40   16.80
  26   2  -1   24.90    9.40
  24  -2  -1   13.50    6.50
 -24  -2   1   14.70    5.00
  24   2  -1   21.70   16.90
  24   2  -1   10.90    9.10
 -24   2   1   11.70   14.60
 -24   2   1   12.60    5.60
  22  -2  -1   11.80    6.10
 -22  -2   1    9.60    4.60
 -22   2   1    7.50    5.40
  22   2  -1   16.80    8.60
  22   2  -1   11.80   15.80
 -22   2   1   13.50   14.00
 -20  -2   1   10.70    4.20
  20  -2  -1   12.50    5.40
  20   2  -1   19.10    8.00
  20   2  -1   -1.70   14.70
 -20   2   1   14.90    5.30
 -20   2   1   17.80   12.70
  20   2  -1   13.00    3.60
 -18  -2   1   54.19    4.40
  18  -2  -1   53.49    5.40
 -18   2   1   47.50   12.20
  18   2  -1   51.59    3.80
  18   2  -1   42.10   15.40
  18   2  -1   56.09    8.70
 -18   2   1   63.49    5.60
 -16  -2   1   73.69    5.40
  16  -2  -1   70.49    5.30
  16   2  -1   71.79    4.60
  16   2  -1   79.59   15.50
 -16   2   1   79.09    5.40
  16   2  -1   74.69    8.60
 -16   2   1   75.39   13.90
 -14  -2   1  272.77    7.80
  14  -2  -1  271.77    9.00
  14   2  -1  277.77    7.00
 -14   2   1  275.07   15.70
  14   2  -1  267.97   20.20
 -14   2   1  263.77    8.80
  14   2  -1  287.97   12.60
 -12  -2   1  175.58    5.80
  12  -2  -1  176.68    7.30
  12   2  -1  165.18   17.90
 -12   2   1  175.68   13.50
  12   2  -1  177.98   10.60
 -12   2   1  171.18    6.90
  10  -2  -1   94.89    5.80
 -10  -2   1   96.19    4.30
 -10   2   1   91.09   10.40
  10   2  -1   87.19    8.80
 -10   2   1   95.69   11.90
 -10   2   1   98.69    5.60
  10   2  -1   86.29   16.40
  -8  -2   1   51.79    3.50
   8  -2  -1   53.09    5.00
   8   2  -1   50.59    6.60
  -8   2   1   48.50   10.50
  -8   2   1   55.89    9.90
  -8   2   1   53.69    4.90
   8   2  -1   54.79   12.40
  -6  -2   1   93.49    3.70
   6  -2  -1   87.19    5.20
  -6   2   1   85.39    7.30
   6   2  -1   75.39   13.70
   6   2  -1   87.39    7.50
  -6   2   1   93.49    4.50
  -6   2   1   74.69   12.20
  -6   2   1   88.39   11.20
  -4  -2   1   82.29    3.40
   4  -2  -1   79.69    4.60
  -4  -2   1   83.09    3.30
   4   2  -1   79.89   13.20
   4   2  -1   72.69    8.10
  -4   2   1   74.89   12.00
  -4   2   1   77.19   11.00
   4   2  -1   76.19   13.20
  -4   2   1   72.79    6.70
  -4   2   1   81.99    4.10
  -2  -2   1  105.29    3.80
  -2  -2   1  108.29    3.80
   2  -2  -1  103.99    4.70
   2   2  -1  104.49   14.70
   2   2  -1  107.09    8.20
  -2   2   1  100.29   12.80
  -2   2   1  111.09   11.60
  -2   2   1  109.39    7.20
  -2   2   1  108.89    4.10
   2   2  -1  111.29   12.20
   0  -2  -1  207.48    6.20
   0  -2   1  205.68    5.60
   0   2   1  214.18   15.20
   0   2   1  200.18    5.60
   0   2  -1  215.58   15.50
   0   2  -1  205.08   13.50
   0   2  -1  217.58    9.40
   0   2   1  208.98   13.40
   0   2   1  202.58    8.80
   2  -2   1   82.49    3.90
  -2  -2  -1   84.99    4.30
  -2   2  -1   82.09    7.70
   2   2   1   98.09   12.50
  -2   2  -1   84.29   11.60
   2   2   1   88.79   14.40
   2   2   1   83.19    7.60
  -2   2  -1   81.89   12.90
   2   2   1   85.09    3.60
  -2   2  -1   91.19    3.10
  -4  -2  -1   71.79    4.20
   4  -2   1   72.29    4.10
  -4   2  -1   64.59   11.50
  -4   2  -1   75.89    3.50
   4   2   1   66.69    3.30
  -4   2  -1   77.39    7.40
   4   2   1   87.39   13.70
   4   2   1   72.59    7.70
   6  -2   1   88.39    4.70
  -6  -2  -1   89.79    4.40
   6   2   1   90.19   15.90
  -6   2  -1   88.39    4.20
   6   2   1   86.29    8.40
   6   2   1   85.99    3.60
  -6   2  -1   83.69   12.90
  -8  -2  -1   69.79    4.50
   8  -2   1   66.19    4.90
  -8   2  -1   71.79   12.90
   8   2   1   91.29   14.60
   8   2   1   67.79    3.80
  -8   2  -1   76.89    4.50
   8   2   1   70.59    8.90
 -10  -2  -1  152.88    5.70
  10  -2   1  157.98    6.50
 -10   2  -1  150.38   14.30
  10   2   1  166.58   17.50
  10   2   1  165.58    5.30
 -10   2  -1  152.38    6.00
  10   2   1  164.58   10.40
  12  -2   1  144.19    6.50
 -12  -2  -1  135.29    5.70
  12   2   1  137.79    5.30
 -12   2  -1  133.99    6.10
 -12   2  -1  128.89   14.40
  12   2   1  126.99   17.30
  12   2   1  141.69   10.20
  14  -2   1  162.98    7.20
 -14  -2  -1  153.98    6.40
 -14   2  -1  147.39    7.00
  14   2   1  182.28   11.20
  14   2   1  151.28   18.60
 -14   2  -1  159.38   15.50
  14   2   1  167.48    6.00
 -16  -2  -1   99.89    6.10
  16  -2   1  109.29    7.40
  16   2   1  116.79   10.90
 -16   2  -1  102.59    6.80
  16   2   1  102.79    5.80
  16   2   1  103.89   18.10
 -16   2  -1  103.89   16.10
  18  -2   1   51.99    5.70
 -18  -2  -1   50.49    4.60
 -18   2  -1   56.49    5.20
 -18   2  -1   59.19   14.00
  18   2   1   37.60   15.10
  18   2   1   49.70    4.30
  18   2   1   52.09    8.60
  20  -2   1   25.20    5.80
 -20  -2  -1   29.40    4.60
  20   2   1   18.70    4.20
  20   2   1   17.50   15.50
  20   2   1   25.30    8.20
 -20   2  -1   20.70    5.00
 -20   2  -1   32.90   14.50
 -22  -2  -1    4.60    4.70
  22  -2   1    7.90    6.10
  22   2   1    1.30    4.40
  22   2   1   -2.90   16.00
  22   2   1   17.00    9.60
 -22   2  -1   18.70   15.20
 -22   2  -1    5.00    5.10
 -24  -2  -1   14.50    5.30
  24  -2   1   11.40    6.20
  24   2   1   16.00    6.80
  24   2   1   20.30    9.60
 -24   2  -1   21.70    5.80
 -24   2  -1   12.80   16.40
  24   2   1   24.10   17.80
  26  -2   1   26.00    6.80
 -26  -2  -1   21.60    5.60
 -26   2  -1    5.90   17.90
  26   2   1   11.40    9.60
  26   2   1   30.50   17.10
 -26   2  -1   18.70    5.90
  28  -2   1   28.30    6.70
 -28  -2  -1   25.30    6.00
  28   2   1    1.50   10.10
 -28   2  -1   27.00    6.80
  28   2   1   46.80   17.70
 -30  -2  -1   13.00    6.40
  30  -2   1   -0.30    7.00
 -30   2  -1   13.00    6.60
 -30   2  -1  -33.50   18.90
  30   2   1   35.20   18.30
  30   2   1   -4.00   10.50
  32  -2   1   25.60    8.10
 -32  -2  -1   21.30    6.80
  32   2   1   60.59   19.00
  32   2   1    6.00   11.50
 -32   2  -1   30.10    7.10
 -34  -2  -1   31.90    7.70
  34  -2   1   25.90    8.50
  34   2   1   49.30   19.00
 -34   2  -1   15.90    7.90
  36  -2   1   27.20    9.00
 -36  -2  -1   11.00    7.50
 -36   2  -1   16.10    7.90
  36   2   1  -23.10   11.90
  38  -2   1   11.50    9.30
 -38  -2  -1   18.00    8.70
 -38   2  -1    4.30    8.00
  38   2   1  -19.90   12.80
 -40  -2  -1   10.80    9.40
  40  -2   1    8.10   10.10
 -40   2  -1   20.30    9.30
  40   2   1  -24.90   13.10
 -37  -3   1   22.40    8.90
  37  -3  -1   24.40   10.00
  35  -3  -1   28.50    9.80
 -35  -3   1   26.20    8.40
  35   3  -1   12.20   12.10
 -35   3   1   23.40   27.80
  33  -3  -1    6.70    8.30
 -33  -3   1   21.30    7.70
  33   3  -1   17.20   11.80
 -33   3   1   23.70   17.20
 -33   3   1    2.60    8.60
 -31  -3   1    7.40    6.90
  31  -3  -1   18.50    8.50
 -31   3   1    7.40    6.90
  31   3  -1   18.90   11.40
 -31   3   1   32.50   16.30
  31   3  -1   34.50   22.90
 -29  -3   1   20.80    6.70
  29  -3  -1    5.40    7.30
 -29   3   1   43.40   16.20
  29   3  -1   54.29   24.20
  29   3  -1   12.70   10.90
 -29   3   1   21.00    6.80
 -27  -3   1   75.89    7.10
  27  -3  -1   62.99    8.20
  27   3  -1  112.29   25.50
 -27   3   1   61.19    7.20
 -27   3   1   82.49   17.50
  27   3  -1   59.19   11.50
  25  -3  -1   86.99    8.20
 -25  -3   1   89.09    6.90
 -25   3   1  102.09   17.50
 -25   3   1   84.19    7.40
  25   3  -1   88.69   12.40
  25   3  -1  118.49   23.90
  23  -3  -1   54.19    7.30
 -23  -3   1   45.30    5.80
  23   3  -1   68.89   21.70
 -23   3   1   72.99   16.00
  23   3  -1   49.99   10.50
 -23   3   1   48.50    6.40
  21  -3  -1   18.00    6.00
 -21  -3   1   20.80    4.90
  21   3  -1   16.30    9.30
  21   3  -1   33.40   19.90
 -21   3   1   28.90   14.20
 -21   3   1   20.50    5.50
 -19  -3   1   26.30    4.70
  19  -3  -1   18.50    6.00
 -19   3   1   31.10   14.20
  19   3  -1   25.10    9.50
 -19   3   1   22.00    5.30
  19   3  -1   36.50   20.30
 -17  -3   1    7.50    4.20
  17  -3  -1   -0.40    5.40
  17   3  -1    2.80    8.70
 -17   3   1    6.10    4.80
  17   3  -1  -11.90   16.50
 -17   3   1   11.00   13.10
 -15  -3   1   16.70    4.10
  15  -3  -1   17.60    5.50
 -15   3   1   16.00   13.10
  15   3  -1    0.90   18.60
  15   3  -1   11.40    8.90
 -15   3   1   15.90    4.70
 -13  -3   1   19.80    3.80
  13  -3  -1   22.70    5.20
 -13   3   1   16.20    4.30
  13   3  -1   23.00    8.70
 -13   3   1   29.10   13.10
  13   3  -1    2.20   18.10
 -11  -3   1   27.90    3.60
  11  -3  -1   21.10    4.80
  11   3  -1   25.80    7.70
 -11   3   1   18.90    4.00
  11   3  -1   28.20   17.90
 -11   3   1   29.80   12.60
  -9  -3   1   38.30    3.60
   9  -3  -1   42.20    4.70
   9   3  -1   29.10    8.30
  -9   3   1   36.00    3.90
  -9   3   1   31.60   12.00
  -9   3   1   42.90   13.20
   9   3  -1   20.10   15.20
  -7  -3   1   44.40    3.60
   7  -3  -1   43.60    4.40
  -7   3   1   44.30   14.00
   7   3  -1   40.90   17.10
  -7   3   1   44.40    3.70
   7   3  -1   45.60    8.10
  -7   3   1   50.99   12.20
  -7   3   1   45.90    7.20
   5  -3  -1   64.29    6.00
  -5  -3   1   69.89    4.80
  -5   3   1   86.49   13.40
  -5   3   1   73.19    9.70
   5   3  -1   79.69   17.30
   5   3  -1   65.39    8.10
  -5   3   1   83.69   14.70
  -5   3   1   67.29    4.70
  -3  -3   1  256.57    7.30
   3  -3  -1  254.87    8.20
  -3   3   1  249.68   21.40
  -3   3   1  249.08   11.60
  -3   3   1  260.77   18.00
   3   3  -1  256.67   22.20
   3   3  -1  249.48   12.50
  -3   3   1  248.98    7.00
   3   3  -1  256.87   18.90
  -1  -3   1  196.88    6.40
   1  -3  -1  203.68    7.10
  -1   3   1  202.68   11.00
  -1   3   1  185.38    5.80
  -1   3   1  197.78   16.20
   1   3  -1  197.38   20.60
  -1   3   1  187.08   19.70
   1   3  -1  200.38   18.10
   1   3  -1  196.88   11.50
   1  -3   1  396.46   10.00
  -1  -3  -1  400.66   10.40
   1   3   1  385.06    9.10
  -1   3  -1  403.16   23.20
   1   3   1  402.86   14.40
  -1   3  -1  393.66   20.30
   1   3   1  419.46   20.30
  -1   3  -1  402.76   14.70
   1   3   1  411.56   24.30
   3  -3   1  122.19    5.70
  -3  -3  -1  121.69    6.00
  -3   3  -1  121.09   15.80
  -3   3  -1  112.99   10.20
   3   3   1  126.09   10.40
  -3   3  -1  124.89   18.10
   3   3   1  121.29   20.40
  -5  -3  -1   60.29    4.20
   5  -3   1   54.49    4.00
   5   3   1   64.19   17.10
   5   3   1   59.49    8.30
  -5   3  -1   56.69   13.30
  -5   3  -1   54.99    3.60
  -5   3  -1   59.49    7.80
  -7  -3  -1   63.99    5.70
   7  -3   1   78.49    6.10
   7   3   1   75.79   16.90
   7   3   1   63.59    7.80
  -7   3  -1   83.39   14.20
  -7   3  -1   73.59    4.40
  -9  -3  -1   72.29    4.60
   9  -3   1   68.69    4.90
  -9   3  -1   57.79    4.90
   9   3   1   55.09    8.00
  -9   3  -1   76.29   14.40
   9   3   1   59.69   17.90
  11  -3   1   14.30    4.50
 -11  -3  -1   13.90    3.90
  11   3   1    7.10   17.30
  11   3   1   18.50    8.60
 -11   3  -1   14.90    3.60
 -11   3  -1   11.60   13.20
 -13  -3  -1   37.20    4.50
  13  -3   1   34.90    5.20
 -13   3  -1   44.30   14.20
  13   3   1   36.10    9.10
  13   3   1   24.00   18.00
 -13   3  -1   30.80    4.20
 -15  -3  -1   27.20    4.70
  15  -3   1   30.80    5.70
  15   3   1   10.20    9.00
 -15   3  -1   20.30    4.40
  15   3   1   16.60   19.20
 -15   3  -1   25.00   14.60
  17  -3   1    3.30    5.40
 -17  -3  -1    3.50    4.60
 -17   3  -1    7.40   14.10
 -17   3  -1   -2.10    4.40
  17   3   1    1.20   19.30
  17   3   1    1.00    9.40
  19  -3   1   33.70    6.40
 -19  -3  -1   36.80    5.30
 -19   3  -1   31.90    5.10
  19   3   1   39.20   10.60
 -19   3  -1   43.90   15.10
  19   3   1   39.00   21.10
 -21  -3  -1   37.00    5.50
  21  -3   1   42.80    6.90
 -21   3  -1   35.10    5.60
  21   3   1   41.80   11.10
  21   3   1   52.89   21.50
 -21   3  -1   58.69   15.90
  23  -3   1   28.00    7.20
 -23  -3  -1   28.20    5.70
  23   3   1   13.00   10.70
  23   3   1   45.80   22.00
 -23   3  -1   30.10   15.40
 -23   3  -1   25.40    5.80
  25  -3   1   78.59    8.20
 -25  -3  -1   81.79    7.10
  25   3   1  112.19   24.90
 -25   3  -1   98.29   18.60
  25   3   1   66.39   11.90
 -25   3  -1   67.99    7.10
 -27  -3  -1   59.99    7.00
  27  -3   1   48.30    7.80
  27   3   1   43.10   11.90
 -27   3  -1   58.49   17.30
  27   3   1   92.59   25.70
 -27   3  -1   37.50    7.60
  29  -3   1   18.70    7.50
 -29  -3  -1   28.40    7.00
  29   3   1   59.09   24.10
  29   3   1   27.90   12.00
 -29   3  -1   46.30   17.50
  31  -3   1   14.60    8.40
 -31  -3  -1   15.00    7.20
 -31   3  -1   22.00   17.80
  31   3   1   46.30   24.30
  31   3   1    9.00   11.80
 -33  -3  -1    2.40    7.60
  33  -3   1   19.00    8.60
  33   3   1   10.00   12.20
 -33   3  -1   27.10   19.10
  33   3   1   77.79   26.70
 -35  -3  -1    6.60    8.20
  35  -3   1   20.40    9.50
  35   3   1   69.99   25.70
  35   3   1    2.60   12.40
 -35   3  -1   34.10   20.30
  37  -3   1    6.50    9.80
 -37  -3  -1   21.10    9.30
  37   3   1  102.59   38.90
 -30  -4   1   15.30    7.70
  30  -4  -1   20.70    9.70
  30   4  -1   29.50   12.40
  28  -4  -1    9.50    9.30
 -28  -4   1   19.40    7.30
  28   4  -1    8.20   11.60
  28   4  -1   71.49   31.60
 -28   4   1   38.80   24.00
  26  -4  -1   21.80    8.40
 -26  -4   1    8.50    6.70
  26   4  -1   15.80   11.20
  26   4  -1   34.00   29.30
 -26   4   1   32.30   16.70
  24  -4  -1    8.80    8.00
 -24  -4   1    8.20    6.10
  24   4  -1   23.00   28.90
 -24   4   1   46.30   16.60
  24   4  -1    2.60   10.10
  22  -4  -1   12.60    7.30
 -22  -4   1    2.70    5.70
  22   4  -1   52.79   28.70
 -22   4   1   28.30   15.80
  22   4  -1    9.40   10.40
 -20  -4   1   31.70    5.70
  20  -4  -1   25.00    7.40
  20   4  -1   52.29   26.30
 -20   4   1   51.39   16.40
  20   4  -1   25.50   10.50
  18  -4  -1   26.30    6.70
 -18  -4   1   24.80    5.50
  18   4  -1   16.30    9.90
  18   4  -1   57.29   26.50
 -18   4   1   42.00   16.00
  16  -4  -1   67.09    7.10
 -16  -4   1   72.29    5.90
 -16   4   1   77.19   17.00
  16   4  -1   52.99   11.30
  16   4  -1   87.49   26.60
 -14  -4   1   24.40    5.00
  14  -4  -1   30.70    6.40
  14   4  -1   40.30   23.40
  14   4  -1   22.80    9.80
 -14   4   1   34.00   15.40
 -12  -4   1   45.70    5.00
  12  -4  -1   40.10    6.30
  12   4  -1   61.19   23.80
 -12   4   1   50.39   16.10
  12   4  -1   42.10    9.80
  10  -4  -1   25.70    5.50
 -10  -4   1   25.10    4.50
 -10   4   1   19.70   15.30
  10   4  -1   26.00    9.50
  10   4  -1   41.70   22.70
  -8  -4   1   18.50    4.20
   8  -4  -1   16.30    5.10
   8   4  -1   29.50   20.40
   8   4  -1   10.90    9.50
  -8   4   1   26.40   15.10
  -6  -4   1   13.00    4.10
   6  -4  -1   10.10    4.70
  -6   4   1   17.00   14.40
  -6   4   1    2.70    8.50
   6   4  -1   13.70   20.60
   6   4  -1   13.70    9.40
  -6   4   1   28.60   18.50
   4  -4  -1    5.80    4.60
  -4  -4   1   11.70    4.00
   4   4  -1   15.80   19.60
   4   4  -1   13.80    9.00
  -4   4   1    6.60    8.30
  -4   4   1    0.60   14.80
  -4   4   1   23.10   18.90
  -2  -4   1   29.30    4.20
   2  -4  -1   23.30    4.70
  -2   4   1   20.00   15.50
  -2   4   1   23.40    8.70
  -2   4   1   39.60   19.20
   2   4  -1   44.20   20.30
   2   4  -1   21.10    9.40
   2   4  -1   33.20   16.30
   0  -4  -1    2.70    4.30
   0  -4   1    0.20    3.90
   0   4   1   -9.20   14.50
   0   4  -1   -0.20    8.60
   0   4   1    9.80   18.60
   0   4   1   -4.50    8.50
   0   4  -1    0.70   15.50
  -2  -4  -1   13.30    4.50
   2  -4   1   16.50    4.30
  -2   4  -1   20.20    8.90
   2   4   1   20.90   19.60
  -2   4  -1   15.60   15.80
   2   4   1   18.20    8.90
  -4  -4  -1   13.20    4.60
   4  -4   1   14.20    4.40
   4   4   1   32.70   20.70
  -4   4  -1   17.10   15.30
  -4   4  -1   14.80    8.60
   4   4   1   16.70    8.80
  -6  -4  -1   11.90    4.60
   6  -4   1   11.20    4.70
   6   4   1   20.30   18.90
   6   4   1   15.50    8.70
  -6   4  -1   19.60   15.20
   8  -4   1   16.30    5.00
  -8  -4  -1   14.40    4.70
  -8   4  -1    7.60   15.30
   8   4   1   18.00   22.00
   8   4   1   17.60    9.20
  10  -4   1   15.30    5.40
 -10  -4  -1   27.80    5.00
 -10   4  -1   31.30   16.20
  10   4   1   23.10    9.20
  10   4   1   38.60   23.00
  12  -4   1   62.09    6.40
 -12  -4  -1   63.79    5.70
  12   4   1   53.89   22.30
 -12   4  -1   58.09   17.20
  12   4   1   49.30    9.60
  14  -4   1   24.10    6.10
 -14  -4  -1   20.10    5.30
  14   4   1   12.20    9.60
 -14   4  -1   33.60   16.10
  14   4   1   33.80   23.90
 -16  -4  -1   74.09    6.30
  16  -4   1   63.19    7.30
  16   4   1   99.19   28.10
 -16   4  -1   72.59   18.40
  16   4   1   61.79   11.50
 -18  -4  -1   24.10    5.90
  18  -4   1   29.40    7.00
 -18   4  -1   37.40   17.10
  18   4   1   21.50   10.20
  18   4   1   47.20   26.70
  20  -4   1   33.40    7.40
 -20  -4  -1   34.10    6.30
 -20   4  -1   68.19   18.10
  20   4   1   62.79   28.30
  20   4   1   29.60   10.50
  22  -4   1    8.70    7.50
 -22  -4  -1    4.70    6.20
  22   4   1    6.10   10.20
 -22   4  -1   34.60   17.00
  22   4   1   22.60   28.00
  24  -4   1   -3.60    7.90
 -24  -4  -1    0.20    6.40
  24   4   1   -1.90   10.20
  24   4   1   36.70   29.90
  26  -4   1   12.50    8.60
 -26  -4  -1    4.70    6.80
 -26   4  -1   35.30   17.80
  26   4   1   20.30   12.00
  26   4   1   60.29   32.50
  28  -4   1    6.20    9.10
 -28  -4  -1   14.90    7.80
  28   4   1   17.70   12.30
 -28   4  -1   40.20   18.60
  28   4   1   65.29   33.80
 -30  -4  -1   18.70    8.20
  30  -4   1   21.30    9.80
 -30   4  -1   64.89   19.80
  30   4   1   87.59   34.90
  30   4   1   16.50   12.70
  21  -5  -1    7.70    9.30
  21   5  -1   17.50   12.60
  19  -5  -1   26.10    9.10
 -19   5   1   35.90   19.70
  19   5  -1   20.30   12.40
  17  -5  -1   24.40    8.00
 -17   5   1   42.40   20.10
  17   5  -1   23.90   11.70
  15  -5  -1   97.69    9.00
 -15   5   1  112.79   22.20
  15   5  -1   97.39   15.00
  13  -5  -1  121.59   11.50
 -13   5   1  101.69   21.70
  13   5  -1  104.59   15.00
 -11  -5   1   89.09    7.60
  11  -5  -1  113.79    8.50
 -11   5   1  102.39   21.90
  11   5  -1   98.59   14.90
   9  -5  -1   32.40    6.60
  -9  -5   1   22.80    5.20
  -9   5   1   11.20   18.90
   9   5  -1   34.50   12.90
   7  -5  -1   20.40    6.20
  -7  -5   1   28.80    5.00
   7   5  -1   24.30   12.40
  -7   5   1   -6.30   19.40
  -5  -5   1    7.60    4.60
   5  -5  -1    5.50    5.80
  -5   5   1   -6.80   11.00
   5   5  -1   13.70   11.30
  -5   5   1  -29.80   18.20
   3  -5  -1    4.80    5.40
  -3  -5   1    5.20    4.80
   3   5  -1   17.10   11.90
  -3   5   1  -10.50   10.70
   1  -5  -1   10.20    5.50
  -1  -5   1   11.50    4.80
   1   5  -1    3.50   11.30
  -1   5   1    1.00   10.90
   1  -5   1    7.10    4.80
  -1  -5  -1    3.50    5.30
  -1   5  -1   -9.90   10.80
  -1   5  -1  -27.50   19.70
   1   5   1   32.80   27.30
   1   5   1    9.80   11.10
  -3  -5  -1    5.50    5.20
   3  -5   1   10.50    5.20
  -3   5  -1  -12.50   20.20
  -3   5  -1  -12.50   10.70
   3   5   1    8.60   11.50
   3   5   1   31.10   28.10
  -5  -5  -1    7.10    5.20
   5  -5   1    9.20    5.40
   5   5   1   14.20   11.70
   5   5   1   40.30   29.00
  -5   5  -1   -8.50   19.50
  -7  -5  -1   15.40    5.50
   7  -5   1   19.50    5.90
   7   5   1   35.70   12.30
   7   5   1   56.69   29.10
  -7   5  -1   -0.90   19.90
  -9  -5  -1   36.30    6.00
   9  -5   1   40.40    6.60
   9   5   1   80.69   32.70
   9   5   1   46.50   13.00
  -9   5  -1   33.00   20.40
  11  -5   1   65.29    7.50
 -11  -5  -1   61.99    6.50
  11   5   1   90.69   14.40
 -11   5  -1   76.09   22.10
  13  -5   1  198.98   12.10
 -13  -5  -1  187.78   10.60
 -13   5  -1  188.98   28.70
  13   5   1  279.47   41.00
  13   5   1  190.58   17.60
  15  -5   1   97.69    9.10
 -15  -5  -1   80.69    7.20
  15   5   1   50.99   12.10
 -15   5  -1  102.09   23.60
  15   5   1  165.48   39.20
  17  -5   1   49.60    8.80
 -17  -5  -1   44.90    6.90
  17   5   1   48.60   12.80
  17   5   1  124.59   40.00
 -17   5  -1   61.49   21.90
  19  -5   1   18.60    8.80
 -19  -5  -1    5.20    6.70
  19   5   1   63.69   39.20
  19   5   1   27.00   12.40
 -19   5  -1   37.70   20.60
  21  -5   1   18.80    9.30
 -21  -5  -1   -1.40    6.90
  21   5   1   61.19   38.00
 -21   5  -1   27.40   20.40
  21   5   1   23.80   12.30
 -42   0   2    2.70    9.00
 -40   0   2   39.60    9.30
 -38   0   2   32.80    8.20
  38   0  -2   42.00    8.20
 -36   0   2   72.19    7.80
  36   0  -2   83.29    8.80
  34   0  -2   40.40    7.40
 -34   0   2   40.50    7.70
 -32   0   2  131.19    9.00
  32   0  -2  113.29   10.50
  30   0  -2   75.49    7.00
 -30   0   2   82.19    7.30
 -28   0   2  506.45   15.70
  28   0  -2  527.75   15.50
 -26   0   2   41.90    6.00
  26   0  -2   56.99    6.40
  24   0  -2    3.90    5.00
 -24   0   2    2.20    4.80
  22   0  -2  125.69    7.80
 -22   0   2  137.39    7.70
  20   0  -2  567.94   14.20
 -20   0   2  567.54   14.20
 -18   0   2  306.57    9.30
  18   0  -2  292.97    9.10
  16   0  -2    7.70    3.30
 -16   0   2    7.80    3.30
 -14   0   2  242.48    7.50
  14   0  -2  225.78    7.20
 -12   0   2  414.56   10.00
  12   0  -2  395.56    9.90
  10   0  -2  466.15   11.00
 -10   0   2  494.95   11.10
  -8   0   2 2282.77   45.80
   8   0  -2 2229.38   45.80
  -6   0   2  309.97    7.30
   6   0  -2  302.57    7.20
  -4   0   2 2088.79   41.60
   4   0  -2 2022.60   41.70
   4   0  -2 1989.90   41.40
   2   0  -2  824.72   16.10
   2   0  -2  802.22   16.50
  -2   0   2  796.42   16.50
  -2   0   2  753.72   16.00
   2   0  -2  758.02   16.00
   0   0   2   -3.80    1.00
   0   0  -2   -5.10    0.90
   2   0   2  762.92   15.90
  -2   0  -2  790.22   15.90
  -4   0  -2 2056.29   42.90
   4   0   2 2137.19   43.10
  -6   0  -2  288.77    7.00
   6   0   2  281.67    7.30
   8   0   2 2337.47   47.60
 -10   0  -2  501.85   11.70
  10   0   2  512.55   11.80
 -12   0  -2  417.36   10.30
  12   0   2  421.56   10.40
  14   0   2  232.18    7.60
 -14   0  -2  233.58    7.50
  16   0   2   11.20    3.60
 -16   0  -2   14.20    3.60
  18   0   2  328.47   10.00
 -18   0  -2  335.37    9.80
  20   0   2  541.45   14.20
 -20   0  -2  548.25   14.00
 -22   0  -2  132.99    7.60
  22   0   2  126.09    8.40
  24   0   2    9.00    9.60
 -24   0  -2    9.60    4.70
  24   0   2   10.20    5.10
  26   0   2   25.00    5.90
 -26   0  -2   36.90    6.00
  26   0   2   31.20   10.30
  28   0   2  499.95   15.50
  28   0   2  471.85   22.70
 -28   0  -2  479.55   14.80
  30   0   2   97.39    7.80
 -30   0  -2   83.79    7.20
 -32   0  -2  121.19   10.60
  32   0   2  127.99    8.80
 -34   0  -2   34.40    7.10
  34   0   2   39.90    8.10
  36   0   2  103.89    9.50
 -36   0  -2   94.49    9.10
 -38   0  -2   36.70    8.70
  38   0   2   24.90    8.80
  40   0   2   22.10    9.40
 -40   0  -2   41.80    9.30
 -42   0  -2   13.50    9.40
  42   0   2   15.80    9.60
 -41  -1   2   71.09   10.20
  41  -1  -2   78.49   10.70
 -41   1   2   58.09    9.90
  39  -1  -2    4.80    8.60
 -39  -1   2    0.20    7.60
 -39   1   2    6.60    8.70
  37  -1  -2   78.69    8.90
 -37  -1   2   91.59    9.00
 -37   1   2   87.39    9.50
  35  -1  -2   11.30    7.50
 -35  -1   2   18.10    6.70
 -35   1   2   16.40    7.40
  33  -1  -2   28.10    7.60
 -33  -1   2   22.50    6.80
 -33   1   2   19.60    7.00
  31  -1  -2  311.77   13.30
 -31  -1   2  290.17   12.40
  31   1  -2  310.67   13.00
 -31   1   2  299.17   13.40
 -29  -1   2   87.99    7.30
  29  -1  -2   63.89    7.00
 -29   1   2   75.09    7.20
  29   1  -2   82.29    6.70
 -27  -1   2  154.58    9.90
  27  -1  -2  137.89   10.50
  27   1  -2  151.28    9.40
 -27   1   2  143.09   10.50
 -25  -1   2   58.09    6.00
  25  -1  -2   55.59    6.40
 -25   1   2   47.80    5.90
  25   1  -2   60.89    5.70
  23  -1  -2  103.79    8.90
 -23  -1   2   92.89    7.60
 -23   1   2   92.59    8.40
  23   1  -2   82.19   15.40
  23   1  -2   96.49    7.20
 -21  -1   2  379.06   10.90
  21  -1  -2  370.76   11.90
  21   1  -2  378.66   10.50
 -21   1   2  365.36   11.50
  21   1  -2  365.76   18.10
  19  -1  -2   47.80    4.80
 -19  -1   2   48.60    4.20
  19   1  -2   48.20   10.80
 -19   1   2   37.20    4.60
  19   1  -2   39.20    3.90
 -17  -1   2  129.49    6.30
  17  -1  -2  136.79    7.10
  17   1  -2  132.99   13.20
  17   1  -2  139.39    5.80
 -17   1   2  139.09    7.00
 -15  -1   2  348.57    9.20
  15  -1  -2  349.87   10.00
 -15   1   2  354.76   10.00
  15   1  -2  334.57   16.50
  15   1  -2  342.67    8.80
  15   1  -2  343.27   11.50
 -13  -1   2 1987.80   40.40
  13  -1  -2 1957.60   40.80
  13   1  -2 1955.90   42.30
  13   1  -2 1987.70   40.20
  13   1  -2 1929.21   46.30
 -13   1   2 1970.70   40.90
 -11  -1   2  454.35   10.40
  11  -1  -2  442.96   11.10
 -11   1   2  454.45   11.10
  11   1  -2  454.95   17.70
  11   1  -2  454.85   12.60
  11   1  -2  449.76   10.10
   9  -1  -2  428.96   10.50
  -9  -1   2  451.95    9.90
  -9   1   2  430.56   11.70
   9   1  -2  439.96    9.60
   9   1  -2  442.86   12.10
  -9   1   2  460.45   14.10
   9   1  -2  435.36   16.30
  -9   1   2  456.05   10.70
  -7  -1   2  270.87    6.90
  -7  -1   2  279.37    6.30
   7  -1  -2  266.57    7.30
   7   1  -2  261.47    8.90
   7   1  -2  262.77    5.90
  -7   1   2  275.57    7.30
  -7   1   2  284.77    7.30
  -7   1   2  280.37    9.60
   7   1  -2  270.67   13.30
  -7   1   2  275.57   10.40
   5  -1  -2   48.40    3.90
  -5  -1   2   39.60    2.10
  -5  -1   2   44.20    2.20
  -5   1   2   42.70    4.30
   5   1  -2   48.70    4.80
  -5   1   2   46.30    6.20
   5   1  -2   42.90    8.90
   5   1  -2   49.99    8.10
  -5   1   2   51.99    3.20
   3  -1  -2 3175.78   64.39
  -3   1   2 3205.58   65.29
  -3   1   2 3110.89   67.59
  -3   1   2 3173.38   64.39
   3   1  -2 3119.19   67.19
   3   1  -2 3177.98   64.89
   1  -1  -2  440.76   10.10
  -1   1   2  442.36   10.00
  -1   1   2  459.65   13.20
   1   1  -2  427.26   11.70
   1   1  -2  415.66   14.70
  -1   1   2  459.65   11.00
  -1  -1  -2  426.06    9.90
   1  -1   2  424.76    9.10
   1  -1   2  442.76    9.10
   1   1   2  444.86    9.90
  -1   1  -2  418.96   15.20
  -1   1  -2  423.26   11.30
   1   1   2  481.35   11.20
   3  -1   2 3089.79   63.89
  -3  -1  -2 3239.38   63.99
  -3   1  -2 3152.58   67.29
  -3   1  -2 3150.48   63.49
   3   1   2 3117.39   63.49
  -5  -1  -2   55.29    4.00
   5  -1   2   49.30    3.40
  -5   1  -2   59.99    8.80
   5   1   2   51.59    3.80
  -5   1  -2   51.79    3.20
   7  -1   2  286.97    7.20
  -7  -1  -2  272.77    7.20
   7   1   2  286.17    7.30
  -7   1  -2  283.07   13.00
  -7   1  -2  287.97    7.10
   9  -1   2  502.15   11.50
  -9  -1  -2  493.55   11.30
  -9   1  -2  492.05   17.10
  -9   1  -2  494.15   11.40
   9   1   2  489.05   11.40
 -11  -1  -2  470.95   11.30
  11  -1   2  490.55   11.60
  11   1   2  482.25   11.40
 -11   1  -2  485.35   11.50
 -13  -1  -2 1958.00   41.30
  13  -1   2 2030.20   41.50
 -13   1  -2 2016.10   41.40
  13   1   2 1986.40   41.20
 -15  -1  -2  367.06    9.90
  15  -1   2  376.26   10.30
 -15   1  -2  365.16   10.20
  15   1   2  355.86   18.40
  15   1   2  364.26    9.90
 -17  -1  -2  145.89    6.70
  17  -1   2  142.69    7.30
 -17   1  -2  145.89    7.10
  17   1   2  136.69   15.50
  17   1   2  135.69    6.80
  19  -1   2   43.10    4.80
 -19  -1  -2   37.80    4.30
 -19   1  -2   47.40    4.90
  19   1   2   38.80   12.30
  19   1   2   40.20    4.50
  21  -1   2  382.86   12.20
 -21  -1  -2  384.96   11.20
 -21   1  -2  374.56   11.60
  21   1   2  365.16   19.40
  21   1   2  385.96   11.30
  23  -1   2   82.09    6.50
 -23  -1  -2   93.59    7.60
  23   1   2   83.59   17.00
 -23   1  -2   95.79    8.40
  23   1   2   83.39    8.00
  25  -1   2   49.50    6.30
 -25  -1  -2   60.09    6.10
  25   1   2   50.79   14.80
  25   1   2   50.29    6.10
 -25   1  -2   47.30    6.10
 -27  -1  -2  133.69    9.70
  27  -1   2  130.29   10.40
 -27   1  -2  134.89   10.30
  27   1   2  141.59    9.80
  27   1   2  120.89   18.40
 -29  -1  -2   91.79    7.30
  29  -1   2  112.89    8.40
  29   1   2  101.19    7.60
  29   1   2   94.59   17.30
 -29   1  -2   78.49    7.20
 -31  -1  -2  274.67   12.40
  31  -1   2  262.87   13.40
 -31   1  -2  269.87   13.00
  31   1   2  268.27   12.50
  31   1   2  291.87   21.10
 -33  -1  -2   21.50    6.80
  33  -1   2   22.00    7.40
 -33   1  -2   21.60    6.60
  33   1   2   33.60    7.40
 -35  -1  -2   24.30    7.50
  35  -1   2   38.10    8.60
 -35   1  -2   25.30    7.70
  35   1   2   20.60    7.60
  37  -1   2   77.09    9.70
 -37  -1  -2   94.29    9.40
 -37   1  -2  110.99   10.00
  39  -1   2    7.30    8.90
 -39  -1  -2    2.30    8.30
 -39   1  -2    9.20    8.00
 -41  -1  -2   84.79   10.70
  41  -1   2   77.49   11.30
 -41   1  -2   61.39    9.50
 -40  -2   2   89.99   10.50
  40  -2  -2   79.59   11.00
  40   2  -2   72.69   13.70
 -40   2   2   66.69    9.80
 -38  -2   2   90.49    9.70
  38  -2  -2   73.59   10.30
  38   2  -2   53.29   13.00
 -38   2   2   86.19   10.50
 -36  -2   2   49.50    8.00
  36  -2  -2   27.90    8.80
  36   2  -2   36.40   11.80
 -36   2   2   45.00    8.90
 -34  -2   2    1.70    6.70
  34  -2  -2   -6.50    7.90
  34   2  -2  -10.60   10.50
 -34   2   2    2.20    7.10
 -32  -2   2   49.40    7.10
  32  -2  -2   55.59    8.20
 -32   2   2   46.00    7.60
  32   2  -2   48.00   11.10
 -30  -2   2   78.29    7.10
  30  -2  -2   74.49    8.50
 -30   2   2   57.39    7.40
  30   2  -2   65.89   11.00
 -30   2   2   29.40   19.80
  28  -2  -2   28.60    7.10
 -28  -2   2   31.30    5.90
  28   2  -2   54.69   17.70
  28   2  -2   28.10    9.60
 -28   2   2   33.40    6.70
 -28   2   2   -9.10   16.00
  26  -2  -2   61.79    7.20
 -26  -2   2   52.19    5.80
 -26   2   2   47.90   16.30
 -26   2   2   59.89    7.00
  26   2  -2   52.89    9.80
  26   2  -2   82.29   18.10
  24  -2  -2   92.79    7.50
 -24  -2   2  108.19    8.30
  24   2  -2  101.19   20.80
  24   2  -2   99.09   13.20
 -24   2   2  110.39    9.60
 -24   2   2  127.09   17.20
  22  -2  -2   78.29    6.90
 -22  -2   2   87.89    7.50
  22   2  -2  100.49   18.20
 -22   2   2  107.39   15.60
  22   2  -2   98.39   10.60
 -22   2   2   94.89    6.90
 -20  -2   2  124.29    7.20
  20  -2  -2  140.29    8.80
 -20   2   2  121.29   16.10
  20   2  -2   99.49   19.40
 -20   2   2  132.59    8.70
  20   2  -2  133.79   12.40
 -18  -2   2    3.50    3.50
  18  -2  -2    4.70    4.70
  18   2  -2    4.00    2.90
 -18   2   2    0.10   10.50
  18   2  -2   13.30    7.60
  18   2  -2    8.80   13.70
 -18   2   2   -1.30    4.40
  16  -2  -2   23.50    4.80
 -16  -2   2   27.00    3.50
  16   2  -2   23.00   13.60
 -16   2   2   26.20    4.60
  16   2  -2   20.60    7.40
 -16   2   2   27.40   10.40
  16   2  -2   25.40    2.60
 -14  -2   2 2176.68   45.30
  14  -2  -2 2306.77   46.30
 -14   2   2 2240.18   46.10
 -14   2   2 2142.59   51.09
  14   2  -2 2221.68   48.70
  14   2  -2 2151.48   55.79
 -12  -2   2  219.18    6.40
  12  -2  -2  231.68    8.10
  12   2  -2  221.08   18.10
 -12   2   2  226.78   13.40
 -12   2   2  219.08   11.80
  12   2  -2  218.68   10.80
 -12   2   2  235.08    8.00
 -10  -2   2  642.34   14.00
  10  -2  -2  674.73   15.30
  10   2  -2  667.63   18.00
  10   2  -2  650.83   25.50
 -10   2   2  633.14   19.90
 -10   2   2  650.93   20.40
 -10   2   2  643.14   15.00
  -8  -2   2  121.69    4.00
  -8  -2   2  123.09    4.10
   8  -2  -2  127.59    6.10
   8   2  -2  133.59   14.40
  -8   2   2  124.99    5.50
  -8   2   2  126.09   11.80
  -8   2   2  111.39   11.20
   8   2  -2  128.49    8.20
  -6  -2   2  197.08    4.90
  -6  -2   2  189.98    4.90
   6  -2  -2  201.68    6.80
   6   2  -2  187.58   15.20
  -6   2   2  195.38   13.30
   6   2  -2  199.38    9.90
   6   2  -2  191.28   14.50
  -6   2   2  201.78    6.20
  -6   2   2  193.18    8.20
  -6   2   2  190.18   11.80
   4  -2  -2  322.97    8.60
  -4  -2   2  322.47    7.10
  -4  -2   2  312.17    7.10
  -4   2   2  316.97   10.30
  -4   2   2  310.27   16.30
  -4   2   2  331.57   14.00
  -4   2   2  318.97    8.30
   4   2  -2  321.47   16.10
   4   2  -2  314.27   18.50
   4   2  -2  316.87   11.50
  -2  -2   2  226.68    5.40
  -2  -2   2  222.28    5.30
   2  -2  -2  225.38    6.80
   2   2  -2  219.18    9.90
  -2   2   2  232.48    6.40
  -2   2   2  233.18   12.80
  -2   2   2  221.68    8.60
   2   2  -2  218.78   16.20
   2   2  -2  211.08   14.00
  -2   2   2  210.88   15.10
   0  -2   2    1.10    1.70
   0  -2  -2   -1.40    2.70
   0  -2   2    1.40    1.80
   0   2   2    3.50    8.40
   0   2  -2    2.00    5.20
   0   2   2    0.50    4.50
   0   2   2   -0.50   10.00
   0   2   2    2.40    2.30
   0   2  -2    1.90    9.10
  -2  -2  -2  216.98    6.40
   2  -2   2  214.28    5.60
   2   2   2  214.08    9.20
   2   2   2  205.28   15.30
   2   2   2  217.08    5.90
  -2   2  -2  200.88   13.90
  -2   2  -2  212.18    9.50
  -4  -2  -2  362.36    9.10
   4  -2   2  358.96    8.60
   4   2   2  353.66    8.60
  -4   2  -2  354.66   16.70
  -4   2  -2  360.36   11.90
  -4   2  -2  360.06    8.00
   4   2   2  367.76   11.90
   4   2   2  376.06   20.10
   6  -2   2  196.78    6.10
  -6  -2  -2  204.98    6.60
  -6   2  -2  206.78    5.70
   6   2   2  212.08   10.10
  -6   2  -2  203.98   15.30
   6   2   2  207.08    6.00
   6   2   2  202.08   16.40
   8  -2   2  100.09    5.20
  -8  -2  -2  103.69    5.10
  -8   2  -2   92.49   13.00
   8   2   2  106.59    4.90
   8   2   2  105.19    9.30
   8   2   2   91.19   15.10
  -8   2  -2  112.69    4.70
  10  -2   2  690.53   15.80
 -10  -2  -2  707.83   15.70
 -10   2  -2  679.73   23.40
 -10   2  -2  680.63   15.50
  10   2   2  711.03   15.40
  10   2   2  713.53   19.20
  10   2   2  675.83   27.00
 -12  -2  -2  212.58    7.30
  12  -2   2  217.28    7.70
  12   2   2  241.48   20.50
  12   2   2  245.18   11.80
 -12   2  -2  220.98    7.30
  12   2   2  227.08    7.00
 -12   2  -2  213.28   16.50
 -14  -2  -2 2267.07   46.40
  14  -2   2 2251.77   46.70
 -14   2  -2 2226.68   46.40
  14   2   2 2288.37   46.10
  14   2   2 2202.88   57.29
  14   2   2 2273.07   49.80
 -14   2  -2 2153.18   53.99
 -16  -2  -2   24.90    3.90
  16  -2   2   22.70    4.60
 -16   2  -2   20.10   12.30
  16   2   2   29.20    3.90
  16   2   2   26.60    7.30
  16   2   2   27.40   15.20
 -16   2  -2   27.60    4.20
 -18  -2  -2    7.60    4.10
  18  -2   2    3.80    4.70
 -18   2  -2    3.60   13.20
 -18   2  -2    7.10    4.30
  18   2   2    2.60    3.90
  18   2   2   10.80   15.40
  18   2   2   14.00    7.30
  20  -2   2  139.39    9.40
 -20  -2  -2  139.09    7.80
 -20   2  -2  126.39   19.80
  20   2   2  132.09    7.70
 -20   2  -2  129.39    8.50
  20   2   2  131.09   21.50
 -22  -2  -2   94.89    8.10
  22  -2   2  108.79    9.40
 -22   2  -2  109.49   21.60
  22   2   2  125.29   20.20
  22   2   2   97.69    8.00
 -22   2  -2   97.89    6.90
 -24  -2  -2  112.59    8.80
  24  -2   2  107.29   10.30
  24   2   2  123.59   20.90
  24   2   2  107.79    8.50
 -24   2  -2  123.89   20.00
 -24   2  -2  108.39    9.50
  26  -2   2   60.99    7.30
 -26  -2  -2   58.69    6.20
 -26   2  -2   44.40    6.40
  26   2   2   85.79   19.10
 -26   2  -2   49.50   19.30
  28  -2   2   37.30    7.60
 -28  -2  -2   39.10    6.40
 -28   2  -2   11.10   20.30
 -28   2  -2   34.60    6.40
  28   2   2   63.89   18.40
  30  -2   2   84.19    8.80
 -30  -2  -2   71.59    7.40
 -30   2  -2   41.40   22.20
  30   2   2  118.99   25.30
 -30   2  -2   60.19    7.30
  32  -2   2   48.00    8.50
 -32  -2  -2   52.39    7.60
 -32   2  -2   52.29    7.70
  32   2   2   78.79   19.70
  34  -2   2    0.80    8.10
 -34  -2  -2   -1.30    7.00
 -34   2  -2    0.90    7.50
  34   2   2   28.20   18.60
  36  -2   2   40.20    9.30
 -36  -2  -2   46.70    8.50
 -36   2  -2   34.80    8.20
  36   2   2   -3.00   12.60
 -38   2  -2   67.59    9.10
  38   2   2   30.20   14.40
 -40  -2  -2   71.49   10.30
  40  -2   2   97.19   11.90
 -40   2  -2   72.79    9.80
  40   2   2   22.90   14.90
  35  -3  -2   -1.00    9.40
 -35  -3   2    3.80    7.90
  35   3  -2   12.00   11.30
 -35   3   2    3.60    8.20
  33  -3  -2   -3.30    8.40
 -33  -3   2    8.60    7.40
  33   3  -2   11.70   10.90
 -33   3   2   -5.20    7.30
  31  -3  -2  152.98   13.50
 -31  -3   2  146.59   11.40
 -31   3   2  169.58   21.90
  31   3  -2  129.49   16.10
 -31   3   2  141.79   12.20
  29  -3  -2    0.30    7.40
 -29  -3   2   12.60    6.40
 -29   3   2   15.00    6.90
 -29   3   2   34.00   15.70
  29   3  -2   16.60   10.50
 -27  -3   2   18.20    6.00
  27  -3  -2   23.30    7.50
 -27   3   2   15.40    6.40
 -27   3   2   27.70   15.00
  27   3  -2   14.90   10.30
  27   3  -2   47.10   22.40
  25  -3  -2   36.40    7.20
 -25  -3   2   37.00    6.00
 -25   3   2   59.79   15.90
 -25   3   2   45.00    6.60
  25   3  -2   30.20    9.80
  25   3  -2   65.29   22.70
 -23  -3   2   43.90    5.60
  23  -3  -2   29.40    6.70
  23   3  -2   66.09   22.60
  23   3  -2   35.70   10.00
 -23   3   2   63.09   15.20
 -23   3   2   44.60    6.50
 -21  -3   2  129.89    8.20
  21  -3  -2  133.39   10.50
 -21   3   2  130.99    9.70
 -21   3   2  150.78   19.20
  21   3  -2  148.99   26.80
  21   3  -2  136.29   13.90
 -19  -3   2   64.69    5.20
  19  -3  -2   49.40    6.20
  19   3  -2   66.69   20.70
  19   3  -2   54.39    9.30
 -19   3   2   75.99   14.90
 -19   3   2   66.59    6.10
  17  -3  -2   16.00    5.80
 -17  -3   2   17.60    4.20
 -17   3   2   15.70   12.90
 -17   3   2   15.60    5.10
  17   3  -2   15.70   19.00
  17   3  -2   11.40    9.00
  15  -3  -2  106.39    9.20
 -15  -3   2  120.99    6.50
  15   3  -2  110.09   12.90
 -15   3   2  108.39   17.00
  15   3  -2  111.39   24.40
 -15   3   2  119.39    8.20
 -13  -3   2  365.26    9.60
  13  -3  -2  353.76   11.70
  13   3  -2  326.07   27.10
  13   3  -2  341.97   16.00
 -13   3   2  356.66   20.40
 -13   3   2  339.97   10.70
 -11  -3   2   21.20    3.40
  11  -3  -2   20.40    4.90
  11   3  -2   14.10    8.00
 -11   3   2   24.50   11.60
 -11   3   2   22.20    4.20
  11   3  -2   22.50   17.60
 -11   3   2   27.50   12.40
  -9  -3   2   77.39    4.70
   9  -3  -2   79.09    7.30
   9   3  -2   76.89    9.30
  -9   3   2   80.39   13.10
  -9   3   2   73.19    6.00
   9   3  -2   75.39   17.20
  -9   3   2   91.09   14.90
  -7  -3   2  144.29    5.50
   7  -3  -2  143.89    7.30
  -7   3   2  136.79   18.40
  -7   3   2  146.09   15.60
  -7   3   2  143.59    6.50
   7   3  -2  143.39   21.50
  -7   3   2  148.19   10.30
   7   3  -2  155.58   11.80
  -5  -3   2   49.80    4.30
   5  -3  -2   64.99    4.70
  -5   3   2   67.89   12.40
   5   3  -2   54.19   16.80
   5   3  -2   81.59   14.50
  -5   3   2   56.99   14.10
  -5   3   2   66.09    7.20
   5   3  -2   51.99    7.60
  -5   3   2   49.99    4.60
   3  -3  -2  381.66   10.60
  -3  -3   2  394.36    9.30
  -3   3   2  389.26    9.50
   3   3  -2  388.16   21.10
  -3   3   2  386.26   22.30
  -3   3   2  384.16   19.60
   3   3  -2  392.16   14.90
  -3   3   2  383.56   14.00
   3   3  -2  379.16   23.90
   1  -3  -2   74.79    6.00
  -1  -3   2   91.99    4.70
  -1   3   2   84.99    4.40
   1   3  -2   92.29   16.00
  -1   3   2   86.39    9.30
  -1   3   2  113.09   17.20
  -1   3   2   91.19   15.90
   1   3  -2   92.09   10.40
   1  -3   2   87.39    4.80
  -1  -3  -2   74.39    5.90
   1   3   2   93.89   16.60
  -1   3  -2   82.39   14.20
   1   3   2   72.29    4.00
  -1   3  -2   81.59    8.30
   1   3   2   81.19    9.30
   1   3   2   91.59   15.00
   3  -3   2  396.36    9.80
  -3  -3  -2  401.66   10.50
  -3   3  -2  381.26   20.70
   3   3   2  371.76   24.00
   3   3   2  367.26    9.10
  -3   3  -2  393.46   14.50
   3   3   2  385.16   14.40
   5  -3   2   57.29    5.20
  -5  -3  -2   55.59    4.40
  -5   3  -2   48.60   13.70
  -5   3  -2   64.89    8.10
   5   3   2   51.89    3.80
   5   3   2   69.09   17.60
   5   3   2   55.79    8.10
  -7  -3  -2  146.99    6.70
   7  -3   2  147.19    6.50
   7   3   2  135.29    5.00
  -7   3  -2  136.49   18.10
   7   3   2  138.39   19.60
  -7   3  -2  150.98    5.50
   7   3   2  140.29   11.50
  -9  -3  -2   72.59    6.50
   9  -3   2   76.09    6.50
  -9   3  -2   78.69    4.80
  -9   3  -2   90.09   15.70
   9   3   2   89.09    9.60
   9   3   2   81.49   17.40
  11  -3   2   18.20    4.50
 -11  -3  -2   19.80    4.40
 -11   3  -2   25.00   13.50
 -11   3  -2   18.90    3.40
  11   3   2   14.50    8.30
  11   3   2   12.20   15.80
 -13  -3  -2  330.27   10.30
  13  -3   2  323.67   10.90
 -13   3  -2  314.97    9.40
 -13   3  -2  295.37   22.50
  13   3   2  326.37   16.40
  13   3   2  322.87   27.50
  15  -3   2  140.99    8.80
 -15  -3  -2  134.19    8.10
 -15   3  -2  123.39   20.50
  15   3   2  143.69   14.40
  15   3   2  134.39   26.20
 -15   3  -2  125.99    7.30
  17  -3   2   12.90    5.90
 -17  -3  -2   22.30    5.00
 -17   3  -2   11.50    4.60
  17   3   2   17.80   19.70
 -17   3  -2   18.00   14.90
  17   3   2   16.70   10.30
 -19  -3  -2   56.99    5.70
  19  -3   2   59.69    6.80
  19   3   2   56.49   11.10
 -19   3  -2   52.59    5.50
 -19   3  -2   76.79   16.70
  19   3   2   57.89   20.60
 -21  -3  -2  149.99    9.00
  21  -3   2  151.88   10.90
  21   3   2  148.89   28.40
 -21   3  -2  151.38   21.30
  21   3   2  127.19   15.70
 -21   3  -2  145.29    9.50
  23  -3   2   44.10    7.30
 -23  -3  -2   40.00    6.00
 -23   3  -2   41.20    8.10
 -23   3  -2   61.69   17.40
  23   3   2   42.70   11.90
  23   3   2   68.29   22.60
 -25  -3  -2   44.40    6.60
  25  -3   2   33.30    7.20
  25   3   2   67.79   24.90
  25   3   2   40.10   11.50
 -25   3  -2   52.79   16.90
 -27  -3  -2   20.00    6.60
  27  -3   2   16.60    7.20
  27   3   2   49.60   24.40
 -27   3  -2   28.10   17.20
  27   3   2    3.70   11.60
  29  -3   2   13.20    7.90
 -29  -3  -2   12.90    6.70
  29   3   2   -0.90   11.80
  29   3   2   25.70   24.00
 -29   3  -2   23.10   17.80
  31  -3   2  146.89   13.40
 -31  -3  -2  135.79   12.10
 -31   3  -2  134.19   25.30
  31   3   2  130.79   15.50
  33  -3   2   -6.40    8.60
 -33  -3  -2    3.70    7.80
 -33   3  -2    3.70   19.00
  33   3   2  -10.70   12.30
  33   3   2   58.99   27.10
 -35  -3  -2    2.70    8.40
  35  -3   2    8.70    9.10
  35   3   2   59.29   27.10
  35   3   2    3.50   13.20
 -35   3  -2    4.80   20.60
  30  -4  -2   35.50    9.90
 -30  -4   2   45.50    7.90
  30   4  -2   39.10   12.60
  28  -4  -2   16.40    9.20
 -28  -4   2    8.70    6.90
  28   4  -2   28.00   12.10
 -26  -4   2   71.69    7.40
  26  -4  -2   55.79    8.90
  26   4  -2   53.49   12.30
 -24  -4   2   38.50    6.40
  24  -4  -2   33.40    8.10
  24   4  -2   38.40   11.10
 -24   4   2   70.69   17.00
 -22  -4   2    6.30    5.50
  22  -4  -2   11.70    7.40
  22   4  -2   15.00   10.30
 -22   4   2   39.20   15.50
  20  -4  -2   50.29    7.30
 -20  -4   2   49.40    5.80
  20   4  -2   40.70   10.50
  20   4  -2   69.79   27.00
 -20   4   2   68.29   16.20
  18  -4  -2   54.29    7.50
 -18  -4   2   71.39    6.00
  18   4  -2  111.29   27.60
 -18   4   2   99.89   19.80
  18   4  -2   62.89   11.30
 -16  -4   2   46.30    5.30
  16  -4  -2   44.60    6.90
  16   4  -2   49.80   10.50
  16   4  -2   81.99   25.30
 -16   4   2   56.99   15.90
 -14  -4   2  530.75   13.40
  14  -4  -2  492.45   15.40
  14   4  -2  486.55   20.30
 -14   4   2  506.05   27.00
  14   4  -2  525.95   36.40
 -12  -4   2   80.69    6.90
  12  -4  -2   72.79    6.70
 -12   4   2   90.39   16.90
  12   4  -2   93.59   24.20
  12   4  -2   78.79   11.10
 -10  -4   2  191.98    7.80
  10  -4  -2  190.28   10.00
  10   4  -2  192.18   15.50
 -10   4   2  172.18   21.80
  10   4  -2  208.78   29.50
   8  -4  -2  112.99    8.90
  -8  -4   2  126.89    6.90
  -8   4   2  109.49   20.00
   8   4  -2  126.19   14.20
  -8   4   2  150.98   22.90
  -6  -4   2   19.50    3.90
   6  -4  -2    7.60    5.00
  -6   4   2   12.20   14.60
  -6   4   2   32.70   17.90
  -6   4   2   16.20    8.50
   6   4  -2   23.10    9.70
  -4  -4   2  130.09    6.60
   4  -4  -2  120.69    8.30
  -4   4   2  119.49   19.70
   4   4  -2  131.09   13.90
  -4   4   2  161.68   24.40
   4   4  -2  141.09   20.40
  -4   4   2  129.89   13.20
   2  -4  -2   88.79    7.80
  -2  -4   2   83.39    6.20
  -2   4   2  116.39   24.90
  -2   4   2   94.09   10.40
   2   4  -2   93.19   19.10
  -2   4   2   91.39   17.20
   2   4  -2  100.59   11.20
   0  -4   2   -1.60    3.70
   0  -4  -2   -0.70    4.50
   0   4   2    9.80   19.20
   0   4  -2   -4.20    8.70
   0   4  -2    5.50   16.20
   0   4   2    7.30    8.60
  -2  -4  -2   86.49    7.70
   2  -4   2   86.79    6.70
   2   4   2   90.39   10.60
  -2   4  -2   74.39   10.30
  -2   4  -2   86.59   18.40
   2   4   2  115.19   23.40
  -4  -4  -2  135.29    8.40
   4  -4   2  142.89    7.60
  -4   4  -2  129.29   14.60
   4   4   2  160.18   28.10
   4   4   2  137.69   13.60
  -4   4  -2  140.59   23.10
  -6  -4  -2   12.80    4.80
   6  -4   2   10.50    4.50
  -6   4  -2    9.60   15.30
   6   4   2   10.60    8.60
   6   4   2   29.90   21.00
  -8  -4  -2  123.49    8.30
   8  -4   2  103.99    8.10
   8   4   2  113.69   13.40
  -8   4  -2  115.49   21.40
   8   4   2  133.79   29.30
  10  -4   2  215.68   10.00
 -10  -4  -2  213.48    9.60
  10   4   2  221.88   31.50
 -10   4  -2  222.18   23.20
  10   4   2  192.88   15.20
  12  -4   2   73.39    6.60
 -12  -4  -2   99.99    8.70
  12   4   2   97.09   25.50
  12   4   2   63.89   10.60
 -12   4  -2   80.19   18.30
 -14  -4  -2  506.75   14.50
  14  -4   2  491.15   15.30
  14   4   2  543.65   38.80
 -14   4  -2  489.65   29.40
  14   4   2  466.05   20.50
 -16  -4  -2   54.69    6.40
  16  -4   2   69.69    7.30
 -16   4  -2   60.29   17.90
  16   4   2   87.69   28.10
  16   4   2   60.39   11.40
 -18  -4  -2   55.09    6.60
  18  -4   2   47.90    7.50
  18   4   2   88.99   27.50
  18   4   2   53.49   11.40
 -18   4  -2   79.29   19.00
  20  -4   2   65.49    8.10
 -20  -4  -2   61.19    7.00
 -20   4  -2   88.09   18.80
  20   4   2   47.10   11.20
  20   4   2  118.29   31.50
 -22  -4  -2    7.50    6.30
  22  -4   2    7.50    7.70
 -22   4  -2   26.70   16.90
  22   4   2   44.30   30.00
  22   4   2    8.20   10.80
  24  -4   2   24.90    8.40
 -24  -4  -2   38.90    7.20
  24   4   2   48.00   12.50
 -24   4  -2   60.09   19.00
  24   4   2   62.59   30.50
  26  -4   2   54.39    9.60
 -26  -4  -2   73.09    8.30
 -26   4  -2   98.29   20.50
  26   4   2  117.69   33.70
  26   4   2   62.09   13.20
  28  -4   2   17.40    9.30
 -28  -4  -2    7.10    7.70
 -28   4  -2   48.70   19.50
  28   4   2   54.89   32.70
  28   4   2   18.40   12.60
 -30  -4  -2   34.30    8.70
  30  -4   2   30.30   10.20
 -30   4  -2   83.89   21.10
  30   4   2   29.50   13.00
  30   4   2  103.49   37.40
  21  -5  -2   12.90    9.20
  21   5  -2   19.90   12.10
  19  -5  -2   52.69    9.00
  19   5  -2   60.19   14.50
  17  -5  -2   33.30    8.30
  17   5  -2   46.70   14.50
 -17   5   2   44.10   21.60
  15  -5  -2   17.30    7.60
 -15   5   2   34.30   19.30
  15   5  -2   24.80   13.20
  13  -5  -2   65.59    8.10
 -13   5   2   62.79   20.00
  13   5  -2   64.99   14.40
  11  -5  -2   22.60    7.00
  11   5  -2   23.70   12.70
 -11   5   2    8.20   18.30
   9  -5  -2   72.19    7.40
  -9   5   2   43.50   20.20
   9   5  -2   51.09   13.20
   7  -5  -2   40.50    6.70
   7   5  -2   41.60   12.90
  -7   5   2    6.80   19.40
  -5  -5   2   11.10    5.90
   5  -5  -2    9.70    5.90
   5   5  -2   13.20   11.90
  -5   5   2  -12.30   10.60
  -3  -5   2   27.00    4.70
   3  -5  -2   26.00    6.10
  -3   5   2   22.40   11.10
   3   5  -2   29.10   11.60
  -3   5   2   73.19   27.10
   1  -5  -2   16.20    5.80
  -1  -5   2   16.20    4.80
  -1   5   2   38.50   26.30
   1   5  -2   16.50   11.70
  -1   5   2    7.80   11.10
  -1  -5  -2   16.10    5.70
   1  -5   2   14.70    4.90
  -1   5  -2   10.50   11.90
  -1   5  -2   -3.60   20.70
   1   5   2   59.59   28.30
   1   5   2   26.40   11.70
  -3  -5  -2   30.00    5.90
   3  -5   2   30.40    5.30
  -3   5  -2    3.70   11.80
  -3   5  -2   11.60   21.10
   3   5   2   56.49   28.70
   3   5   2   32.10   11.80
   5  -5   2   15.40    5.40
  -5  -5  -2   13.40    5.50
  -5   5  -2    4.10   20.80
   5   5   2   51.29   30.30
   5   5   2   26.30   11.80
   7  -5   2   34.20    6.10
  -7  -5  -2   45.50    6.20
   7   5   2   45.50   12.60
   7   5   2   88.99   32.30
  -7   5  -2   58.69   21.90
  -9  -5  -2   50.29    6.50
   9  -5   2   54.09    6.90
   9   5   2   67.39   13.30
   9   5   2  127.59   33.50
  -9   5  -2   32.90   21.50
 -11  -5  -2   29.10    6.30
  11  -5   2   29.00    6.80
 -11   5  -2   27.50   20.90
  11   5   2   81.79   33.30
  11   5   2   34.60   11.20
  13  -5   2   58.79    7.90
 -13  -5  -2   52.09    6.90
 -13   5  -2   59.79   22.20
  13   5   2   45.50   12.10
  15  -5   2   28.00    8.00
 -15  -5  -2   36.00    6.80
  15   5   2  113.49   37.40
  15   5   2   35.60   12.20
 -15   5  -2   57.49   21.70
  17  -5   2   46.50    8.80
 -17  -5  -2   41.60    7.10
 -17   5  -2   43.10   21.30
  17   5   2  100.59   37.60
  17   5   2   37.70   12.50
 -19  -5  -2   40.50    7.50
  19  -5   2   41.80    9.20
 -19   5  -2   62.49   22.60
  19   5   2  108.19   42.20
  19   5   2   45.40   13.10
  21  -5   2    8.70    9.40
  21   5   2   61.99   40.20
  21   5   2    8.60   12.70
 -21   5  -2   43.50   22.00
 -42   0   3    5.30    9.20
 -40   0   3    3.80    8.00
 -38   0   3    1.50    8.10
  38   0  -3   -1.60    7.60
 -36   0   3    7.10    7.60
  36   0  -3   -0.10    7.10
 -34   0   3   -4.40    6.90
  34   0  -3    2.50    6.80
 -32   0   3   -4.30    6.40
  32   0  -3   -2.30    6.10
  30   0  -3   -6.40    5.90
 -30   0   3    2.70    6.20
  28   0  -3   -1.90    5.70
 -28   0   3    9.60    6.10
  26   0  -3    0.60    5.40
 -26   0   3    0.90    5.40
 -24   0   3    3.40    4.70
  24   0  -3    0.50    4.80
 -22   0   3    1.80    4.40
  22   0  -3    1.60    4.40
 -20   0   3   -0.50    3.90
  20   0  -3    2.30    3.90
  18   0  -3   -2.10    3.50
 -18   0   3    0.20    3.70
  16   0  -3    2.10    3.20
 -16   0   3   -0.10    3.40
 -14   0   3   -0.50    3.00
  14   0  -3   -0.10    3.10
 -12   0   3    1.80    2.80
  12   0  -3   -2.00    2.70
  10   0  -3   -0.90    2.30
 -10   0   3   -0.70    2.50
 -10   0   3    2.70    2.70
  -8   0   3   -0.30    2.40
   8   0  -3   -1.10    2.30
  -6   0   3   -1.00    2.40
   6   0  -3   -2.80    2.40
   6   0  -3   -1.60    2.20
   4   0  -3    0.30    1.70
   4   0  -3   -0.50    1.80
  -4   0   3    0.50    3.60
  -4   0   3    0.10    1.80
   2   0  -3    0.50    1.40
  -2   0   3   -1.80    2.60
  -2   0   3   -0.60    1.40
   2   0  -3   -2.80    2.80
   0   0  -3   -0.20    1.40
   0   0   3   -0.60    1.40
   0   0  -3    3.20    3.40
   2   0   3   -1.00    1.60
  -2   0  -3   -0.70    1.60
   4   0   3    0.50    2.30
  -4   0  -3    1.90    2.20
  -6   0  -3    3.90    2.80
   6   0   3   -0.10    2.80
  -8   0  -3    0.20    2.60
   8   0   3    0.20    2.70
  10   0   3   -0.20    2.70
 -10   0  -3   -0.40    2.40
 -12   0  -3    0.00    2.70
  12   0   3    0.20    3.20
 -14   0  -3    3.20    3.00
  14   0   3    0.50    3.40
  16   0   3   -3.80    3.90
 -16   0  -3    5.00    3.40
  18   0   3    3.40    4.10
 -18   0  -3    3.20    3.40
  20   0   3    2.50    4.40
 -20   0  -3    2.80    3.90
  22   0   3   -2.30    4.50
 -22   0  -3    1.00    4.20
 -24   0  -3   -4.10    4.40
  24   0   3   -0.70    5.00
  26   0   3   -9.60   11.10
  26   0   3   -1.90    6.10
 -26   0  -3    3.90    5.60
 -28   0  -3   -0.60    5.40
  28   0   3    0.40    6.50
  28   0   3   -9.80   10.70
  30   0   3   -2.60    6.60
 -30   0  -3    0.20    5.80
  32   0   3    4.00    7.00
 -32   0  -3   -3.70    6.40
  34   0   3  -16.40    7.50
 -34   0  -3   -0.60    6.90
  36   0   3   13.60    8.10
 -36   0  -3   -1.00    7.10
 -38   0  -3    4.60    7.70
  38   0   3   -6.80    8.20
 -40   0  -3  -11.30    8.30
  40   0   3   22.80    9.50
  42   0   3    5.50   10.00
 -42   0  -3   -6.50    9.50
  41  -1  -3   35.20    9.70
 -41  -1   3   28.20    9.40
  41   1  -3   -3.90   13.90
 -41   1   3   14.60    9.20
 -39  -1   3   49.80    8.90
  39  -1  -3   44.90    9.20
 -39   1   3   31.80    8.50
  39   1  -3    2.60   12.10
 -37  -1   3    9.30    7.20
  37  -1  -3    9.10    7.80
 -37   1   3   20.30    7.70
  37   1  -3  -25.20   10.90
  35  -1  -3   13.90    7.40
 -35  -1   3    1.50    6.90
 -35   1   3   13.90    7.20
  35   1  -3  -21.50   10.40
 -33  -1   3   34.10    7.30
  33  -1  -3   50.09    8.00
  33   1  -3   17.30   10.40
 -33   1   3   44.40    7.40
 -31  -1   3   65.59    7.20
  31  -1  -3   60.09    7.60
  31   1  -3   42.20   10.30
 -31   1   3   65.39    7.20
  29  -1  -3   76.79    7.40
 -29  -1   3   61.59    6.60
  29   1  -3   77.69    6.40
 -29   1   3   57.09    6.80
  29   1  -3   60.29    9.80
 -27  -1   3  171.68    9.80
  27  -1  -3  186.28   11.20
  27   1  -3  173.58    9.40
  27   1  -3  167.88   12.90
 -27   1   3  198.28   10.80
  25  -1  -3  224.68   11.00
 -25  -1   3  221.68   10.10
 -25   1   3  219.68   10.40
  25   1  -3  224.88   12.90
  25   1  -3  220.68    9.40
  23  -1  -3  119.49    9.00
 -23  -1   3  110.19    7.90
  23   1  -3  112.59   11.30
 -23   1   3  110.59    8.60
  23   1  -3   89.69    7.10
 -21  -1   3   88.79    6.70
  21  -1  -3   91.99    8.20
  21   1  -3   83.09    6.30
 -21   1   3   87.29    7.60
  21   1  -3   80.19    9.40
  19  -1  -3   26.90    4.60
 -19  -1   3   25.30    3.80
  19   1  -3   32.70    3.70
  19   1  -3   32.70    6.30
 -19   1   3   32.60    4.80
  17  -1  -3   15.00    3.90
 -17  -1   3   11.90    3.30
 -17   1   3   11.90    4.20
  17   1  -3   14.70    5.70
  17   1  -3   15.00    3.10
  15  -1  -3  248.38    8.20
 -15  -1   3  224.28    7.20
  15   1  -3  229.78    6.80
  15   1  -3  238.78    9.60
 -13  -1   3  787.92   17.50
  13  -1  -3  817.62   18.20
 -13   1   3  810.32   18.20
  13   1  -3  823.42   19.80
  13   1  -3  799.12   17.20
 -11  -1   3  188.98    5.60
  11  -1  -3  190.68    6.70
  11   1  -3  189.28    8.10
 -11   1   3  193.08    6.70
  11   1  -3  193.98    5.30
  -9  -1   3   50.79    3.10
   9  -1  -3   50.59    4.60
   9   1  -3   47.90    2.60
  -9   1   3   58.39    7.60
   9   1  -3   53.49    5.90
  -9   1   3   50.19    4.60
  -7  -1   3  262.07    6.10
  -7  -1   3  265.37    6.20
   7  -1  -3  263.07    7.30
   7   1  -3  273.97    8.80
  -7   1   3  261.37    9.40
  -7   1   3  278.87    7.40
  -5  -1   3  651.83   13.70
  -5  -1   3  668.43   13.70
   5  -1  -3  661.43   14.70
  -5   1   3  689.13   14.80
   5   1  -3  680.93   16.00
   5   1  -3  656.93   19.00
  -5   1   3  689.03   16.40
  -5   1   3  671.13   14.60
   3  -1  -3 1599.24   33.20
   3   1  -3 1574.54   36.90
   3   1  -3 1554.64   34.10
  -3   1   3 1669.23   33.30
  -3   1   3 1670.63   34.70
  -3   1   3 1622.74   33.20
   1  -1  -3 3946.11   81.49
   1   1  -3 3995.80   87.59
   1   1  -3 4079.79   82.99
  -1   1   3 4134.49   82.99
  -1   1   3 4005.70   81.19
   1  -1   3 1945.31   39.70
   1  -1   3 2006.00   39.70
  -1  -1  -3 1935.41   40.30
  -1   1  -3 2019.10   41.50
   1   1   3 1972.70   40.30
   3  -1   3 1971.10   39.20
  -3  -1  -3 1931.91   39.60
  -3   1  -3 1934.01   39.10
  -3   1  -3 1964.60   43.90
   3   1   3 1898.31   39.60
   5  -1   3  779.72   16.30
  -5  -1  -3  782.12   16.60
  -5   1  -3  760.82   21.60
   5   1   3  755.62   16.50
  -5   1  -3  770.32   16.10
   7  -1   3  167.58    5.30
  -7  -1  -3  167.58    5.60
  -7   1  -3  169.68    5.10
   7   1   3  158.38    5.70
  -7   1  -3  180.28   12.00
  -9  -1  -3   59.19    4.50
   9  -1   3   66.19    4.40
  -9   1  -3   64.39    4.10
  -9   1  -3   90.99   11.40
   9   1   3   66.39    4.80
  11  -1   3  340.57    9.00
 -11  -1  -3  332.37    8.90
 -11   1  -3  341.87    8.80
  11   1   3  341.37    9.10
  13  -1   3  476.25   12.00
 -13  -1  -3  486.55   11.70
 -13   1  -3  468.25   11.70
  13   1   3  473.95   11.90
  15  -1   3  415.06   11.10
 -15  -1  -3  405.46   10.80
  15   1   3  405.36   11.00
 -15   1  -3  407.36   10.80
 -17  -1  -3   21.60    3.70
  17  -1   3   26.20    4.50
 -17   1  -3   20.10    3.80
  17   1   3   23.90    4.10
  19  -1   3   22.20    4.70
 -19  -1  -3   26.90    3.90
 -19   1  -3   30.60    4.30
  19   1   3   34.50    4.60
  19   1   3   48.30   12.90
 -21  -1  -3   43.20    4.50
  21  -1   3   61.09    6.10
  21   1   3   70.19   14.70
 -21   1  -3   37.70    4.80
  21   1   3   51.19    5.30
 -23  -1  -3  219.08    9.50
  23  -1   3  216.88   10.60
  23   1   3  205.88   20.10
  23   1   3  219.18    9.90
 -23   1  -3  213.68    9.60
  25  -1   3  158.18   10.50
 -25  -1  -3  127.59    9.20
  25   1   3  139.99    9.80
  25   1   3  143.79   20.00
 -25   1  -3  154.28    9.70
  27  -1   3  250.87   12.20
 -27  -1  -3  233.98   11.00
 -27   1  -3  234.38   11.30
  27   1   3  245.88   11.30
  27   1   3  216.48   21.10
 -29  -1  -3  109.09   10.00
  29  -1   3   92.59    8.00
  29   1   3  101.29   18.70
  29   1   3  112.09    8.00
 -29   1  -3  123.59    8.30
  31  -1   3   38.20    7.80
 -31  -1  -3   30.10    6.20
  31   1   3   52.29   15.40
 -31   1  -3   46.50    7.30
  31   1   3   37.50    7.10
  33  -1   3   25.60    7.90
 -33  -1  -3   40.50    6.80
 -33   1  -3   40.40    7.60
  33   1   3   45.20    7.60
 -35  -1  -3   17.30    7.60
  35  -1   3   18.30    8.50
  35   1   3   12.20    7.30
 -35   1  -3    9.90    7.60
  37  -1   3   11.60    8.70
 -37  -1  -3   26.60    7.60
 -37   1  -3   22.20    8.40
 -39  -1  -3   38.70    9.10
  39  -1   3   53.99    9.90
 -39   1  -3   48.60    9.60
 -41  -1  -3   41.00    9.90
  41  -1   3   38.80   10.70
 -41   1  -3   20.20    9.30
  40  -2  -3    9.70    9.50
 -40  -2   3   15.70    8.80
  40   2  -3   13.60   11.90
 -40   2   3   13.70    8.80
 -38  -2   3   16.20    8.30
  38  -2  -3   10.70    8.70
 -38   2   3   -4.20    8.20
  38   2  -3    7.70   10.90
  36  -2  -3    9.90    8.70
 -36  -2   3    9.90    7.50
  36   2  -3   -1.60   10.60
 -36   2   3    1.00    7.50
  34  -2  -3   15.40    7.80
 -34  -2   3   12.40    6.70
 -34   2   3   16.10    7.20
  34   2  -3    5.90   10.30
  32  -2  -3    6.30    7.70
 -32  -2   3   10.30    6.40
  32   2  -3   10.80    9.70
 -32   2   3   -7.80    6.70
 -30  -2   3   78.59    7.10
  30  -2  -3   57.79    8.30
 -30   2   3   15.00   17.20
 -30   2   3   54.69    7.40
  30   2  -3   53.49   10.60
  28  -2  -3   68.19    7.50
 -28  -2   3   84.09    6.60
 -28   2   3   67.79    7.00
  28   2  -3   61.89   10.10
 -28   2   3   34.90   16.40
 -26  -2   3   65.69    6.00
  26  -2  -3   64.79    7.30
 -26   2   3   56.49   15.30
 -26   2   3   49.70    6.50
  26   2  -3   68.79    9.90
 -24  -2   3   37.10    5.20
  24  -2  -3   26.50    6.30
  24   2  -3   40.10    9.00
 -24   2   3   35.80    5.90
 -24   2   3   32.50   13.90
  22  -2  -3   58.99    7.00
 -22  -2   3   49.30    5.10
 -22   2   3   59.69   13.80
  22   2  -3   48.90    9.40
 -22   2   3   58.69    6.70
  20  -2  -3   48.10    5.90
 -20  -2   3   58.39    4.70
  20   2  -3   58.19   15.90
 -20   2   3   69.49   12.70
 -20   2   3   57.09    5.80
  20   2  -3   59.39    8.80
  18  -2  -3   34.40    5.10
 -18  -2   3   46.00    4.20
 -18   2   3   53.79   11.40
  18   2  -3   49.20    8.20
 -18   2   3   50.29    5.60
  18   2  -3   48.60   14.70
 -16  -2   3   55.89    5.10
  16  -2  -3   63.79    5.40
  16   2  -3   76.29   15.40
  16   2  -3   61.49    7.70
 -16   2   3   63.59   12.40
 -16   2   3   65.29    5.40
  14  -2  -3   60.69    4.90
 -14  -2   3   62.89    4.50
 -14   2   3   54.29    9.10
  14   2  -3   63.29    7.70
  14   2  -3   60.69   14.30
 -14   2   3   60.59   10.10
 -14   2   3   64.39    4.70
 -12  -2   3  109.59    4.50
  12  -2  -3  119.79    6.70
 -12   2   3  107.69   11.20
 -12   2   3  104.69   10.20
  12   2  -3   93.49   16.00
 -12   2   3  100.59    6.20
  12   2  -3   99.49    9.20
 -10  -2   3   32.50    3.10
  10  -2  -3   25.60    3.90
 -10  -2   3   35.40    2.40
  10   2  -3   40.00    6.70
 -10   2   3   35.40    8.40
  10   2  -3   24.10   11.10
 -10   2   3   38.80    8.60
 -10   2   3   34.10    3.70
   8  -2  -3   59.99    5.50
  -8  -2   3   57.89    2.90
  -8  -2   3   59.79    2.90
   8   2  -3   51.79    6.70
  -8   2   3   50.69   11.40
   8   2  -3   55.19   11.90
  -8   2   3   64.79    4.10
  -8   2   3   49.50    9.50
  -8   2   3   57.19    3.80
   6  -2  -3   96.69    5.70
  -6  -2   3   99.09    3.00
  -6  -2   3  100.89    3.00
  -6   2   3   89.49    6.50
  -6   2   3   92.19    5.30
   6   2  -3   93.49   13.00
   6   2  -3  109.09    8.70
  -6   2   3  100.39   12.80
  -6   2   3   95.69    9.60
   4  -2  -3  194.08    6.70
  -4   2   3  188.18    7.90
   4   2  -3  179.78    9.70
  -4   2   3  182.08    6.40
   4   2  -3  186.78   14.10
  -4   2   3  196.08   14.30
  -4   2   3  183.88   11.40
  -2  -2   3  324.37    7.10
   2  -2  -3  335.37    9.00
  -2   2   3  340.37    8.70
  -2   2   3  344.67   14.30
  -2   2   3  328.27   10.60
   2   2  -3  337.97   16.60
   2   2  -3  337.47   11.80
  -2   2   3  330.17   17.20
   0  -2  -3  186.88    6.50
   0  -2   3  180.48    4.60
   0  -2   3  180.78    4.60
   0   2  -3  185.88   14.00
   0   2  -3  182.68    9.50
   0   2   3  190.28    6.00
   0   2   3  193.28    8.30
   0   2   3  183.38   15.90
   2  -2   3  301.87    7.20
   2  -2   3  297.57    7.30
  -2  -2  -3  310.07    8.40
  -2   2  -3  321.97   11.50
  -2   2  -3  306.07   16.10
   2   2   3  310.87   16.90
   2   2   3  309.37   11.00
   2   2   3  317.17    8.00
   4  -2   3  104.79    4.20
  -4  -2  -3  113.59    5.40
   4   2   3  114.29    4.90
   4   2   3  137.99   16.60
   4   2   3  105.49    8.30
  -4   2  -3  109.19   13.40
   6  -2   3  100.59    4.60
  -6  -2  -3  103.79    5.50
   6   2   3  111.29   16.80
  -6   2  -3  106.19    3.80
   6   2   3   92.29    5.10
   6   2   3  103.39    8.90
  -6   2  -3   96.59   13.60
  -8  -2  -3   45.90    3.70
   8  -2   3   45.20    3.40
  -8   2  -3   41.30   10.80
   8   2   3   36.80    6.00
  -8   2  -3   45.70    3.80
   8   2   3   52.29   13.70
   8   2   3   44.40    3.50
  10  -2   3   54.49    5.10
 -10  -2  -3   62.89    5.20
  10   2   3   74.99    9.30
 -10   2  -3   85.09   12.90
  10   2   3   78.99   15.20
  10   2   3   57.09    4.90
 -10   2  -3   52.09    4.30
  12  -2   3  115.49    6.20
 -12  -2  -3  124.79    6.20
 -12   2  -3  108.59   14.70
  12   2   3  126.49    6.00
  12   2   3  122.59   16.90
  12   2   3  140.99   10.60
 -12   2  -3  116.49    5.60
  14  -2   3  108.79    6.90
 -14  -2  -3  107.69    6.30
  14   2   3  105.29   17.50
 -14   2  -3  105.09   16.80
  14   2   3  116.19    6.30
 -14   2  -3  104.09    6.00
  16  -2   3   67.89    5.50
 -16  -2  -3   63.29    4.80
  16   2   3   64.89    4.70
  16   2   3   64.29   15.80
 -16   2  -3   64.79    4.80
 -16   2  -3   67.39   14.40
  18  -2   3   64.69    5.80
 -18  -2  -3   64.69    5.00
 -18   2  -3   70.59    5.30
 -18   2  -3   85.19   15.50
  18   2   3   67.49    5.20
  18   2   3  101.59   19.20
 -20  -2  -3   26.80    4.70
  20  -2   3   20.50    5.80
 -20   2  -3   35.10    5.30
 -20   2  -3   40.60   15.40
  20   2   3   26.70    4.90
  20   2   3   39.50   18.20
  22  -2   3   59.49    6.50
 -22  -2  -3   60.79    5.90
 -22   2  -3   74.79   18.20
  22   2   3   60.79    5.80
  22   2   3   75.49   19.50
 -22   2  -3   51.79    6.00
 -24  -2  -3   20.00    5.40
  24  -2   3   14.70    6.20
  24   2   3   23.20   18.50
 -24   2  -3   25.60    5.90
 -24   2  -3    5.80   17.60
  24   2   3   20.50    5.40
  26  -2   3  101.09    8.20
 -26  -2  -3  104.69    9.10
 -26   2  -3   92.19   21.20
 -26   2  -3   85.79    6.90
  26   2   3  103.49    8.10
  26   2   3  103.19   23.20
 -28  -2  -3   59.19    6.80
  28  -2   3   69.19    7.90
 -28   2  -3   43.20   21.90
 -28   2  -3   63.69    6.90
  28   2   3   89.69   20.00
 -30  -2  -3   58.59    7.20
  30  -2   3   53.89    7.90
 -30   2  -3   48.20    7.20
  30   2   3   63.49   20.20
  32  -2   3   18.00    7.50
 -32  -2  -3   25.10    7.00
 -32   2  -3   18.00    7.20
  32   2   3   43.20   19.40
 -34  -2  -3    5.80    7.20
  34  -2   3   -2.00    7.40
  34   2   3   38.60   20.00
 -34   2  -3   11.70    7.50
  36  -2   3   10.40    8.90
 -36  -2  -3    6.90    8.10
 -36   2  -3   12.60    7.90
  38  -2   3    3.70    9.70
 -38  -2  -3   -4.40    8.60
 -38   2  -3   12.80    8.20
 -40  -2  -3    6.50    9.70
  40  -2   3   12.80   10.40
 -40   2  -3    8.10    8.80
 -35  -3   3    4.40    7.80
  35  -3  -3    9.80    9.10
  35   3  -3    3.60   11.50
 -35   3   3   -0.30    7.80
  33  -3  -3   13.20    9.10
 -33  -3   3   21.40    7.50
  33   3  -3   31.80   11.60
 -33   3   3   10.30    7.80
  31  -3  -3   -0.10    8.10
 -31  -3   3   12.70    6.70
 -31   3   3   -0.50    7.30
  31   3  -3    9.20   10.30
 -29  -3   3   14.10    6.30
  29  -3  -3    6.70    7.60
 -29   3   3   28.80   15.80
  29   3  -3   10.50   10.20
 -29   3   3    2.70    6.80
 -27  -3   3   23.90    5.90
  27  -3  -3   29.60    7.50
 -27   3   3   28.30    6.70
  27   3  -3   19.80    9.80
 -27   3   3   50.29   15.30
  25  -3  -3   11.60    6.70
 -25  -3   3   12.60    5.30
 -25   3   3    3.10    6.10
 -25   3   3   39.70   14.30
  25   3  -3   18.00   10.00
 -23  -3   3    7.00    4.90
  23  -3  -3    6.40    6.10
 -23   3   3   15.50   13.20
 -23   3   3    4.40    5.80
  23   3  -3    9.10    9.20
  21  -3  -3   17.70    6.50
 -21  -3   3   18.90    4.60
 -21   3   3   -0.40    5.40
 -21   3   3   29.70   13.10
  21   3  -3   14.50    9.20
 -19  -3   3   14.70    4.30
  19  -3  -3   10.40    5.70
  19   3  -3   12.90    8.70
 -19   3   3   25.90   12.80
  19   3  -3    9.90   17.70
 -19   3   3    7.40    5.30
  17  -3  -3   13.00    5.80
 -17  -3   3   19.90    4.10
 -17   3   3   19.10   12.60
  17   3  -3   20.30   18.90
  17   3  -3   10.70    8.80
 -17   3   3   23.20    5.40
 -15  -3   3   21.90    3.70
  15  -3  -3   20.20    5.80
 -15   3   3   26.20    5.10
  15   3  -3   18.00   18.50
 -15   3   3   23.00   12.60
  15   3  -3   12.00    8.60
  13  -3  -3   56.09    6.00
 -13  -3   3   46.60    3.80
 -13   3   3   60.49   13.50
 -13   3   3   52.49   12.50
 -13   3   3   44.80    5.30
  13   3  -3   48.70   19.10
  13   3  -3   45.50    9.30
  11  -3  -3   49.40    5.60
 -11  -3   3   46.40    3.40
  11   3  -3   36.60   17.30
 -11   3   3   46.00   13.30
  11   3  -3   27.70    8.40
 -11   3   3   49.50   12.00
 -11   3   3   45.20    4.80
  -9  -3   3    2.30    2.60
   9  -3  -3    2.70    4.50
  -9   3   3    5.10   10.50
  -9   3   3    8.10    3.60
  -9   3   3    0.80   12.50
   9   3  -3    0.30    7.70
  -7  -3   3    1.20    2.50
   7  -3  -3    1.90    4.30
  -7   3   3    7.60    6.20
  -7   3   3    4.20    3.30
   7   3  -3    3.00    7.70
  -7   3   3    5.00   10.40
  -7   3   3    1.80   12.50
   5  -3  -3   60.59    4.90
  -5  -3   3   50.99    3.80
   5   3  -3   71.69   15.40
  -5   3   3   65.19   12.20
  -5   3   3   58.29    4.00
   5   3  -3   43.00    7.60
  -5   3   3   63.59   14.70
  -5   3   3   61.49    7.10
   3  -3  -3   11.20    3.90
  -3  -3   3   10.10    2.50
  -3   3   3    9.00    3.00
   3   3  -3   14.00   12.50
   3   3  -3    7.40    7.30
  -3   3   3   14.50    3.30
  -3   3   3   13.80    6.00
  -3   3   3   10.10   11.10
  -3   3   3   13.00   13.50
  -1  -3   3  104.49    4.60
   1  -3  -3  105.59    6.60
  -1   3   3  102.79   16.80
  -1   3   3  102.59   10.10
  -1   3   3  109.09   15.30
  -1   3   3  101.89    5.30
   1   3  -3  114.29   11.10
   1   3  -3   98.79   16.60
   1  -3   3   63.69    4.30
  -1  -3  -3   57.89    4.60
   1   3   3   63.09    4.70
  -1   3  -3   63.49    8.10
   1   3   3   62.79   15.90
  -1   3  -3   61.09   14.10
   1   3   3   54.39    7.20
   3  -3   3   12.50    2.90
  -3  -3  -3    9.30    3.90
  -3   3  -3    3.70   12.30
  -3   3  -3    7.70    7.00
   3   3   3    6.20    6.50
   3   3   3   10.70    2.80
   3   3   3    7.40   13.90
   5  -3   3   30.00    3.40
  -5  -3  -3   38.60    4.40
   5   3   3   24.10    7.40
   5   3   3   35.50   17.30
   5   3   3   28.00    3.00
  -5   3  -3   40.30   13.90
   7  -3   3    1.80    3.40
  -7  -3  -3    9.80    4.00
   7   3   3    4.60   16.70
   7   3   3    6.90    2.80
  -7   3  -3    6.50   13.20
   7   3   3   -8.10    7.20
  -9  -3  -3    7.20    4.20
   9  -3   3    4.80    3.80
   9   3   3   -6.00   16.80
   9   3   3    8.40    3.20
   9   3   3    3.20    7.70
  -9   3  -3    5.50   12.90
 -11  -3  -3   43.30    4.90
  11  -3   3   36.30    4.80
  11   3   3   35.30    9.30
  11   3   3   43.30   19.40
 -11   3  -3   42.80   14.90
 -13  -3  -3   33.00    5.00
  13  -3   3   22.80    4.90
 -13   3  -3   26.40   15.30
  13   3   3   32.90    9.90
  13   3   3   30.30   19.90
  15  -3   3   15.70    5.60
 -15  -3  -3   26.80    5.10
 -15   3  -3   18.90   15.60
  15   3   3   16.20   19.60
  15   3   3   11.70   10.10
  17  -3   3   31.70    6.00
 -17  -3  -3   31.50    5.30
  17   3   3   25.90   20.10
 -17   3  -3   29.60   15.30
  17   3   3   35.10   10.60
 -19  -3  -3   21.00    5.40
  19  -3   3   18.50    6.10
 -19   3  -3   25.30   15.90
  19   3   3   26.90   20.90
  19   3   3   23.80   10.40
 -21  -3  -3   11.80    5.40
  21  -3   3   18.40    6.30
 -21   3  -3   23.90   16.10
  21   3   3   16.80   21.10
  21   3   3    1.00   10.60
 -23  -3  -3    5.10    5.50
  23  -3   3   14.70    6.70
  23   3   3   32.40   22.40
  23   3   3   -1.70   10.50
 -23   3  -3   16.10   16.00
 -25  -3  -3    8.90    6.10
  25  -3   3   13.00    7.20
  25   3   3   33.20   22.50
 -25   3  -3   11.20   16.70
  25   3   3    2.80   10.40
 -27  -3  -3   38.00    6.90
  27  -3   3   34.80    7.80
 -27   3  -3   48.60   18.50
  27   3   3   82.89   26.30
  27   3   3   34.50   11.50
  29  -3   3   13.80    7.90
 -29  -3  -3   15.90    6.90
  29   3   3    9.40   11.40
 -29   3  -3   24.70   18.40
  29   3   3   50.29   25.60
 -31  -3  -3    8.60    7.50
  31  -3   3   10.00    8.30
 -31   3  -3   16.30   19.60
  31   3   3   54.09   26.50
  31   3   3   -7.10   11.30
 -33  -3  -3   10.10    7.80
  33  -3   3    8.90    8.70
  33   3   3   49.20   28.10
  33   3   3   -8.20   11.90
 -33   3  -3    8.20   20.00
  35  -3   3    1.70    9.20
 -35  -3  -3    7.70    8.50
  35   3   3   -6.30   12.70
 -35   3  -3    6.30   22.10
  30  -4  -3   14.70    9.80
 -30  -4   3   20.30    7.50
  30   4  -3    9.70   11.90
  28  -4  -3   -6.90    8.20
 -28  -4   3   16.80    6.80
  28   4  -3   20.10   11.50
  26  -4  -3   26.60    8.40
 -26  -4   3   23.00    6.40
  26   4  -3   30.10   11.60
 -24  -4   3   30.60    6.10
  24  -4  -3   28.80    8.00
  24   4  -3   26.70   10.70
 -22  -4   3   41.10    5.80
  22  -4  -3   35.30    7.80
  22   4  -3   31.90   10.60
 -22   4   3   57.39   17.00
  20  -4  -3   15.60    6.90
 -20  -4   3   19.90    5.10
  20   4  -3   15.10    9.70
 -20   4   3   35.30   14.60
 -18  -4   3    3.70    4.60
  18  -4  -3    9.80    6.50
  18   4  -3   19.90   10.10
 -18   4   3   29.20   14.70
 -16  -4   3  134.29    7.70
  16  -4  -3  133.29   10.80
  16   4  -3  121.79   14.40
 -16   4   3  133.79   20.40
 -14  -4   3  160.58    7.50
  14  -4  -3  167.08   10.50
 -14   4   3  152.88   20.10
  14   4  -3  162.98   15.00
  12  -4  -3  233.98   10.90
 -12  -4   3  236.78    8.20
  12   4  -3  247.18   16.50
 -12   4   3  215.48   20.90
  10  -4  -3   96.69    9.20
 -10  -4   3   95.49    6.40
  10   4  -3   83.29   11.40
 -10   4   3  128.69   22.90
 -10   4   3   89.19   16.20
   8  -4  -3   41.00    5.80
  -8  -4   3   39.60    4.00
  -8   4   3   31.80    8.70
  -8   4   3   45.00   15.00
   8   4  -3   32.60    9.60
  -8   4   3   75.29   19.10
  -6  -4   3   30.10    3.70
   6  -4  -3   24.50    5.40
  -6   4   3   50.49   18.20
  -6   4   3   21.60   15.00
   6   4  -3   25.70    9.90
  -6   4   3   26.30    8.70
  -4  -4   3   19.50    3.50
   4  -4  -3   16.90    5.10
  -4   4   3   41.00   19.20
   4   4  -3   23.60    9.80
  -4   4   3   13.50    8.10
   4   4  -3   15.70   16.50
  -4   4   3   13.50   14.50
   2  -4  -3   43.90    5.50
  -2  -4   3   44.00    4.00
   2   4  -3   41.90   17.30
  -2   4   3   41.70    8.80
  -2   4   3   58.59   20.20
   2   4  -3   49.80   10.00
   0  -4   3   30.30    4.00
   0  -4  -3   26.50    5.00
   0   4   3   45.60   20.00
   0   4  -3   29.20   16.70
   0   4  -3   14.40    9.30
   0   4   3   27.70    8.70
   2  -4   3   67.29    4.80
  -2  -4  -3   72.29    5.80
  -2   4  -3   72.99   18.50
   2   4   3   69.19   10.10
  -2   4  -3   50.29    9.90
   2   4   3   78.89   21.80
  -4  -4  -3   22.40    5.10
   4  -4   3   22.60    4.30
   4   4   3   27.40    8.70
  -4   4  -3   12.00    9.50
  -4   4  -3    4.40   15.40
   4   4   3   39.60   21.90
  -6  -4  -3   22.70    5.30
   6  -4   3   21.90    4.60
   6   4   3   28.50   21.30
   6   4   3   25.20    9.00
  -6   4  -3   22.30   16.60
  -8  -4  -3   46.20    5.80
   8  -4   3   56.89    5.50
   8   4   3   67.39   23.90
  -8   4  -3   40.10   17.30
   8   4   3   50.89   10.00
  10  -4   3  125.89    8.90
 -10  -4  -3  128.59    9.00
  10   4   3  153.48   30.80
  10   4   3  137.99   14.30
 -10   4  -3  135.69   24.20
  12  -4   3  192.38   10.30
 -12  -4  -3  205.68   10.00
  12   4   3  202.88   32.50
  12   4   3  179.58   15.50
 -12   4  -3  197.98   23.60
  14  -4   3  237.08   11.30
 -14  -4  -3  235.08   10.90
  14   4   3  227.18   16.70
  14   4   3  259.77   34.60
 -14   4  -3  256.17   25.80
 -16  -4  -3   85.39    7.10
  16  -4   3   84.89    7.70
 -16   4  -3   96.49   19.50
  16   4   3   71.29   11.70
  16   4   3  108.39   28.30
 -18  -4  -3   13.10    6.10
  18  -4   3   13.90    6.90
 -18   4  -3   37.10   17.90
  18   4   3   43.30   28.10
  18   4   3   22.30   11.30
  20  -4   3   27.20    7.60
 -20  -4  -3   20.10    6.50
  20   4   3   22.30   11.70
 -20   4  -3   39.70   17.70
  20   4   3   60.39   28.80
  22  -4   3    6.00    8.00
 -22  -4  -3   11.70    6.70
 -22   4  -3   35.60   18.10
  22   4   3   19.60   11.70
  22   4   3   64.99   31.10
 -24  -4  -3   17.50    6.90
  24  -4   3   22.90    8.70
  24   4   3   20.60   11.90
  24   4   3   65.19   32.90
 -24   4  -3   39.30   18.60
  26  -4   3   21.20    8.80
 -26  -4  -3   24.70    7.80
  26   4   3   86.89   35.10
  26   4   3   30.40   12.30
 -26   4  -3   49.90   19.50
  28  -4   3   17.60    9.60
 -28  -4  -3   19.70    8.10
  28   4   3   28.10   12.80
 -28   4  -3   49.90   19.70
  28   4   3   74.59   36.30
 -30  -4  -3   23.00    8.50
  30  -4   3   10.70    9.90
 -30   4  -3   53.49   20.50
  30   4   3   70.79   35.70
  30   4   3   25.30   13.40
  21  -5  -3   12.40    9.40
  21   5  -3   23.40   13.70
  19  -5  -3   13.50    8.30
  19   5  -3   28.30   13.90
  17  -5  -3   26.70    8.30
  17   5  -3   40.30   14.70
  15  -5  -3   22.90    7.70
  15   5  -3   34.80   14.00
  13  -5  -3   34.60    7.60
 -13   5   3   24.80   18.40
  13   5  -3   26.60   13.30
  11  -5  -3   61.39    7.60
  11   5  -3   53.99   12.90
 -11   5   3   42.50   19.70
   9  -5  -3   13.10    6.70
  -9   5   3  -21.40   17.50
   9   5  -3   13.20   11.80
   7  -5  -3   23.90    6.70
   7   5  -3   17.90   11.70
   5  -5  -3    6.80    6.20
  -5   5   3   -7.60   10.40
   5   5  -3   18.30   12.00
  -5   5   3   58.29   26.50
   3  -5  -3   -2.00    5.80
  -3   5   3    1.20   10.80
   3   5  -3   -3.80   11.30
  -3   5   3   38.90   26.40
  -1  -5   3   10.50    5.90
   1  -5  -3    1.80    5.90
  -1   5   3   47.50   27.00
   1   5  -3  -23.70   21.00
   1   5  -3    3.10   11.90
  -1   5   3    0.80   10.70
   1  -5   3   13.80    4.70
  -1  -5  -3    6.70    5.80
   1   5   3    6.10   10.70
  -1   5  -3  -15.80   21.00
  -1   5  -3    0.40   11.40
   1   5   3   54.89   28.20
  -3  -5  -3   10.80    5.70
   3  -5   3    6.30    4.90
   3   5   3   11.60   10.90
  -3   5  -3  -12.30   20.70
   3   5   3   38.80   28.70
   5  -5   3   13.80    5.30
  -5  -5  -3    6.90    5.80
   5   5   3   19.50   11.70
  -5   5  -3    3.10   20.20
   5   5   3   69.79   30.70
  -7  -5  -3   32.80    6.30
   7  -5   3   22.60    5.80
   7   5   3   45.60   12.60
  -7   5  -3   40.30   21.90
   7   5   3   79.69   31.10
   9  -5   3   20.80    6.20
  -9  -5  -3    7.20    6.30
  -9   5  -3   22.60   21.20
   9   5   3   25.80   12.50
   9   5   3   58.59   32.40
 -11  -5  -3   38.70    6.90
  11  -5   3   53.39    7.40
 -11   5  -3   68.29   22.90
  11   5   3  113.29   36.70
  11   5   3   54.19   12.00
  13  -5   3   25.60    7.50
 -13  -5  -3    9.50    6.60
  13   5   3   29.60   11.70
 -13   5  -3   28.50   20.70
  13   5   3   72.79   36.60
  15  -5   3   49.50    8.40
 -15  -5  -3   41.60    7.20
  15   5   3  100.29   39.40
  15   5   3   36.40   12.00
 -15   5  -3   60.59   22.10
 -17  -5  -3    6.10    6.90
  17  -5   3   37.00    8.60
  17   5   3   90.99   39.50
  17   5   3   33.20   12.70
 -17   5  -3   37.60   21.20
  19  -5   3   20.90    9.10
 -19  -5  -3    7.30    7.30
  19   5   3   12.50   12.70
 -19   5  -3   30.70   21.70
  19   5   3   82.89   41.20
  21  -5   3   20.30    9.90
 -21  -5  -3   19.50    7.70
  21   5   3   27.50   13.10
 -21   5  -3   41.00   22.70
  21   5   3  111.39   43.40
 -42   0   4   87.49   11.00
 -40   0   4   21.40    9.20
 -38   0   4   76.59    9.30
  36   0  -4   57.29    7.80
 -36   0   4   48.00    8.10
 -34   0   4  123.19   11.70
  34   0  -4  122.89   10.70
  32   0  -4   36.50    6.90
 -32   0   4   46.70    7.20
 -30   0   4   32.00    6.60
  30   0  -4   23.80    6.20
  28   0  -4  324.87   11.90
 -28   0   4  279.17   11.80
  26   0  -4  375.46   12.60
 -26   0   4  376.06   12.70
  24   0  -4  280.67   10.50
 -24   0   4  258.67   10.30
 -22   0   4  224.78    9.10
  22   0  -4  217.68    9.00
 -20   0   4   81.09    6.90
  20   0  -4   73.79    6.50
  18   0  -4 1009.00   22.40
 -18   0   4 1025.80   22.60
  16   0  -4  676.63   15.80
 -16   0   4  689.13   15.90
 -14   0   4  546.45   12.90
  14   0  -4  534.25   12.80
  12   0  -4  119.59    5.20
 -12   0   4  115.99    5.20
  12   0  -4  107.59    5.20
 -12   0   4  116.49    5.50
  10   0  -4 3371.46   67.29
 -10   0   4 3290.07   67.29
  10   0  -4 3300.97   67.19
  -8   0   4  589.44   13.00
   8   0  -4  586.54   12.80
   8   0  -4  579.24   12.80
  -6   0   4  191.38    5.80
   6   0  -4  196.88    5.50
   6   0  -4  191.08    5.40
   4   0  -4  334.57    8.20
  -4   0   4  360.46    8.50
   4   0  -4  361.76    9.80
  -2   0   4 1252.47   25.60
   2   0  -4 1267.87   26.80
   2   0  -4 1218.58   25.50
   0   0   4 9541.75  195.68
   0   0  -4 9999.00  202.28
   0   0  -4 9470.75  195.58
  -2   0  -4 1313.67   27.30
   2   0   4 1345.97   27.40
   4   0   4  360.76    9.00
  -4   0  -4  351.06    8.70
   6   0   4  180.88    6.10
  -6   0  -4  184.18    5.90
  -8   0  -4  627.54   14.00
   8   0   4  630.84   14.10
 -10   0  -4 3240.68   66.39
  10   0   4 3305.27   66.49
 -12   0  -4  117.29    5.60
  12   0   4  118.69    5.80
 -14   0  -4  620.34   14.50
  14   0   4  619.44   14.70
  16   0   4  568.74   14.00
 -16   0  -4  569.04   13.90
  18   0   4 1043.90   23.40
 -18   0  -4 1042.70   23.20
  20   0   4   89.09    7.60
 -20   0  -4   82.99    7.00
 -22   0  -4  245.08    9.50
  22   0   4  251.47   10.20
  24   0   4  242.98   10.80
 -24   0  -4  260.57   10.20
  26   0   4  408.76   14.00
 -26   0  -4  408.26   13.30
 -28   0  -4  301.47   12.40
  28   0   4  304.87   12.90
  30   0   4   23.70    7.10
 -30   0  -4   26.30    6.30
 -32   0  -4   42.50    7.20
  32   0   4   61.39    8.30
 -34   0  -4  124.39    9.50
  34   0   4  122.59    9.90
 -36   0  -4   50.19    7.70
  36   0   4   86.39    9.80
 -38   0  -4   63.89    9.00
  38   0   4   74.79    9.90
 -40   0  -4   27.70    9.00
  40   0   4   28.90    9.50
  42   0   4  114.29   11.90
 -42   0  -4  113.69   11.20
  41  -1  -4   14.30    9.50
 -41  -1   4   25.00    8.90
 -41   1   4   24.60    9.40
  39  -1  -4   32.60    8.70
 -39  -1   4   35.60    8.60
  39   1  -4   10.20   10.90
 -39   1   4   27.20    8.80
  37  -1  -4    5.70    7.90
 -37  -1   4   -1.60    7.50
  37   1  -4  -19.60    9.60
 -37   1   4   -1.40    7.70
 -35  -1   4  120.59    9.30
  35  -1  -4  115.89    9.40
  35   1  -4   88.09   11.60
 -35   1   4  118.09    9.70
 -33  -1   4   12.40    6.70
  33  -1  -4   14.80    7.00
 -33   1   4   -3.10    7.20
  33   1  -4  -18.50    9.10
  31  -1  -4    4.60    6.90
 -31  -1   4   -1.10    5.90
  31   1  -4   -9.10    8.30
 -31   1   4   -1.90    6.40
 -29  -1   4   19.10    5.90
  29  -1  -4   25.10    6.60
 -29   1   4   14.10    6.00
  29   1  -4    7.60    8.50
 -27  -1   4 1413.26   31.90
  27  -1  -4 1451.95   32.60
 -27   1   4 1420.26   32.40
  27   1  -4 1425.86   31.30
  27   1  -4 1404.96   34.60
  25  -1  -4  161.78   10.80
 -25  -1   4  173.38    9.40
  25   1  -4  166.48   11.80
 -25   1   4  167.68   10.40
  25   1  -4  162.58    8.30
 -23  -1   4  379.46   11.60
  23  -1  -4  394.56   13.00
 -23   1   4  394.76   12.60
  23   1  -4  364.16   14.50
  23   1  -4  393.26   11.00
 -21  -1   4   68.89    6.60
  21  -1  -4   82.89    6.40
 -21   1   4   80.99    6.30
  21   1  -4   72.19    6.10
  21   1  -4   72.89    7.60
 -19  -1   4   68.69    6.00
  19  -1  -4   78.19    7.30
  19   1  -4   66.19    8.00
 -19   1   4   78.39    7.10
  19   1  -4   62.99    5.30
  17  -1  -4  121.39    7.10
 -17  -1   4  105.79    5.90
 -17   1   4  114.79    7.10
  17   1  -4  118.79    5.40
  17   1  -4  121.99    8.00
  15  -1  -4  138.49    6.80
 -15  -1   4  132.49    5.70
 -15   1   4  134.79    6.80
  15   1  -4  140.59    8.30
  15   1  -4  138.39    5.20
 -13  -1   4  105.09    4.90
  13  -1  -4  112.09    6.30
 -13   1   4  101.29    6.20
  13   1  -4  101.29    7.20
 -13   1   4  111.19    6.50
  13   1  -4  106.39    4.40
 -11  -1   4  329.27    8.40
  11  -1  -4  349.07    9.50
  11   1  -4  364.26   10.80
 -11   1   4  355.76    9.80
  11   1  -4  357.56    8.10
  -9  -1   4   27.40    2.30
   9  -1  -4   21.60    3.20
   9   1  -4   23.60    4.50
   9   1  -4   24.10    1.80
  -9   1   4   28.90    5.40
  -9   1   4   28.60    3.50
   7  -1  -4  426.86   10.50
  -7  -1   4  431.56    9.40
  -7  -1   4  431.16    9.30
  -7   1   4  437.26   11.50
   7   1  -4  444.26   11.70
  -7   1   4  446.16   10.60
   5  -1  -4   89.89    4.70
  -5  -1   4   92.39    2.80
  -5  -1   4   92.49    2.60
  -5   1   4   92.49    5.50
   5   1  -4   89.79    6.00
  -5   1   4   92.69    3.80
   5   1  -4   89.69    9.10
  -5   1   4   93.39    4.70
   3  -1  -4 3699.73   73.29
   3   1  -4 3483.25   74.19
  -3   1   4 3646.84   73.69
   3   1  -4 3550.64   76.79
  -3   1   4 3750.12   73.99
  -1  -1   4 8455.85  171.58
   1  -1  -4 8631.24  174.08
  -1  -1   4 8720.13  171.88
  -1   1   4 8510.35  175.68
   1   1  -4 8628.94  177.88
   1   1  -4 8648.43  187.58
  -1   1   4 8425.76  173.68
   1  -1   4 9206.38  187.78
  -1  -1  -4 9142.58  190.18
   1  -1   4 9331.07  188.28
   1   1   4 9493.05  190.58
  -1   1  -4 9625.84  203.88
  -3  -1  -4 3443.16   68.59
   3  -1   4 3371.16   68.89
  -3   1  -4 3331.97   67.89
  -3   1  -4 3413.06   72.89
   3   1   4 3376.56   68.49
  -5  -1  -4  116.49    5.10
   5  -1   4  122.99    4.30
  -5   1  -4  116.39   11.30
   5   1   4  105.49    5.10
  -5   1  -4  117.59    4.00
   7  -1   4  458.05   10.70
  -7  -1  -4  468.35   11.00
  -7   1  -4  453.85   17.00
  -7   1  -4  468.15   10.50
   7   1   4  457.05   11.00
   9  -1   4   23.70    3.10
  -9  -1  -4   19.20    3.10
   9   1   4   29.20    3.40
  -9   1  -4   21.50    2.80
  -9   1  -4   34.80    9.90
 -11  -1  -4  330.97    8.90
  11  -1   4  323.97    9.10
  11   1   4  304.07    9.00
 -11   1  -4  321.27    8.50
 -13  -1  -4  112.89    5.90
  13  -1   4  121.79    6.60
 -13   1  -4  118.29    5.80
  13   1   4  116.69    6.50
  15  -1   4  127.79    7.00
 -15  -1  -4  119.59    6.20
  15   1   4  121.59    6.80
 -15   1  -4  115.49    6.20
 -17  -1  -4  116.29    6.50
  17  -1   4   89.19    7.20
 -17   1  -4  115.29    6.60
  17   1   4  108.79    7.10
  19  -1   4   88.69    7.90
 -19  -1  -4   87.79    6.90
  19   1   4   96.89    7.60
 -19   1  -4   87.49    6.90
  21  -1   4   62.49    5.90
 -21  -1  -4   84.09    5.90
  21   1   4   64.39    5.70
 -21   1  -4   58.89    5.30
  23  -1   4  402.56   13.00
 -23  -1  -4  388.46   12.30
  23   1   4  368.06   23.00
  23   1   4  406.16   12.70
 -23   1  -4  387.76   12.50
 -25  -1  -4  197.68   10.00
  25  -1   4  199.18   11.40
  25   1   4  195.28   22.00
 -25   1  -4  211.58   10.60
  25   1   4  208.98   10.70
 -27  -1  -4 1416.56   32.00
  27  -1   4 1416.86   32.30
  27   1   4 1344.07   42.30
  27   1   4 1447.16   32.00
 -27   1  -4 1422.96   32.10
 -29  -1  -4   35.30    6.30
  29  -1   4   49.99    7.60
  29   1   4   17.40   15.40
 -29   1  -4   29.00    6.20
  29   1   4   25.30    6.60
  31  -1   4    7.30    6.80
 -31  -1  -4   -2.70    6.40
 -31   1  -4    3.20    6.10
  31   1   4    1.10    6.70
  31   1   4   -6.50   14.60
 -33  -1  -4    3.40    6.50
  33  -1   4    9.20    7.80
  33   1   4   16.50    7.30
 -33   1  -4   19.50    7.40
 -35  -1  -4  116.59    9.40
  35  -1   4  108.79    9.90
  35   1   4  104.09    9.00
 -35   1  -4  115.39    9.80
 -37  -1  -4   11.90    8.00
  37  -1   4    8.40    8.60
 -37   1  -4   -6.60    7.80
  37   1   4    9.10    9.40
  39  -1   4   41.70   10.10
 -39  -1  -4   47.10    9.70
 -39   1  -4   40.10    9.30
  41  -1   4   38.70   10.80
 -41  -1  -4   19.60    9.90
 -41   1  -4   30.90    9.80
  40  -2  -4   36.60   10.00
 -40  -2   4    7.40    8.80
  40   2  -4   14.00   11.60
 -40   2   4   15.50    9.40
 -38  -2   4   20.50    8.30
  38  -2  -4    9.20    9.20
  38   2  -4   18.40   11.10
 -38   2   4    8.80    8.80
  36  -2  -4   48.60    8.90
 -36  -2   4   39.90    7.90
  36   2  -4   27.40   10.90
 -36   2   4   50.69    8.90
 -34  -2   4   37.30    7.40
  34  -2  -4   29.20    8.30
 -34   2   4   45.60    8.60
  34   2  -4   32.70   10.20
  32  -2  -4   44.80    8.60
 -32  -2   4   42.60    6.90
  32   2  -4   48.90   10.20
 -32   2   4   63.19    8.60
  30  -2  -4    2.40    7.00
 -30  -2   4   17.40    6.00
  30   2  -4   17.90    9.20
 -30   2   4   10.50    7.20
 -28  -2   4   71.29    6.40
  28  -2  -4   66.79    7.80
 -28   2   4   63.39    7.00
  28   2  -4   62.89   10.10
 -28   2   4   34.30   15.60
 -26  -2   4   18.30    5.40
  26  -2  -4    7.20    6.30
 -26   2   4    4.90   13.10
  26   2  -4   17.50    8.60
 -26   2   4   11.60    6.00
 -24  -2   4   79.89    6.10
  24  -2  -4   91.69    7.70
 -24   2   4   87.29   14.70
  24   2  -4   94.89   12.00
 -24   2   4   99.69    7.80
 -22  -2   4  134.69    7.80
  22  -2  -4  143.99   10.00
  22   2  -4  118.29   12.00
 -22   2   4  137.99   10.00
 -22   2   4  122.59   16.40
 -20  -2   4   15.40    4.10
  20  -2  -4   10.60    5.80
 -20   2   4   24.60    5.70
  20   2  -4   15.70    7.80
 -20   2   4   26.10   11.50
 -18  -2   4  141.29    6.50
  18  -2  -4  139.39    8.50
  18   2  -4  118.19   10.90
 -18   2   4  127.69   14.00
 -18   2   4  136.59    8.40
  16  -2  -4  147.99    8.50
 -16  -2   4  144.69    5.90
 -16   2   4  144.09   12.70
  16   2  -4  132.79   10.40
 -16   2   4  142.59    9.50
 -16   2   4  146.19    7.80
  14  -2  -4   78.39    5.60
 -14  -2   4   67.09    4.50
 -14   2   4   68.39    9.50
 -14   2   4   80.09    6.60
 -14   2   4   67.29   10.60
  14   2  -4   68.59    9.20
 -12  -2   4  124.79    4.50
  12  -2  -4  115.39    7.00
 -12   2   4  118.59    6.50
 -12   2   4  128.69   11.00
  12   2  -4  116.19    9.50
 -12   2   4  105.39   11.00
 -10  -2   4  254.87    6.20
  10  -2  -4  255.77    8.40
 -10  -2   4  258.87    6.30
  10   2  -4  259.47   11.20
 -10   2   4  250.67   12.00
 -10   2   4  257.37    8.50
 -10   2   4  236.88   13.80
 -10   2   4  252.67    8.10
  -8  -2   4  230.28    5.30
   8  -2  -4  244.98    8.00
  -8  -2   4  231.48    5.30
  -8   2   4  216.18   14.30
   8   2  -4  228.88   10.50
  -8   2   4  226.78    8.10
  -8   2   4  222.18   11.20
  -8   2   4  226.48    7.70
   8   2  -4  224.28   15.60
   6  -2  -4  184.08    7.10
   6   2  -4  168.18   14.60
  -6   2   4  181.18    7.60
   6   2  -4  178.08    9.10
  -6   2   4  200.08   11.30
  -6   2   4  194.68    6.90
  -6   2   4  181.98   14.20
   4  -2  -4  393.26   10.30
   4   2  -4  395.66   18.00
  -4   2   4  399.66   10.10
  -4   2   4  383.96   11.10
   4   2  -4  408.66   13.20
  -4   2   4  384.26   18.30
  -4   2   4  404.06   14.70
   2  -2  -4  154.78    6.50
   2   2  -4  161.08    9.30
   2   2  -4  152.78   14.00
  -2   2   4  160.38    6.00
  -2   2   4  174.18   15.10
  -2   2   4  154.58    7.70
   0  -2   4  350.46    7.70
   0  -2   4  349.17    7.70
   0  -2  -4  368.36    9.70
   0   2   4  342.27   11.20
   0   2  -4  378.56   12.40
   0   2   4  338.57    9.10
   0   2  -4  379.16   17.50
   2  -2   4  184.48    4.90
  -2  -2  -4  184.18    6.60
   2  -2   4  181.08    4.90
  -2   2  -4  206.38    9.90
   2   2   4  186.28    9.20
  -2   2  -4  183.28   15.00
   2   2   4  186.48    6.40
   4  -2   4  373.06    8.90
  -4  -2  -4  392.86   10.10
  -4   2  -4  391.76   18.30
   4   2   4  377.86    9.70
   4   2   4  382.76   12.40
  -6  -2  -4  200.98    7.00
   6  -2   4  202.98    6.00
   6   2   4  205.28   10.00
  -6   2  -4  186.78   15.20
  -6   2  -4  193.68    5.20
   6   2   4  198.98    6.80
  -8  -2  -4  267.07    8.20
   8  -2   4  257.77    7.50
  -8   2  -4  260.07    6.90
   8   2   4  280.87   11.60
  -8   2  -4  243.68   16.30
   8   2   4  254.57   17.80
   8   2   4  260.47    8.00
  10  -2   4  259.97    8.00
 -10  -2  -4  254.47    8.30
 -10   2  -4  235.08   16.90
  10   2   4  267.07   20.40
  10   2   4  261.97    8.10
  10   2   4  262.97   11.80
 -10   2  -4  259.87    7.20
 -12  -2  -4  137.99    6.80
  12  -2   4  141.19    6.80
 -12   2  -4  142.69    5.90
  12   2   4  143.79    6.70
  12   2   4  162.38   19.60
 -12   2  -4  140.89   16.90
  14  -2   4   75.49    6.60
 -14  -2  -4   70.29    6.30
 -14   2  -4   77.19    5.60
  14   2   4   78.79    6.30
  14   2   4   94.09   19.70
 -14   2  -4   89.59   14.60
  16  -2   4  140.39    8.00
 -16  -2  -4  135.29    7.40
  16   2   4  145.09   21.30
 -16   2  -4  137.79    7.00
 -16   2  -4  112.69   19.10
  16   2   4  134.99    7.50
 -18  -2  -4  144.19    7.90
  18  -2   4  148.19    8.80
 -18   2  -4  131.29    7.60
 -18   2  -4  130.49   19.10
  18   2   4  150.78    8.00
  18   2   4  164.78   23.20
  20  -2   4   15.80    5.50
 -20  -2  -4   11.60    4.90
  20   2   4   30.70   18.30
 -20   2  -4   20.50   15.60
 -20   2  -4   19.40    5.00
  20   2   4   15.30    5.10
 -22  -2  -4  128.29    9.30
  22  -2   4  150.68   10.50
  22   2   4  138.69   25.50
  22   2   4  148.09    9.20
 -22   2  -4  146.49   22.10
 -22   2  -4  141.59    9.30
 -24  -2  -4  100.59    7.20
  24  -2   4   86.79    7.60
  24   2   4   89.39    6.80
 -24   2  -4   84.19    6.70
 -24   2  -4   92.39   20.20
  24   2   4  121.09   21.80
  26  -2   4    6.80    6.50
 -26  -2  -4   13.80    5.70
 -26   2  -4   10.80    5.80
  26   2   4   17.60   19.10
  26   2   4    9.60    5.80
 -26   2  -4  -17.10   18.90
 -28  -2  -4   56.39    6.70
  28  -2   4   53.59    7.50
  28   2   4   83.79   21.80
 -28   2  -4   58.69   22.80
 -28   2  -4   66.19    7.40
 -30  -2  -4   20.90    6.60
  30  -2   4   26.90    7.80
 -30   2  -4    9.30    6.40
 -30   2  -4  -15.50   22.50
  30   2   4   43.90   20.40
  32  -2   4   54.59    8.70
 -32  -2  -4   62.89    7.90
 -32   2  -4   48.80    7.60
  32   2   4   86.89   21.70
 -32   2  -4   -2.70   24.40
  34  -2   4   39.70    9.00
 -34  -2  -4   45.00    8.10
  34   2   4   59.79   20.80
 -34   2  -4   38.90    7.80
 -36  -2  -4   46.60    8.70
  36  -2   4   36.90    9.00
 -36   2  -4   53.89    8.80
  38  -2   4   32.10   10.10
 -38  -2  -4   19.20    9.20
 -38   2  -4   10.50    8.70
 -40  -2  -4    9.40    9.90
  40  -2   4    7.30   10.60
 -40   2  -4   16.20    9.30
 -35  -3   4   39.30    8.60
  35  -3  -4   30.80   10.30
 -35   3   4   26.50    8.60
  35   3  -4   46.20   12.60
 -33  -3   4   32.80    7.80
  33  -3  -4   30.20    8.90
 -33   3   4   32.60    8.00
  33   3  -4   47.80   12.00
  31  -3  -4   -1.80    8.20
 -31  -3   4    5.60    6.60
 -31   3   4    7.50    7.10
  31   3  -4    9.10   10.20
 -29  -3   4   37.90    6.70
  29  -3  -4   33.70    7.90
  29   3  -4   36.10   10.70
 -29   3   4   30.50    7.20
  27  -3  -4   37.70    7.70
 -27  -3   4   35.70    6.20
 -27   3   4   36.80    7.00
  27   3  -4   39.60   10.40
  25  -3  -4   32.00    6.90
 -25  -3   4   40.90    5.80
 -25   3   4   35.70    6.80
 -25   3   4   68.09   14.60
  25   3  -4   46.90   10.10
  23  -3  -4   41.60    7.00
 -23  -3   4   40.90    5.30
  23   3  -4   40.30    9.70
 -23   3   4   46.20    6.90
 -21  -3   4   62.09    5.30
  21  -3  -4   77.89    7.50
 -21   3   4   91.29   16.60
  21   3  -4   61.59   10.30
 -21   3   4   72.29    7.00
 -19  -3   4   54.69    4.80
  19  -3  -4   46.80    6.60
 -19   3   4   48.90    6.20
 -19   3   4   65.59   13.30
  19   3  -4   46.10    9.80
  17  -3  -4   86.79    7.10
 -17  -3   4   78.69    6.20
  17   3  -4   76.39   10.20
 -17   3   4   79.69   15.50
 -17   3   4   78.99    6.50
 -15  -3   4   34.30    3.80
  15  -3  -4   31.50    6.00
 -15   3   4   25.60    5.40
 -15   3   4   36.30   11.80
  15   3  -4   19.50    8.80
 -15   3   4   38.00   12.20
 -13  -3   4   13.80    3.20
  13  -3  -4   11.00    5.40
 -13   3   4   14.90    4.70
  13   3  -4   12.30    8.40
 -13   3   4   11.30   10.70
 -13   3   4   10.60   12.40
 -11  -3   4   43.80    4.10
  11  -3  -4   49.60    5.80
 -11   3   4   49.00   11.80
 -11   3   4   55.49   13.50
 -11   3   4   49.50    5.00
  11   3  -4   35.90    8.70
   9  -3  -4   82.79    7.90
  -9  -3   4   72.19    4.00
  -9   3   4   71.79    6.50
  -9   3   4   82.59   14.60
  -9   3   4   65.19    8.70
  -9   3   4   90.29   14.90
   9   3  -4   87.69    9.90
  -7  -3   4  208.38    5.40
   7  -3  -4  198.58    8.50
  -7   3   4  191.38    7.50
   7   3  -4  189.08   12.80
   7   3  -4  199.88   19.40
  -7   3   4  195.78   10.40
  -7   3   4  200.38   15.50
  -7   3   4  185.38   19.60
  -5  -3   4   95.69    3.80
   5  -3  -4   91.29    7.10
   5   3  -4   96.19   17.70
  -5   3   4  100.19   16.20
   5   3  -4   90.99   11.00
  -5   3   4   90.49    9.30
  -5   3   4   98.39    6.30
  -5   3   4   95.39   14.40
   3  -3  -4   16.60    4.20
  -3  -3   4   18.00    2.30
  -3   3   4   24.60   11.20
   3   3  -4    9.60    7.70
  -3   3   4   19.10   14.70
  -3   3   4   17.90    3.60
  -3   3   4    6.80    6.10
   3   3  -4   10.40   12.80
   1  -3  -4   70.09    6.70
  -1  -3   4   76.69    3.90
  -1   3   4   83.49   16.90
  -1   3   4   69.29    5.50
  -1   3   4   73.69    8.80
   1   3  -4   82.89   16.50
   1   3  -4   71.59    8.50
  -1  -3  -4   80.59    6.50
   1  -3   4   80.89    4.30
   1   3   4   92.39   17.70
  -1   3  -4   89.59    9.20
   1   3   4   79.79    5.60
   1   3   4   76.79    9.30
  -1   3  -4  114.39   16.30
  -3  -3  -4    8.80    4.20
   3  -3   4   10.50    2.80
  -3   3  -4    9.70    7.60
   3   3   4   10.50    3.20
   3   3   4    4.40    6.60
  -3   3  -4    9.30   12.80
   3   3   4   13.50   15.50
   5  -3   4   93.69    5.40
  -5  -3  -4   89.39    6.80
  -5   3  -4   93.29   15.80
   5   3   4   88.69    5.40
   5   3   4   78.39   10.40
   5   3   4   96.99   20.00
   7  -3   4  215.38    7.50
  -7  -3  -4  213.98    8.40
   7   3   4  211.28    7.20
   7   3   4  210.98   25.90
   7   3   4  217.58   12.80
  -7   3  -4  202.48   19.70
   9  -3   4   88.89    6.70
  -9  -3  -4   90.59    7.40
   9   3   4   86.19    5.90
   9   3   4  113.79   22.60
  -9   3  -4  121.39   17.70
   9   3   4   98.49   10.30
  11  -3   4   36.10    4.90
 -11  -3  -4   46.30    5.20
  11   3   4   43.20    9.20
  11   3   4   38.00   20.30
  11   3   4   32.80    4.60
 -11   3  -4   39.90   15.40
 -13  -3  -4    5.70    4.90
  13  -3   4    7.10    4.90
  13   3   4   -3.60    9.20
  13   3   4   15.90   20.10
 -13   3  -4   19.50   15.60
 -15  -3  -4   32.50    5.40
  15  -3   4   36.40    5.90
 -15   3  -4   33.90   15.70
  15   3   4   38.00   19.40
  15   3   4   38.80   10.90
 -17  -3  -4   73.39    6.20
  17  -3   4   64.69    6.70
  17   3   4   62.69   11.20
 -17   3  -4   83.99   17.30
  17   3   4   87.09   23.40
 -19  -3  -4   51.09    6.00
  19  -3   4   50.09    6.60
  19   3   4   34.00   10.30
 -19   3  -4   53.79   17.10
  19   3   4   60.19   23.30
  21  -3   4   61.19    7.10
 -21  -3  -4   63.09    6.40
 -21   3  -4   78.99   18.00
  21   3   4   57.99   11.60
  21   3   4   78.49   24.50
 -23  -3  -4   41.50    6.50
  23  -3   4   38.90    7.20
  23   3   4   38.30   11.30
 -23   3  -4   27.60   17.50
  23   3   4   59.39   24.00
 -25  -3  -4   56.69    7.20
  25  -3   4   52.69    8.00
 -25   3  -4   37.20   17.80
  25   3   4   35.30   11.90
  25   3   4   67.89   25.90
 -27  -3  -4   43.30    7.30
  27  -3   4   46.40    8.30
 -27   3  -4   38.50   18.70
  27   3   4   49.80   26.00
  27   3   4   21.00   11.50
  29  -3   4   35.80    8.50
 -29  -3  -4   41.00    7.70
 -29   3  -4   29.80   19.10
  29   3   4    8.10   11.30
  29   3   4   59.19   27.20
 -31  -3  -4   10.00    7.40
  31  -3   4   13.60    8.70
  31   3   4   31.90   26.40
 -31   3  -4   12.70   19.80
  31   3   4   -2.10   11.70
  33  -3   4   32.90    9.70
 -33  -3  -4   34.10    8.70
 -33   3  -4   32.80   21.80
  33   3   4   82.19   29.40
  33   3   4   19.10   13.30
 -35  -3  -4   38.10    9.50
  35  -3   4   51.39   10.50
 -35   3  -4   45.70   23.70
  35   3   4   10.60   13.10
  35   3   4  113.49   31.50
  30  -4  -4   -2.70    9.20
 -30  -4   4   21.20    7.30
  30   4  -4   32.10   12.50
 -28  -4   4   34.70    6.90
  28  -4  -4   18.60    8.70
  28   4  -4   30.10   11.90
  26  -4  -4   12.60    7.90
 -26  -4   4   15.00    6.10
  26   4  -4   29.30   11.50
  24  -4  -4    7.70    7.60
 -24  -4   4   17.10    5.60
  24   4  -4   29.20   10.80
 -22  -4   4   28.80    5.40
  22  -4  -4   16.10    6.90
  22   4  -4   27.60   10.40
  20  -4  -4   38.00    7.10
 -20  -4   4   35.30    5.30
  20   4  -4   46.90   11.00
 -18  -4   4  148.59    7.90
  18  -4  -4  158.28   11.80
 -18   4   4  153.38   19.70
  18   4  -4  145.89   15.30
  16  -4  -4   33.80    6.80
 -16  -4   4   24.10    4.40
 -16   4   4   30.10   14.10
  16   4  -4   25.30    9.90
 -14  -4   4   66.09    6.20
  14  -4  -4   54.69    6.90
 -14   4   4   62.59   14.90
  14   4  -4   50.59   10.40
  12  -4  -4   70.89    6.90
 -12  -4   4   69.19    5.70
 -12   4   4   74.49   15.40
  12   4  -4   58.49   10.90
  10  -4  -4  102.59    9.80
 -10  -4   4   96.29    5.90
  10   4  -4   86.09   10.80
 -10   4   4  143.59   22.90
 -10   4   4  100.69   19.40
   8  -4  -4   -3.10    5.40
  -8  -4   4   12.90    3.30
  -8   4   4   -1.50   13.80
  -8   4   4    2.10    7.70
  -8   4   4   26.50   17.60
   8   4  -4   17.70    9.80
   6  -4  -4  133.69    9.40
  -6  -4   4  167.18    6.00
  -6   4   4  122.19   19.60
   6   4  -4  159.18   14.60
   6   4  -4  122.29   23.60
  -6   4   4  191.08   26.30
  -6   4   4  151.68   12.80
   4  -4  -4   41.50    5.70
  -4  -4   4   43.00    3.60
  -4   4   4   68.99   20.20
  -4   4   4   50.09    9.00
   4   4  -4   35.10   10.10
   4   4  -4   28.60   17.40
  -2  -4   4   11.80    3.30
   2  -4  -4    5.50    5.10
   2   4  -4    5.30    9.10
   2   4  -4   -0.50   16.00
  -2   4   4   19.30   19.60
  -2   4   4   15.80    8.10
   0  -4  -4   86.19    6.30
   0  -4   4   79.29    5.70
   0   4  -4   82.09   19.10
   0   4  -4   84.29   11.20
   0   4   4   79.79   10.00
   0   4   4  110.89   22.00
  -2  -4  -4    8.10    5.10
   2  -4   4    8.30    3.70
   2   4   4   26.60   19.50
  -2   4  -4    4.30    8.80
   2   4   4   10.30    8.30
  -2   4  -4   10.80   16.50
   4  -4   4   44.30    4.50
  -4  -4  -4   37.20    5.70
   4   4   4   47.00   22.10
   4   4   4   43.40    9.30
  -4   4  -4   39.00   17.80
  -6  -4  -4  139.19    9.20
   6  -4   4  143.39    7.90
   6   4   4  160.58   29.20
  -6   4  -4  151.48   24.80
   6   4   4  140.89   13.40
   8  -4   4   10.90    4.80
  -8  -4  -4    6.20    5.30
   8   4   4    4.40    8.80
  -8   4  -4   16.00   17.00
   8   4   4   24.20   22.80
 -10  -4  -4  103.09    7.00
  10  -4   4   92.29    8.50
 -10   4  -4  100.19   20.00
  10   4   4   87.39   11.60
  10   4   4  118.89   27.30
  12  -4   4   74.99    6.60
 -12  -4  -4   77.29    6.70
  12   4   4  114.39   27.50
 -12   4  -4   99.59   19.80
  12   4   4   85.29   11.80
  14  -4   4   57.09    6.90
 -14  -4  -4   71.89    6.70
  14   4   4   92.19   26.90
  14   4   4   64.79   11.60
 -14   4  -4   66.69   19.00
 -16  -4  -4   18.20    6.20
  16  -4   4   27.40    6.80
 -16   4  -4   27.60   17.60
  16   4   4   20.30   10.70
  16   4   4   25.30   26.40
 -18  -4  -4  187.48   11.10
  18  -4   4  177.98   12.20
  18   4   4  164.88   17.10
  18   4   4  221.98   37.00
 -18   4  -4  176.38   23.50
 -20  -4  -4   31.90    6.90
  20  -4   4   40.40    8.00
  20   4   4   67.29   30.80
 -20   4  -4   66.09   19.00
  20   4   4   35.70   11.70
 -22  -4  -4   30.50    7.20
  22  -4   4   25.90    8.20
  22   4   4   30.90   11.90
 -22   4  -4   42.20   19.30
  22   4   4   40.90   30.50
 -24  -4  -4   11.20    7.20
  24  -4   4   19.00    8.60
 -24   4  -4   41.70   19.10
  24   4   4   50.49   31.00
  24   4   4   20.00   11.80
  26  -4   4   22.20    9.10
 -26  -4  -4   14.80    7.60
  26   4   4   75.39   35.80
  26   4   4   15.40   13.10
 -26   4  -4   40.70   19.90
  28  -4   4   27.70    9.80
 -28  -4  -4   28.30    8.50
 -28   4  -4   47.90   21.00
  28   4   4   43.80   14.20
  28   4   4   95.09   37.30
  30  -4   4   15.60    9.90
 -30  -4  -4   11.30    8.70
  30   4   4    4.60   14.10
 -30   4  -4   35.60   21.30
  30   4   4   63.79   37.40
  19  -5  -4    2.30    8.20
  19   5  -4   21.80   14.80
  17  -5  -4   47.30    8.70
  17   5  -4   48.70   14.50
  15  -5  -4   13.80    7.70
  15   5  -4   -0.30   13.10
  13  -5  -4    9.10    7.10
  13   5  -4    5.80   12.30
  11  -5  -4   20.50    7.10
 -11   5   4  -18.20   17.80
  11   5  -4   20.50   12.70
   9  -5  -4    6.10    6.60
  -9   5   4   58.49   23.80
   9   5  -4    1.10   11.90
   7  -5  -4   10.30    6.70
   7   5  -4   15.80   11.70
  -7   5   4   52.39   25.40
   5  -5  -4   24.20    6.70
   5   5  -4    4.90   11.20
  -5   5   4   10.30   10.70
  -5   5   4   67.59   25.90
   3  -5  -4   20.20    6.40
   3   5  -4   -4.00   11.80
  -3   5   4   65.19   28.00
  -3   5   4    8.20   10.60
   1  -5  -4   45.80    6.70
  -1   5   4   95.69   28.60
   1   5  -4   28.20   12.30
   1   5  -4   10.90   22.50
  -1   5   4   48.50   11.30
  -1  -5  -4   45.80    6.70
  -1   5  -4   28.10   12.90
  -1   5  -4   37.70   23.90
   1   5   4   90.59   29.80
   1   5   4   34.30   11.30
  -3  -5  -4   13.70    6.10
   3  -5   4   16.20    5.00
  -3   5  -4   -5.40   21.30
   3   5   4   28.80   11.40
   3   5   4   53.89   29.60
   5  -5   4   20.30    5.50
  -5  -5  -4   20.60    6.40
   5   5   4   34.30   11.80
   5   5   4   76.59   31.50
  -5   5  -4   25.90   21.60
  -7  -5  -4   19.10    6.40
   7  -5   4   20.60    5.80
   7   5   4   25.00   11.80
  -7   5  -4   16.50   21.90
   7   5   4   63.09   32.50
   9  -5   4    4.90    6.10
  -9  -5  -4    7.90    6.50
   9   5   4   69.19   34.30
   9   5   4   16.30   10.90
  -9   5  -4   11.20   20.50
  11  -5   4   21.40    6.80
 -11  -5  -4   23.00    6.90
  11   5   4   80.79   36.20
 -11   5  -4   27.80   22.00
  11   5   4   30.30   11.70
 -13  -5  -4    3.60    6.70
  13  -5   4   14.80    7.10
  13   5   4   50.99   37.60
 -13   5  -4   14.40   21.40
  13   5   4   27.50   11.50
  15  -5   4    1.60    7.70
 -15  -5  -4    6.10    6.90
  15   5   4   68.59   40.10
 -15   5  -4   26.40   21.50
  15   5   4   14.70   11.90
 -17  -5  -4   42.70    7.70
  17  -5   4   49.40    9.00
 -17   5  -4   63.79   23.00
  17   5   4   53.49   13.20
  17   5   4   94.19   42.20
  19  -5   4   10.30    9.30
 -19  -5  -4   12.50    7.50
 -19   5  -4   31.80   22.50
  19   5   4   22.10   12.80
  19   5   4   33.60   39.40
 -42   0   5   -4.80    9.50
 -40   0   5   -2.60    8.80
 -38   0   5   -6.60    7.90
  36   0  -5   -7.90    9.80
 -36   0   5   -7.00    7.50
  34   0  -5   -2.00    6.50
 -34   0   5   -3.30    6.60
  32   0  -5    0.40    6.20
 -32   0   5   -5.20    6.10
  30   0  -5    8.80    5.90
 -30   0   5   -1.90    6.00
  28   0  -5    3.80    5.60
 -28   0   5   -5.60    5.30
 -26   0   5   -6.00    5.20
  26   0  -5    3.80    5.50
  24   0  -5    5.20    5.00
 -24   0   5   -0.70    5.10
  22   0  -5    0.10    4.30
 -22   0   5    4.40    4.50
  20   0  -5    3.70    3.90
 -20   0   5   -1.60    3.90
  18   0  -5    0.40    3.90
 -18   0   5    4.00    3.70
  18   0  -5    3.00    3.60
 -16   0   5    0.30    3.60
  16   0  -5   -6.60    3.30
  16   0  -5   -2.30    3.50
 -14   0   5   -0.90    3.30
  14   0  -5   -2.00    3.10
 -14   0   5    4.90    3.60
  14   0  -5   -0.40    3.30
  12   0  -5    2.20    2.70
 -12   0   5    1.00    3.10
  12   0  -5   -0.60    2.80
 -10   0   5    2.10    2.70
  10   0  -5    2.20    2.50
  10   0  -5   -1.20    2.50
   8   0  -5   -1.30    2.20
   8   0  -5    2.30    2.20
  -8   0   5    0.20    2.50
  -6   0   5    0.00    2.40
   6   0  -5    0.40    2.30
   6   0  -5   -2.90    2.10
  -4   0   5   -3.50    2.50
   4   0  -5   -1.70    4.00
   4   0  -5   -1.50    2.10
  -2   0   5   -0.30    2.50
   2   0  -5   -2.00    2.30
   0   0   5    1.90    2.70
   0   0  -5   -2.60    2.50
   2   0   5    0.50    2.80
  -2   0  -5   -0.90    2.50
   4   0   5    1.10    2.90
  -4   0  -5   -0.60    2.60
   6   0   5   -1.10    2.90
  -6   0  -5   -1.10    2.70
  -8   0  -5   -1.00    2.80
   8   0   5    2.20    3.00
  10   0   5   -0.50    3.10
 -10   0  -5    4.20    2.80
 -12   0  -5   -0.10    3.10
  12   0   5   -2.70    3.10
 -14   0  -5   -3.20    3.40
  14   0   5    0.00    3.90
 -16   0  -5    4.50    3.70
  16   0   5   -2.60    3.90
 -18   0  -5   -4.20    3.60
  18   0   5   -0.70    4.00
 -20   0  -5   -0.20    4.10
  20   0   5   -2.40    4.60
 -22   0  -5    2.30    4.50
  22   0   5    5.20    5.10
 -24   0  -5    2.20    5.30
  24   0   5   -0.70    5.80
 -26   0  -5   -5.40    5.80
  26   0   5   -0.40    5.70
 -28   0  -5    3.60    6.20
  28   0   5    2.80    6.50
  30   0   5    5.80    6.80
 -30   0  -5    4.20    6.20
 -32   0  -5    5.90    6.50
  32   0   5   -3.50    7.00
  34   0   5    0.40    8.00
 -34   0  -5    5.90    7.60
  36   0   5    1.70    8.50
 -36   0  -5   -1.10    7.10
  38   0   5   13.40    9.20
 -38   0  -5    7.60    8.00
  40   0   5   -6.40    9.40
 -40   0  -5    8.60    9.40
  42   0   5    0.60    9.70
 -42   0  -5   -3.20    9.90
 -41  -1   5    2.00    9.10
  41  -1  -5   -1.80    8.50
 -41   1   5    4.30    9.50
  39  -1  -5   -5.70    8.30
 -39  -1   5    9.40    8.30
 -39   1   5   15.30    9.20
 -37  -1   5    2.90    7.50
  37  -1  -5    2.60    7.90
 -37   1   5    3.00    8.30
  37   1  -5  -11.30    9.30
  35  -1  -5   14.00    7.40
 -35  -1   5    3.80    7.00
  35   1  -5   -1.00    8.90
 -35   1   5    6.70    7.20
  33  -1  -5   42.60    7.70
 -33  -1   5   33.60    7.00
 -33   1   5   20.80    7.10
  33   1  -5   34.60    9.20
 -31  -1   5   44.10    6.80
  31  -1  -5   38.80    7.50
  31   1  -5   24.00    8.50
 -31   1   5   46.30    7.70
 -29  -1   5  119.09    9.80
  29  -1  -5  118.29   10.60
 -29   1   5  121.99   10.60
  29   1  -5   87.49   11.70
  27  -1  -5  140.29   10.70
 -27  -1   5  116.29    9.10
 -27   1   5  126.89   10.00
  27   1  -5  117.49   11.30
  27   1  -5  112.29   10.60
  25  -1  -5  189.38   11.20
 -25  -1   5  199.98    9.60
  25   1  -5  184.88    8.40
 -25   1   5  165.98   10.70
  25   1  -5  171.68   11.90
  23  -1  -5   63.89    6.60
 -23  -1   5   51.29    5.20
 -23   1   5   40.90    5.90
  23   1  -5   45.20    7.50
  23   1  -5   50.09    4.80
  21  -1  -5   18.20    5.10
 -21  -1   5   16.90    4.30
 -21   1   5   12.70    4.70
  21   1  -5   12.90    3.80
  21   1  -5   13.10    6.20
  19  -1  -5   13.20    4.50
 -19  -1   5   10.90    3.70
  19   1  -5    9.90    3.30
 -19   1   5   13.40    4.80
  19   1  -5    9.40    5.70
 -17  -1   5   55.99    5.40
  17  -1  -5   56.79    4.80
  17   1  -5   59.79    7.60
 -17   1   5   69.19    6.60
  17   1  -5   57.49    4.60
 -15  -1   5   52.39    3.60
  15  -1  -5   54.49    4.70
  15   1  -5   54.59    4.00
  15   1  -5   52.99    5.60
 -15   1   5   54.29    4.80
 -15   1   5   54.09    4.60
 -13  -1   5   15.80    2.70
  13  -1  -5   16.50    3.60
  13   1  -5   18.30    2.40
 -13   1   5   17.80    3.70
  13   1  -5   19.10    4.90
  11  -1  -5   73.29    5.60
 -11  -1   5   74.39    4.20
  11   1  -5   72.09    3.40
 -11   1   5   73.99    5.80
 -11   1   5   79.29    7.60
  11   1  -5   69.49    6.50
   9  -1  -5   23.00    3.30
  -9  -1   5   22.50    2.30
   9   1  -5   19.10    4.50
  -9   1   5   29.40    4.60
  -9   1   5   26.30    3.40
   9   1  -5   24.10    1.80
   7  -1  -5  125.39    5.40
  -7  -1   5  120.19    3.90
  -7   1   5  121.89    5.60
   7   1  -5  119.79    9.80
   7   1  -5  127.69    6.70
   5  -1  -5  358.76    9.10
  -5  -1   5  348.47    7.80
  -5  -1   5  350.76    7.90
  -5   1   5  364.36    8.30
  -5   1   5  374.06    9.20
   5   1  -5  368.16   10.40
   5   1  -5  363.26   14.00
  -3  -1   5  579.54   12.20
  -3  -1   5  582.54   12.30
   3  -1  -5  602.94   13.50
   3   1  -5  581.14   17.70
  -3   1   5  612.34   13.10
   3   1  -5  598.54   14.70
  -1  -1   5  644.94   13.80
  -1  -1   5  678.43   13.80
   1  -1  -5  676.83   14.70
   1   1  -5  661.43   19.40
  -1  -1  -5 1394.36   29.40
   1  -1   5 1438.76   28.70
   1   1   5 1393.76   29.40
  -1   1  -5 1417.46   34.00
   3  -1   5  359.06    8.00
  -3  -1  -5  348.67    8.90
   3   1   5  356.96    8.90
  -3   1  -5  332.87   14.50
  -3   1  -5  341.47    7.70
   5  -1   5  412.86    9.50
  -5  -1  -5  412.46   10.20
  -5   1  -5  398.46    9.20
  -5   1  -5  412.56   16.30
   5   1   5  408.76   10.10
  -7  -1  -5  194.18    6.60
   7  -1   5  193.18    6.20
  -7   1  -5  200.58    5.80
  -7   1  -5  202.78   13.60
   7   1   5  195.18    6.80
   9  -1   5   39.50    3.50
  -9  -1  -5   42.00    3.80
  -9   1  -5   52.19   10.80
  -9   1  -5   35.60    3.20
   9   1   5   39.10    3.90
 -11  -1  -5   77.49    5.50
  11  -1   5   66.29    5.60
  11   1   5   67.69    5.80
 -11   1  -5   72.49    5.10
 -13  -1  -5   34.60    4.10
  13  -1   5   37.00    4.30
  13   1   5   31.80    4.10
 -13   1  -5   23.70    3.50
  15  -1   5   86.09    6.80
 -15  -1  -5   87.49    6.20
 -15   1  -5   90.59    5.90
  15   1   5   93.59    6.70
 -17  -1  -5   35.80    4.10
  17  -1   5   37.20    4.70
 -17   1  -5   40.80    4.40
  17   1   5   34.80    4.70
  19  -1   5    0.60    4.60
 -19  -1  -5    4.30    3.90
  19   1   5    8.10    4.90
 -19   1  -5    6.90    4.30
  21  -1   5   26.60    5.50
 -21  -1  -5   29.10    4.70
  21   1   5   24.70    5.50
 -21   1  -5   28.30    5.10
 -23  -1  -5   27.50    5.10
  23  -1   5   35.90    6.00
 -23   1  -5   42.20    6.00
  23   1   5   36.10    6.10
 -25  -1  -5  142.59    9.70
  25  -1   5  136.29   10.50
  25   1   5  143.29   10.70
 -25   1  -5  168.48   10.20
 -27  -1  -5  171.38   10.40
  27  -1   5  169.58   11.40
 -27   1  -5  165.38   10.50
  27   1   5  115.89   22.90
  27   1   5  172.58   11.10
 -29  -1  -5   87.39    7.70
  29  -1   5   64.89    7.60
  29   1   5   77.39   18.30
  29   1   5   84.19    7.70
 -29   1  -5   72.89    7.20
 -31  -1  -5   43.20    7.10
  31  -1   5   47.00    8.20
  31   1   5   29.80    7.40
  31   1   5   28.00   16.70
 -31   1  -5   39.60    7.20
  33  -1   5   37.90    8.50
 -33  -1  -5   39.90    7.40
  33   1   5   33.10    7.70
 -33   1  -5   35.50    7.40
  33   1   5   27.20   22.40
 -35  -1  -5   17.00    7.40
  35  -1   5    7.30    8.10
 -35   1  -5    6.90    7.90
  35   1   5    0.20    7.60
 -37  -1  -5    4.10    8.10
  37  -1   5    8.90    8.90
  37   1   5    7.00    8.10
 -37   1  -5   -3.10    7.60
  39  -1   5   12.90    9.80
 -39  -1  -5    5.00    8.40
 -39   1  -5    3.50    8.20
  41  -1   5    6.70   10.50
 -41  -1  -5   -1.60    9.40
 -41   1  -5   15.30    9.20
  38  -2  -5    3.30    8.70
 -38  -2   5   -5.80    7.90
  38   2  -5    8.80   10.60
 -38   2   5    5.70    9.10
  36  -2  -5   -5.20    8.70
 -36  -2   5    8.80    7.40
 -36   2   5    4.00    8.30
  36   2  -5   11.50   10.20
  34  -2  -5   12.50    8.40
 -34  -2   5   11.20    6.90
  34   2  -5   18.00    9.70
 -34   2   5    8.10    7.50
 -32  -2   5   12.80    6.40
  32  -2  -5    6.70    7.70
  32   2  -5   18.00    9.10
 -32   2   5   16.00    7.30
 -30  -2   5   49.50    6.80
  30  -2  -5   29.30    7.80
 -30   2   5    0.30   23.60
  30   2  -5   44.10    9.70
 -30   2   5   43.30    7.50
  28  -2  -5   29.20    7.20
 -28  -2   5   38.70    6.00
 -28   2   5   36.40    7.30
  28   2  -5   37.90    9.20
 -28   2   5   10.10   14.20
 -26  -2   5  132.29    8.90
  26  -2  -5  143.59   11.40
 -26   2   5  131.29   11.00
  26   2  -5  129.79   13.20
 -26   2   5  102.89   17.40
 -24  -2   5   37.00    5.20
  24  -2  -5   37.90    6.80
 -24   2   5   43.30   12.90
  24   2  -5   41.30    8.50
 -24   2   5   38.80    6.60
 -22  -2   5   13.90    4.60
  22  -2  -5   11.90    5.80
 -22   2   5   20.50   11.10
  22   2  -5   11.60    7.80
 -22   2   5    8.90    6.10
 -20  -2   5   20.00    4.20
  20  -2  -5   33.20    6.10
 -20   2   5   24.70    5.50
  20   2  -5   25.20    7.90
 -20   2   5   30.00   10.60
  18  -2  -5    1.70    5.20
 -18  -2   5    1.90    3.50
  18   2  -5   -0.70    7.00
 -18   2   5    2.30    8.80
 -18   2   5   -5.00    4.60
  16  -2  -5   69.39    5.70
 -16  -2   5   63.39    5.10
 -16   2   5   68.49   11.10
  16   2  -5   65.39    7.90
 -16   2   5   80.09    5.90
 -16   2   5   68.29    9.20
 -14  -2   5   33.70    3.00
  14  -2  -5   36.80    4.80
 -14   2   5   23.50    4.30
  14   2  -5   27.70    6.90
 -14   2   5   32.70    8.50
 -14   2   5   36.70    8.20
 -12  -2   5   22.80    2.50
  12  -2  -5   20.90    4.30
 -12  -2   5   17.80    3.40
 -12   2   5   24.40    8.80
 -12   2   5   25.80    7.50
  12   2  -5   23.30    6.50
 -12   2   5   18.80    3.90
 -12   2   5   22.00    4.20
  10  -2  -5   37.40    4.40
 -10  -2   5   34.00    2.70
 -10  -2   5   31.80    2.80
  10   2  -5   34.00    6.20
 -10   2   5   30.70    4.10
 -10   2   5   45.70    7.40
 -10   2   5   43.80   10.10
  -8  -2   5   47.60    2.30
   8  -2  -5   46.90    4.20
  -8   2   5   41.40    5.50
   8   2  -5   47.90    6.50
  -8   2   5   58.59    4.50
   8   2  -5   54.69   11.80
  -8   2   5   51.29    8.80
   6  -2  -5   59.79    5.70
   6   2  -5   66.49   11.90
  -6   2   5   47.50    5.60
  -6   2   5   61.19    9.10
  -6   2   5   70.49    4.50
   6   2  -5   53.69    6.50
   4  -2  -5  142.09    6.50
  -4   2   5  140.79    6.20
   4   2  -5  137.59   14.00
  -4   2   5  143.99    7.00
   4   2  -5  142.29    9.30
   2  -2  -5  589.94   13.80
   2   2  -5  567.34   21.30
   2   2  -5  576.74   16.20
  -2   2   5  581.94   14.80
  -2   2   5  571.04   13.60
   0  -2  -5  753.22   16.70
   0  -2   5  723.03   15.00
   0  -2   5  712.83   15.00
   0   2  -5  741.13   24.80
   0   2   5  714.43   17.90
   0   2  -5  722.83   18.70
   0   2   5  727.63   16.40
  -2  -2  -5  834.02   18.50
   2  -2   5  809.82   17.20
   2  -2   5  817.92   17.30
   2   2   5  819.92   18.30
  -2   2  -5  850.61   26.50
   2   2   5  847.32   20.40
  -4  -2  -5   83.09    5.60
   4  -2   5   72.19    3.80
   4   2   5   85.99    5.70
   4   2   5   86.19    8.00
  -4   2  -5   72.49   13.80
   6  -2   5   70.49    4.30
  -6  -2  -5   65.39    5.70
   6   2   5   73.89    8.40
  -6   2  -5   79.79   12.60
   6   2   5   71.69    5.60
  -6   2  -5   73.79    3.20
  -8  -2  -5   27.10    4.00
   8  -2   5   29.40    3.10
   8   2   5   26.30    3.90
  -8   2  -5   24.10   11.30
  -8   2  -5   26.40    2.60
  10  -2   5   19.60    3.40
 -10  -2  -5   23.70    3.90
  10   2   5   21.10    3.80
 -10   2  -5   23.30    3.00
 -10   2  -5   29.70   12.40
 -12  -2  -5   18.60    4.00
  12  -2   5   16.30    3.70
 -12   2  -5   11.80   11.90
  12   2   5   14.70    4.00
 -12   2  -5   14.00    3.10
 -14  -2  -5   34.40    4.70
  14  -2   5   33.20    4.50
 -14   2  -5   35.00    3.90
  14   2   5   35.00    4.60
 -14   2  -5   30.20   13.60
 -16  -2  -5   49.50    5.00
  16  -2   5   51.09    5.40
  16   2   5   45.40    5.10
 -16   2  -5   49.50    4.50
 -16   2  -5   48.50   14.90
  16   2   5   64.29   17.80
  18  -2   5    5.90    5.20
 -18  -2  -5    7.20    4.30
  18   2   5    4.10    4.80
  18   2   5    9.10   17.50
 -18   2  -5   -1.70   15.00
 -18   2  -5    0.70    4.20
 -20  -2  -5   19.00    5.00
  20  -2   5   14.90    6.00
 -20   2  -5   24.60   17.00
  20   2   5   21.30    5.40
 -20   2  -5   15.60    5.00
  20   2   5   22.00   18.60
 -22  -2  -5    8.80    5.10
  22  -2   5   19.90    6.60
  22   2   5   25.20   20.00
 -22   2  -5   16.50    5.40
  22   2   5   22.30    5.80
 -22   2  -5   25.50   17.60
 -24  -2  -5   68.29    6.50
  24  -2   5   74.09    7.50
  24   2   5   77.09    6.80
  24   2   5   74.99   21.10
 -24   2  -5   87.19   20.40
 -24   2  -5   68.59    6.50
  26  -2   5   59.29    7.40
 -26  -2  -5   61.89    6.70
 -26   2  -5   53.79    6.60
  26   2   5   70.39    6.90
 -26   2  -5   51.19   21.60
  26   2   5   72.79   21.30
 -28  -2  -5   46.40    6.80
  28  -2   5   52.89    8.00
  28   2   5   45.40   20.90
 -28   2  -5   19.20   22.30
 -28   2  -5   48.40    7.10
  28   2   5   36.10    9.00
 -30  -2  -5   42.60    7.10
  30  -2   5   36.40    8.00
  30   2   5   40.20   21.70
 -30   2  -5  -11.70   22.80
 -30   2  -5   33.30    7.00
 -32  -2  -5   22.70    7.70
  32  -2   5    6.30    7.60
  32   2   5   26.90   21.30
 -32   2  -5   13.70    7.20
  34  -2   5   17.00    8.50
 -34  -2  -5   22.60    8.20
  34   2   5   35.90   20.80
 -34   2  -5    2.90    7.40
  36  -2   5    5.60    8.90
 -36  -2  -5    9.20    8.50
 -36   2  -5    7.30    7.80
  38  -2   5    8.50   10.10
 -38  -2  -5   -6.70    9.10
 -38   2  -5    2.50    8.60
 -35  -3   5    5.50    7.90
  35  -3  -5    1.30    9.40
  35   3  -5   14.90   11.90
 -35   3   5   10.40    8.80
 -33  -3   5    6.10    7.20
  33  -3  -5    5.00    9.10
  33   3  -5   18.00   11.50
 -33   3   5    0.70    7.90
  31  -3  -5   12.60    8.90
 -31  -3   5    4.60    6.40
 -31   3   5    0.10    7.40
  31   3  -5   13.20   10.20
 -29  -3   5   17.80    6.20
  29  -3  -5   22.50    8.20
 -29   3   5   17.10    7.00
  29   3  -5   24.60   10.30
 -27  -3   5    1.30    5.50
  27  -3  -5    5.30    7.60
  27   3  -5   14.60    9.70
 -27   3   5    6.10    6.70
 -25  -3   5    2.40    5.10
  25  -3  -5    5.60    7.10
  25   3  -5   10.40    9.60
 -25   3   5   10.60    6.40
  23  -3  -5   17.30    6.50
 -23  -3   5    8.40    4.70
  23   3  -5   18.50    9.50
 -23   3   5   30.70   20.80
 -23   3   5    4.60    6.30
  21  -3  -5   22.60    6.70
 -21  -3   5   31.20    4.70
 -21   3   5   41.80   12.40
  21   3  -5   20.50    9.00
 -21   3   5   26.70    6.10
 -19  -3   5   57.49    4.70
  19  -3  -5   44.00    6.80
 -19   3   5   50.79    6.60
 -19   3   5   75.29   15.00
  19   3  -5   51.39    9.80
  17  -3  -5   70.99    6.80
 -17  -3   5   73.19    5.80
 -17   3   5   70.29   13.60
  17   3  -5   41.90    9.20
 -17   3   5   66.49    6.30
  15  -3  -5   43.30    6.20
 -15  -3   5   45.30    3.80
  15   3  -5   32.00    8.90
 -15   3   5   56.59   12.90
 -15   3   5   58.49   11.90
 -15   3   5   54.39    5.90
  13  -3  -5   42.20    6.30
 -13  -3   5   47.70    3.40
 -13   3   5   40.20   13.50
 -13   3   5   47.90    5.50
  13   3  -5   37.10    9.10
 -13   3   5   49.40   11.30
 -11  -3   5  141.99    4.90
  11  -3  -5  142.69    9.20
 -11   3   5  138.39   15.60
 -11   3   5  131.79    8.10
 -11   3   5  128.59   18.50
  11   3  -5  137.69   12.80
  -9  -3   5   53.69    3.30
   9  -3  -5   54.79    5.60
  -9   3   5   56.59    5.30
   9   3  -5   51.39    9.40
  -9   3   5   61.89   11.60
  -9   3   5   54.19    5.00
  -9   3   5   59.29    6.80
  -9   3   5   51.79   14.70
   7  -3  -5   11.80    4.70
   7   3  -5   15.50   14.60
  -7   3   5    6.50   10.20
  -7   3   5    6.30   13.70
   7   3  -5   -2.00    7.90
  -7   3   5    0.60    5.70
  -7   3   5    2.60    4.10
   5  -3  -5   14.50    4.60
   5   3  -5   11.40    7.90
  -5   3   5   14.40   10.70
  -5   3   5   13.20   14.20
  -5   3   5   10.90    6.00
  -5   3   5   16.60    4.00
   5   3  -5   16.90   13.60
   3  -3  -5    1.40    4.30
  -3  -3   5    3.70    1.90
   3   3  -5   -2.80   13.00
  -3   3   5    0.20    6.00
  -3   3   5    3.70    3.70
  -3   3   5    1.20   14.80
   3   3  -5    0.40    7.40
  -1  -3   5   10.20    2.10
   1  -3  -5   -1.80    4.30
  -1   3   5    5.30    3.60
  -1   3   5   10.50   16.10
  -1   3   5    0.80    6.10
   1   3  -5    6.00   13.20
   1   3  -5   -0.40    6.50
   1  -3   5    3.70    2.40
  -1  -3  -5    4.20    4.20
   1   3   5    8.80   16.20
  -1   3  -5    0.90    6.70
   1   3   5    2.20    6.60
   1   3   5    2.80    3.40
  -1   3  -5   -3.80   13.20
  -3  -3  -5   -3.70    4.30
   3  -3   5   -3.00    2.70
   3   3   5   12.60   18.00
   3   3   5   -6.50    6.40
   3   3   5    2.30    3.40
  -3   3  -5   -5.90   13.10
   5  -3   5   22.90    3.40
  -5  -3  -5   26.50    4.70
  -5   3  -5   19.30   14.00
   5   3   5   19.20    3.60
   5   3   5   10.00    7.50
   5   3   5   18.10   18.50
   7  -3   5   11.50    3.60
  -7  -3  -5   15.30    4.50
   7   3   5   11.20   17.80
  -7   3  -5    5.60   13.90
   7   3   5    2.20    7.70
   7   3   5    9.70    3.70
  -9  -3  -5   31.10    4.90
   9  -3   5   31.60    4.40
   9   3   5   38.50   21.40
   9   3   5   27.70    8.60
   9   3   5   35.60    4.20
  -9   3  -5   28.00   15.30
 -11  -3  -5  166.78    8.90
  11  -3   5  136.39    8.20
  11   3   5  149.69    7.50
  11   3   5  143.89   13.80
 -11   3  -5  137.19   20.50
  11   3   5  145.39   29.20
  13  -3   5   95.39    6.60
 -13  -3  -5   91.39    8.70
  13   3   5  117.09   25.10
  13   3   5   94.09   12.50
 -13   3  -5   97.19   18.30
  13   3   5   99.19    8.00
 -15  -3  -5  103.49    7.00
  15  -3   5  105.39    9.20
  15   3   5  102.39   12.10
  15   3   5  124.39   26.00
 -15   3  -5  116.19   18.70
  17  -3   5   52.59    6.50
 -17  -3  -5   54.79    6.20
  17   3   5   45.20   10.70
 -17   3  -5   56.19   16.70
  17   3   5   63.79   24.70
  19  -3   5   31.60    6.40
 -19  -3  -5   31.50    5.80
 -19   3  -5   39.30   16.90
  19   3   5   38.50   24.10
  19   3   5   19.90   10.40
 -21  -3  -5   23.40    5.90
  21  -3   5   28.40    6.80
  21   3   5   21.90   11.30
 -21   3  -5   19.40   16.80
  21   3   5   25.90   23.10
  23  -3   5    2.70    6.90
 -23  -3  -5    1.00    6.00
 -23   3  -5   19.60   16.90
  23   3   5    9.80   22.80
  23   3   5    1.30    9.70
 -25  -3  -5    0.20    6.20
  25  -3   5   13.10    7.50
  25   3   5   -1.20   11.00
 -25   3  -5    6.70   17.30
  25   3   5    4.20   25.00
  27  -3   5    2.60    7.70
 -27  -3  -5    2.10    6.60
  27   3   5    4.20   25.10
 -27   3  -5    3.70   17.90
  27   3   5   -8.50   11.20
 -29  -3  -5    2.80    7.00
  29  -3   5   -0.30    7.90
 -29   3  -5   12.20   19.10
  29   3   5  -14.40   11.30
  29   3   5   29.00   26.70
 -31  -3  -5    6.90    7.90
  31  -3   5    6.00    8.50
  31   3   5  -12.80   11.80
 -31   3  -5   27.50   20.90
  31   3   5   26.40   28.10
  33  -3   5   -6.90    8.70
 -33  -3  -5    0.50    8.30
  33   3   5  -15.10   11.80
  33   3   5   32.10   27.80
 -33   3  -5    3.30   21.90
 -35  -3  -5    3.30    8.80
  35  -3   5   10.40    9.60
  35   3   5   41.20   28.90
 -35   3  -5   20.80   23.60
  35   3   5  -25.50   12.60
  30  -4  -5   17.40    9.70
 -30  -4   5   -0.50    6.80
  30   4  -5   26.90   12.20
 -28  -4   5   13.40    6.40
  28  -4  -5   -5.00    8.80
  28   4  -5   24.10   11.90
 -26  -4   5    4.40    5.70
  26  -4  -5   -3.10    8.10
  26   4  -5    6.30   10.70
  24  -4  -5   12.10    8.00
 -24  -4   5    5.10    5.50
  24   4  -5   22.30   11.00
 -22  -4   5   17.30    6.20
  22  -4  -5    9.20    7.40
  22   4  -5   23.20   10.70
  20  -4  -5    0.90    6.70
  20   4  -5    5.40    9.90
  18  -4  -5    9.80    6.70
  18   4  -5   21.50    9.30
  16  -4  -5   29.40    6.80
 -16   4   5   66.19   23.90
  16   4  -5   35.50   10.90
  14  -4  -5   39.20    6.80
  14   4  -5   44.50   11.20
 -14   4   5   45.10   14.40
  12  -4  -5   24.80    6.30
 -12   4   5   17.90   13.50
  12   4  -5   23.20   10.20
 -12   4   5   52.29   16.90
  10  -4  -5    3.20    5.80
  10   4  -5    0.10    9.70
 -10   4   5   30.30   17.10
 -10   4   5   -5.50   13.30
   8  -4  -5   14.60    5.90
  -8   4   5    0.50   13.20
  -8   4   5   10.00    7.80
   8   4  -5   25.50   10.20
  -8   4   5   38.40   18.20
   6  -4  -5    2.60    5.40
   6   4  -5   -3.10   16.70
  -6   4   5    5.80    7.70
   6   4  -5    4.20    9.10
  -6   4   5   25.40   18.70
  -4  -4   5   16.90    3.00
   4  -4  -5   14.60    5.60
  -4   4   5   19.90    8.00
  -4   4   5   26.30   18.50
   4   4  -5   13.00   17.40
   4   4  -5   20.50    9.40
   2  -4  -5   11.20    5.30
  -2  -4   5   13.00    3.00
  -2   4   5   26.30   20.10
   2   4  -5   19.50    9.70
  -2   4   5   19.90    8.40
   2   4  -5   14.60   17.30
   0  -4  -5    2.60    5.10
   0  -4   5    9.30    3.20
   0   4   5   10.00   19.70
   0   4  -5    0.40    9.20
   0   4  -5    4.80   16.20
   0   4   5    5.30    8.40
  -2  -4  -5   17.60    5.50
   2  -4   5   29.70    3.90
  -2   4  -5   12.70    8.90
   2   4   5   17.60    8.60
   2   4   5   41.80   20.80
  -2   4  -5   21.00   17.20
  -4  -4  -5    8.00    5.40
   4  -4   5   13.00    4.20
   4   4   5   11.40    8.30
  -4   4  -5   14.90   16.60
   4   4   5   26.90   22.10
  -6  -4  -5    8.40    5.50
   6  -4   5    1.90    4.30
  -6   4  -5    7.00   16.50
   6   4   5    4.00    8.60
   6   4   5   14.20   20.20
   8  -4   5   14.80    4.90
  -8  -4  -5    9.30    5.70
   8   4   5   10.30    9.20
   8   4   5   15.60   22.50
  -8   4  -5   25.50   17.40
 -10  -4  -5   16.90    5.80
  10  -4   5   28.10    5.50
 -10   4  -5   28.60   18.00
  10   4   5   34.40   24.10
  10   4   5   14.40    9.60
 -12  -4  -5   34.60    6.10
  12  -4   5   32.10    6.00
 -12   4  -5   44.70   19.00
  12   4   5   31.40   10.40
  12   4   5   33.70   23.10
 -14  -4  -5   41.90    6.50
  14  -4   5   48.40    6.80
 -14   4  -5   53.39   19.40
  14   4   5   47.70   11.40
  14   4   5   62.69   27.50
 -16  -4  -5   26.00    6.50
  16  -4   5   26.50    7.00
 -16   4  -5   35.00   18.80
  16   4   5   20.70   11.20
  16   4   5   43.50   28.10
  18  -4   5   25.10    7.40
 -18  -4  -5   28.20    6.90
 -18   4  -5   48.90   18.90
  18   4   5   59.39   30.00
  18   4   5   18.50   11.10
  20  -4   5    1.70    7.40
 -20  -4  -5   -7.30    6.40
  20   4   5   16.90   28.20
 -20   4  -5   21.50   18.80
  20   4   5   -2.50   10.80
 -22  -4  -5    6.10    6.90
  22  -4   5   24.00    8.20
 -22   4  -5   49.80   19.20
  22   4   5   40.90   31.40
  22   4   5   20.40   12.60
 -24  -4  -5    8.10    7.40
  24  -4   5    9.50    8.50
 -24   4  -5   26.30   19.70
  24   4   5   23.40   32.40
  24   4   5   16.60   12.80
  26  -4   5   -0.30    8.90
 -26  -4  -5   13.10    7.80
  26   4   5   12.20   13.10
  26   4   5   42.20   34.70
 -26   4  -5   44.40   20.30
 -28  -4  -5   -1.40    8.10
  28  -4   5    6.70    9.40
 -28   4  -5   57.69   20.90
  28   4   5   15.10   13.30
  28   4   5   50.29   35.60
 -30  -4  -5   13.50    8.90
  30  -4   5   10.70   10.30
  30   4   5   69.69   40.10
 -30   4  -5   42.20   21.30
  30   4   5   16.80   14.50
  19  -5  -5   21.40    8.40
  19   5  -5   34.00   15.50
  17  -5  -5   -5.10    7.70
  17   5  -5   17.30   14.30
  15  -5  -5    5.00    7.60
  15   5  -5   24.30   14.20
  13  -5  -5    9.60    7.40
  13   5  -5   13.70   12.30
  11  -5  -5   13.80    7.10
  11   5  -5   14.60   12.80
   9  -5  -5   11.70    7.10
   9   5  -5    0.30   12.30
  -9   5   5   55.69   22.80
   7  -5  -5   11.60    6.80
   7   5  -5    6.60   11.90
  -7   5   5   50.69   24.10
  -7   5   5    0.90   10.10
   5  -5  -5   14.10    6.80
   5   5  -5   17.80   12.10
  -5   5   5    8.40   10.50
   3  -5  -5   27.80    6.80
  -3   5   5   83.19   27.80
   3   5  -5    0.80   22.20
   3   5  -5    9.70   12.30
  -3   5   5   20.70   10.70
   1  -5  -5   34.10    6.80
  -1   5   5   81.29   30.30
   1   5  -5   16.60   12.60
   1   5  -5   11.60   23.30
  -1   5   5   44.10   11.10
  -1  -5  -5   42.10    6.90
   1   5   5   53.09   11.70
  -1   5  -5   33.50   22.90
  -3  -5  -5   25.30    6.60
  -3   5  -5   26.40   22.20
   3   5   5   86.29   32.20
   3   5   5   38.40   11.70
  -5  -5  -5   27.50    6.80
   5  -5   5   32.10    5.50
   5   5   5   33.90   11.90
  -5   5  -5   25.70   22.40
  -7  -5  -5    8.20    6.40
   7  -5   5    7.60    5.70
   7   5   5   31.10   10.90
  -7   5  -5    6.30   22.00
   7   5   5   54.39   33.70
  -9  -5  -5   15.60    7.00
   9  -5   5   16.90    6.20
   9   5   5   70.19   34.40
  -9   5  -5   11.90   21.40
   9   5   5   46.00   11.60
  11  -5   5   20.20    6.70
 -11  -5  -5    8.00    6.90
  11   5   5   62.09   34.80
 -11   5  -5   25.50   21.90
  11   5   5   18.00   11.30
  13  -5   5   22.50    7.30
 -13  -5  -5   19.90    7.30
  13   5   5   33.10   12.10
  13   5   5   66.49   34.50
 -13   5  -5   44.70   22.30
 -15  -5  -5   12.00    7.30
  15  -5   5    7.80    8.00
  15   5   5   15.40   12.20
  15   5   5   52.19   40.50
 -15   5  -5   36.20   22.30
  17  -5   5   13.80    8.80
 -17  -5  -5   -0.70    7.40
 -17   5  -5   29.30   22.10
  17   5   5   12.80   12.20
  17   5   5   47.90   41.90
 -19  -5  -5   30.50    7.90
  19  -5   5   22.70    9.20
  19   5   5   28.70   13.30
  19   5   5  105.19   43.20
 -19   5  -5   58.79   24.30
 -42   0   6   15.10    9.90
 -40   0   6  169.08   14.60
 -38   0   6  118.69   10.30
 -36   0   6   48.20    8.10
 -34   0   6    0.80    6.80
  34   0  -6    5.80    6.70
 -32   0   6   27.80    6.60
  32   0  -6   23.90    6.50
  30   0  -6   94.49   11.10
  30   0  -6  150.38   10.10
 -30   0   6  133.39   10.50
  28   0  -6  126.39    9.30
 -28   0   6  118.69    9.90
  28   0  -6   78.29   10.10
 -26   0   6  159.68   10.10
  26   0  -6  154.88    9.70
  26   0  -6  124.09   10.00
 -24   0   6  268.57   11.00
  24   0  -6  275.17   10.50
  24   0  -6  252.37   11.10
  22   0  -6  318.37   10.60
 -22   0   6  327.27   10.80
  22   0  -6  295.07   10.60
  20   0  -6  109.99    7.20
 -20   0   6  106.79    7.30
  20   0  -6  115.59    7.40
 -18   0   6   90.49    6.50
  18   0  -6   82.59    5.90
  18   0  -6   88.19    6.40
 -16   0   6  511.55   12.90
  16   0  -6  512.25   12.60
  16   0  -6  514.55   12.50
 -16   0   6  495.15   12.70
  14   0  -6 2862.31   59.29
  14   0  -6 2850.61   59.19
 -14   0   6 2979.60   59.39
  12   0  -6  277.47    7.60
  12   0  -6  267.07    7.90
 -12   0   6  280.77    8.20
 -10   0   6 2199.88   44.70
  10   0  -6 2171.58   44.50
  10   0  -6 2160.28   44.60
   8   0  -6   37.50    3.60
   8   0  -6   38.20    3.70
  -8   0   6   50.19    4.30
   6   0  -6  648.54   14.10
  -6   0   6  639.04   14.30
   4   0  -6  632.14   15.30
   4   0  -6  632.34   13.80
  -4   0   6  644.24   14.00
   2   0  -6 1487.55   32.10
  -2   0   6 1468.75   30.40
   2   0  -6 1458.05   30.30
   0   0  -6   17.60    6.00
   0   0  -6    4.90    2.50
   0   0   6    4.00    2.80
  -2   0  -6 1378.76   29.10
   2   0   6 1436.26   29.20
   4   0   6  734.03   16.10
  -4   0  -6  734.93   16.00
  -6   0  -6  618.64   13.90
   6   0   6  621.94   14.10
  -8   0  -6   48.80    4.70
   8   0   6   60.19    5.20
 -10   0  -6 2289.77   47.30
  10   0   6 2303.97   47.40
 -12   0  -6  228.28    7.70
  12   0   6  233.78    8.00
  14   0   6 3251.97   65.59
 -14   0  -6 3141.79   65.49
 -16   0  -6  422.16   11.30
  16   0   6  400.46   11.50
  18   0   6  102.39    7.30
 -18   0  -6  102.69    7.00
 -20   0  -6  114.09    7.60
  20   0   6  104.59    7.80
 -22   0  -6  362.76   11.90
  22   0   6  369.56   12.30
 -24   0  -6  239.88   10.70
  24   0   6  228.08   11.00
  26   0   6  182.18   10.80
 -26   0  -6  172.88   10.60
 -28   0  -6  127.89   10.60
  28   0   6  135.39   11.00
 -30   0  -6  123.69   11.20
  30   0   6  122.19    9.10
 -32   0  -6   25.70    7.10
  32   0   6   37.50    7.80
  34   0   6    9.10    8.00
 -34   0  -6    7.60    7.70
  36   0   6   86.29   10.00
 -36   0  -6   49.99    8.50
  38   0   6  154.78   14.40
 -38   0  -6  159.38   11.90
 -40   0  -6  142.29   11.50
  40   0   6  172.28   12.60
 -42   0  -6   25.90   10.00
  42   0   6    5.70   10.10
 -41  -1   6   22.50    9.70
  41  -1  -6   21.30   10.10
 -41   1   6   18.70    9.90
 -39  -1   6   71.59    9.70
  39  -1  -6   77.79    9.50
 -39   1   6   84.89   10.60
  37  -1  -6   34.60    8.20
 -37  -1   6   43.10    8.50
 -37   1   6   30.80    8.20
  35  -1  -6   56.19    8.20
 -35  -1   6   61.29    8.10
  35   1  -6   49.60    9.30
 -35   1   6   51.99    8.10
  33  -1  -6   33.90    7.70
 -33  -1   6   21.90    6.80
  33   1  -6   31.40    8.80
 -33   1   6   23.40    7.80
 -31  -1   6   11.10    6.30
  31  -1  -6    9.00    6.80
  31   1  -6    8.00    7.90
 -31   1   6    5.60    6.50
  29  -1  -6   12.60    6.60
 -29  -1   6   14.90    5.80
  29   1  -6   11.50    7.30
 -29   1   6    9.70    6.60
  27  -1  -6   -0.40    6.20
 -27  -1   6   -2.50    5.10
 -27   1   6    4.60    6.10
  27   1  -6   -0.10    6.90
 -25  -1   6   73.19    6.20
  25  -1  -6   79.89    7.40
 -25   1   6   77.39    7.20
  25   1  -6   72.79    5.90
  25   1  -6   76.19   10.20
  23  -1  -6   56.09    6.70
 -23  -1   6   53.39    5.50
 -23   1   6   59.39    6.50
  23   1  -6   53.79    7.50
  23   1  -6   56.49    4.80
 -21  -1   6  217.28    8.90
  21  -1  -6  236.88   10.30
  21   1  -6  232.68   10.80
 -21   1   6  224.18    9.90
  21   1  -6  223.88    7.80
 -19  -1   6  102.69    6.50
  19  -1  -6   99.99    8.20
 -19   1   6   96.09    7.80
  19   1  -6   93.79    5.50
  19   1  -6   95.59    8.40
  17  -1  -6   67.79    5.30
 -17  -1   6   59.79    4.20
  17   1  -6   52.09    4.50
 -17   1   6   49.70    4.80
  17   1  -6   56.39    7.40
 -17   1   6   55.89    5.00
  15  -1  -6  165.78    7.60
 -15  -1   6  161.18    6.10
  15   1  -6  160.08    5.40
 -15   1   6  160.78    7.60
  15   1  -6  157.18    8.00
  13  -1  -6  413.06   10.90
 -13  -1   6  399.86   10.00
  13   1  -6  404.76    9.40
  13   1  -6  413.06   11.90
 -11  -1   6  284.67    7.50
  11  -1  -6  282.37    8.50
  11   1  -6  286.97    9.80
 -11   1   6  283.17    8.80
  11   1  -6  274.97    6.70
 -11   1   6  273.57    9.20
   9  -1  -6  485.05   12.00
  -9  -1   6  493.75   10.90
   9   1  -6  472.35   13.20
   9   1  -6  466.45   10.20
  -9   1   6  500.85   12.10
  -7  -1   6  629.54   13.70
   7  -1  -6  659.63   14.80
   7   1  -6  653.63   16.00
  -7   1   6  657.53   14.80
   7   1  -6  622.64   19.00
  -5  -1   6  119.09    4.50
   5  -1  -6  122.99    5.70
  -5  -1   6  123.29    4.00
   5   1  -6  130.89   10.60
  -5   1   6  124.19    5.60
  -5   1   6  129.69    4.20
   5   1  -6  140.49    7.20
  -3  -1   6   26.60    2.00
   3  -1  -6   33.90    6.50
  -3  -1   6   26.80    2.10
   3  -1  -6   36.90    3.40
  -3   1   6   32.00    3.40
   3   1  -6   37.30    4.80
   3   1  -6   30.80    7.90
  -1  -1   6  271.77    6.60
   1  -1  -6  283.27    7.80
   1   1  -6  271.37   12.90
  -1   1   6  276.67    8.00
   1  -1   6  275.27    6.70
  -1  -1  -6  282.87    7.70
   1   1   6  266.47    7.90
  -1   1  -6  272.17    6.10
  -1   1  -6  271.77   13.20
   3  -1   6   24.90    2.50
  -3  -1  -6   32.90    3.50
   3   1   6   23.40    3.20
  -3   1  -6   30.60    2.10
  -3   1  -6   41.90    9.40
   5  -1   6  142.69    5.20
  -5  -1  -6  139.49    5.80
  -5   1  -6  140.59   12.80
  -5   1  -6  143.49    4.70
   5   1   6  136.69    6.20
   7  -1   6  669.23   14.80
  -7  -1  -6  670.63   15.20
  -7   1  -6  651.53   21.80
   7   1   6  643.04   15.30
  -7   1  -6  669.73   14.50
  -9  -1  -6  552.74   13.40
   9  -1   6  572.24   13.20
   9   1   6  572.44   13.60
  -9   1  -6  549.65   21.30
  -9   1  -6  546.75   12.80
  11  -1   6  303.37    8.90
 -11  -1  -6  284.27    8.80
 -11   1  -6  300.47    8.40
 -11   1  -6  314.27   17.60
  11   1   6  300.37    9.20
  13  -1   6  401.76   10.90
 -13  -1  -6  392.96   10.70
  13   1   6  396.66   11.10
 -13   1  -6  390.36   10.30
  15  -1   6  187.08    7.90
 -15  -1  -6  181.18    7.60
 -15   1  -6  180.68    7.30
  15   1   6  186.18    8.20
 -17  -1  -6   71.99    5.40
  17  -1   6   51.99    5.00
 -17   1  -6   62.99    4.80
  17   1   6   62.39    5.60
  19  -1   6   99.29    8.10
 -19  -1  -6  111.19    7.40
 -19   1  -6  105.19    7.60
  19   1   6   97.79    8.40
 -21  -1  -6  232.58    9.80
  21  -1   6  247.98   10.50
 -21   1  -6  240.68    9.90
  21   1   6  227.58   10.60
 -23  -1  -6   58.49    6.00
  23  -1   6   49.00    6.40
 -23   1  -6   53.59    5.90
  23   1   6   59.19    6.90
 -25  -1  -6   45.00    5.80
  25  -1   6   55.99    6.70
 -25   1  -6   68.49    6.90
  25   1   6   59.69    7.40
 -27  -1  -6   -0.50    5.50
  27  -1   6    4.20    6.10
 -27   1  -6    2.90    6.00
  27   1   6    6.90    6.60
  29  -1   6   10.80    6.40
 -29  -1  -6    6.10    6.10
  29   1   6    5.70    6.70
 -29   1  -6    7.60    6.60
  31  -1   6    3.00    6.80
 -31  -1  -6    8.40    6.30
  31   1   6  -24.40   16.80
 -31   1  -6   11.50    6.90
  31   1   6    8.70    7.10
 -33  -1  -6   24.70    7.20
  33  -1   6   27.40    8.00
 -33   1  -6   17.30    7.20
  33   1   6   24.80    7.90
  33   1   6   -5.70   18.40
 -35  -1  -6   41.20    7.90
  35  -1   6   31.10    8.80
  35   1   6   58.49    8.70
 -35   1  -6   66.09    9.10
 -37  -1  -6   35.20    9.00
  37  -1   6   60.19   10.10
 -37   1  -6   49.40    8.70
  37   1   6   49.50    8.80
  39  -1   6   76.19   11.10
 -39  -1  -6   79.59   10.20
 -39   1  -6   79.99   10.00
  41  -1   6   -0.50   10.30
 -41  -1  -6   10.00    9.90
 -41   1  -6   17.90    9.70
  38  -2  -6    4.80    9.60
 -38  -2   6   11.30    8.30
 -38   2   6    8.00    9.00
  38   2  -6   14.50   10.60
 -36  -2   6   18.50    7.80
  36  -2  -6   20.70    8.70
 -36   2   6   24.70    8.20
  36   2  -6   25.40   10.40
  34  -2  -6   18.90    8.50
 -34  -2   6    4.60    6.80
  34   2  -6   21.80    9.70
 -34   2   6   11.30    7.70
  32  -2  -6  145.89   13.00
 -32  -2   6  160.18   11.20
  32   2  -6  170.98   15.00
 -32   2   6  163.78   13.00
 -30  -2   6  137.39   10.50
  30  -2  -6  160.88   12.30
  30   2  -6  166.78   14.50
 -30   2   6  154.58   12.50
 -28  -2   6  275.17   11.30
  28  -2  -6  293.47   13.60
 -28   2   6  276.67   13.40
  28   2  -6  256.27   14.70
  26  -2  -6    7.90    6.50
 -26  -2   6   17.80    5.30
  26   2  -6   22.20    8.40
 -26   2   6   13.10   12.50
 -26   2   6   11.10    6.20
  24  -2  -6  158.58   11.00
 -24  -2   6  149.49    8.40
 -24   2   6  137.99   15.00
 -24   2   6  151.08   10.90
  24   2  -6  148.59   12.10
  22  -2  -6   -4.00    6.00
 -22  -2   6    7.60    4.40
  22   2  -6    7.70    7.70
 -22   2   6   -3.50    5.90
 -22   2   6    7.00   10.10
 -20  -2   6  191.98    7.90
  20  -2  -6  194.98   10.30
  20   2  -6  178.88   12.40
 -20   2   6  193.08   10.10
 -20   2   6  185.68   14.30
  18  -2  -6   25.60    5.90
 -18  -2   6   26.60    3.80
  18   2  -6   26.20    7.80
 -18   2   6   31.40    9.10
 -18   2   6   28.60    5.60
 -16  -2   6    5.70    3.10
  16  -2  -6    7.50    5.00
 -16   2   6    1.20    7.60
 -16   2   6    1.50    4.60
  16   2  -6   -4.90    6.60
 -16   2   6    3.90    8.10
 -14  -2   6  302.97    7.90
  14  -2  -6  305.67   10.40
 -14   2   6  309.87   10.50
 -14   2   6  261.77   15.00
 -14   2   6  311.87   10.20
  14   2  -6  306.27   12.60
 -14   2   6  306.27   12.90
 -12  -2   6   99.29    4.10
  12  -2  -6  109.29    7.30
 -12  -2   6   90.89    3.70
  12   2  -6   94.09    9.30
 -12   2   6   96.69    7.20
 -12   2   6   97.19    8.80
  10  -2  -6  138.29    7.30
 -10  -2   6  125.59    3.80
 -10  -2   6  128.09    4.20
 -10   2   6  128.09    9.10
  10   2  -6  128.29    9.70
 -10   2   6  121.29    7.00
  -8  -2   6  153.88    3.90
   8  -2  -6  161.48    7.30
  -8  -2   6  152.68    4.00
  -8   2   6  159.58    6.50
  -8   2   6  163.18    9.60
   8   2  -6  149.88    9.70
   8   2  -6  143.09   14.80
  -8   2   6  153.68    7.10
   6  -2  -6  104.29    6.40
   6   2  -6  101.19    9.00
  -6   2   6   98.39    6.20
  -6   2   6  105.79    6.00
   6   2  -6   99.19   13.70
   4  -2  -6 1887.01   39.30
   4   2  -6 1851.81   46.30
   4   2  -6 1892.11   41.50
  -4   2   6 1850.11   39.60
  -4   2   6 1887.81   39.20
   2  -2  -6   47.90    4.40
   2   2  -6   59.09    7.00
  -2   2   6   47.80    4.00
  -2   2   6   55.19    6.40
   2   2  -6   57.69   11.80
   0  -2   6    1.50    1.50
   0  -2   6    4.50    1.50
   0  -2  -6    0.90    3.70
   0   2  -6   -0.50   10.10
   0   2   6   -1.80    4.60
   0   2  -6   10.30    6.10
   0   2   6    2.80    3.30
   2  -2   6   60.79    3.20
  -2  -2  -6   56.39    4.50
   2  -2   6   51.59    3.00
  -2   2  -6   50.89   12.00
   2   2   6   69.39    7.70
   2   2   6   59.49    4.20
   4  -2   6 1905.61   40.30
  -4  -2  -6 2009.10   41.20
   4   2   6 1965.90   43.00
   4   2   6 1994.60   41.10
  -4   2  -6 1995.90   49.30
  -6  -2  -6   81.59    5.90
   6  -2   6   82.79    4.50
  -6   2  -6   78.19   13.00
   6   2   6   73.09    6.20
   8  -2   6  171.18    6.20
  -8  -2  -6  178.88    7.50
  -8   2  -6  177.28    5.30
  -8   2  -6  160.98   15.90
   8   2   6  176.88    7.50
 -10  -2  -6  140.69    7.30
  10  -2   6  132.59    6.30
 -10   2  -6  139.79    5.40
  10   2   6  136.19    7.20
 -10   2  -6  140.49   16.90
 -12  -2  -6   99.39    7.00
  12  -2   6   95.49    6.50
  12   2   6   95.69    6.90
 -12   2  -6   90.99   16.70
 -12   2  -6   96.99    5.40
 -14  -2  -6  335.07   10.60
  14  -2   6  349.27   11.00
 -14   2  -6  350.66    9.80
 -14   2  -6  328.57   21.90
  14   2   6  366.66   10.90
  16  -2   6   -0.90    4.80
 -16  -2  -6    8.00    4.60
 -16   2  -6   -1.10    3.90
  16   2   6    8.50    4.80
 -16   2  -6    8.10   14.80
 -18  -2  -6   19.90    5.20
  18  -2   6   15.60    5.60
  18   2   6   17.00    5.30
 -18   2  -6   18.60   15.70
 -18   2  -6   21.70    4.70
 -20  -2  -6  177.28    9.70
  20  -2   6  199.18   10.80
  20   2   6  201.28   10.20
 -20   2  -6  185.58    9.30
 -20   2  -6  194.98   23.70
 -22  -2  -6    7.20    5.60
  22  -2   6   11.80    6.20
  22   2   6   19.30   20.00
 -22   2  -6   -5.20   17.70
  22   2   6    6.70    5.80
 -22   2  -6    6.40    5.20
 -24  -2  -6  147.59    9.80
  24  -2   6  147.09   11.10
  24   2   6  176.38   25.20
 -24   2  -6  133.79   21.80
 -24   2  -6  148.99    9.90
  24   2   6  146.99   10.40
  26  -2   6   29.50    7.00
 -26  -2  -6   24.00    6.00
  26   2   6   22.70   21.10
 -26   2  -6   -1.20   20.90
  26   2   6   31.00    6.60
 -26   2  -6   27.30    6.00
  28  -2   6  296.97   13.70
 -28  -2  -6  292.97   12.80
  28   2   6  256.67   30.00
 -28   2  -6  233.28   30.90
  28   2   6  296.97   13.00
 -28   2  -6  289.77   12.60
  30  -2   6  139.09   12.50
 -30  -2  -6  145.29   11.70
 -30   2  -6  145.99   11.50
 -30   2  -6  112.39   27.40
  30   2   6  132.19   29.80
  32  -2   6  187.98   13.20
 -32  -2  -6  169.18   12.40
 -32   2  -6  181.58   12.30
 -32   2  -6  143.29   30.60
  32   2   6  157.58   30.10
 -34  -2  -6    8.10    7.50
  34  -2   6    5.80    8.20
 -34   2  -6   11.50    7.50
  34   2   6   18.00   21.00
  36  -2   6   24.20    9.60
 -36  -2  -6   26.90    8.60
 -36   2  -6   26.80    8.40
  36   2   6   51.59   29.80
  38  -2   6   10.40    9.90
 -38  -2  -6   16.60    9.40
 -38   2  -6   -0.20   10.10
 -35  -3   6   18.40    7.90
  35  -3  -6   10.60    9.70
  35   3  -6   29.30   11.40
 -35   3   6   -1.30    8.00
  33  -3  -6   41.90    9.30
 -33  -3   6   26.20    7.60
 -33   3   6   27.20    8.40
  33   3  -6   38.30   11.20
 -31  -3   6  107.09    8.20
  31  -3  -6   90.79    9.80
 -31   3   6   81.49    8.80
  31   3  -6   95.79   12.60
  29  -3  -6   10.90    7.60
 -29  -3   6   -0.90    5.80
 -29   3   6   19.90    7.50
  29   3  -6   18.70   10.10
  27  -3  -6   41.80    7.80
 -27  -3   6   55.29    6.30
  27   3  -6   57.09   10.90
 -27   3   6   66.89    8.30
  25  -3  -6   47.60    7.60
 -25  -3   6   56.09    5.90
 -25   3   6   44.50    7.20
  25   3  -6   48.70   10.20
  23  -3  -6    7.00    6.90
 -23  -3   6    8.90    4.70
  23   3  -6   15.60    9.20
 -23   3   6   16.30    6.60
 -21  -3   6    6.40    4.00
  21  -3  -6   -2.90    5.90
 -21   3   6    3.20    6.00
  21   3  -6   15.90    8.80
  19  -3  -6   32.60    6.60
 -19  -3   6   32.20    4.20
 -19   3   6   53.99   12.80
  19   3  -6   31.30    9.30
 -19   3   6   37.60    6.40
  17  -3  -6  325.37   12.30
 -17  -3   6  304.97    8.80
  17   3  -6  308.27   15.70
 -17   3   6  299.77   11.60
 -17   3   6  301.07   16.60
 -15  -3   6  384.06    9.60
  15  -3  -6  409.56   13.20
 -15   3   6  371.66   12.40
  15   3  -6  358.16   16.50
 -15   3   6  368.06   17.80
 -15   3   6  365.86   19.70
 -13  -3   6 1392.36   28.20
  13  -3  -6 1435.86   30.80
 -13   3   6 1321.37   35.70
  13   3  -6 1349.86   34.40
 -13   3   6 1366.46   30.30
 -13   3   6 1298.27   38.40
  11  -3  -6  372.66   12.30
 -11  -3   6  359.06    8.40
 -11   3   6  343.07   22.10
 -11   3   6  348.17   17.90
 -11   3   6  357.56   12.00
  11   3  -6  359.86   16.40
 -11   3   6  375.26   11.70
   9  -3  -6  354.16   12.00
  -9   3   6  337.47   23.30
   9   3  -6  354.66   16.00
  -9   3   6  365.26   11.70
   9   3  -6  356.16   23.80
  -9   3   6  346.07   12.40
  -9   3   6  358.66   18.10
   7  -3  -6   27.50    5.10
  -7   3   6   29.20    6.20
  -7   3   6   17.70   10.50
   7   3  -6   24.70    8.80
  -7   3   6   16.20    4.50
   7   3  -6   30.10   15.20
  -7   3   6   31.60   16.20
   5  -3  -6   57.39    5.60
  -5   3   6   76.79   17.90
   5   3  -6   55.89    9.00
  -5   3   6   57.19    5.00
   5   3  -6   70.99   15.40
  -5   3   6   56.79    6.80
   3  -3  -6  160.68    8.60
  -3   3   6  163.68   10.60
  -3   3   6  176.88   23.90
   3   3  -6  152.48   12.20
   3   3  -6  155.68   19.30
  -3   3   6  164.28    7.70
  -1  -3   6   34.10    3.10
   1  -3  -6   39.30    5.10
  -1   3   6   43.40    7.00
  -1   3   6   50.69   17.80
   1   3  -6   32.20   14.40
  -1   3   6   40.40    4.40
   1   3  -6   37.30    8.60
   1  -3   6   31.10    2.70
  -1  -3  -6   27.50    4.90
  -1   3  -6   30.60    8.70
  -1   3  -6   25.80   14.30
   1   3   6   28.10    4.20
   1   3   6   26.70    7.10
   1   3   6   44.80   18.10
   3  -3   6  170.18    5.80
  -3  -3  -6  148.39    8.60
   3   3   6  150.38   10.90
  -3   3  -6  146.19   19.20
   3   3   6  148.29   21.50
   3   3   6  148.09    7.30
  -5  -3  -6   75.49    5.80
   5  -3   6   64.99    5.30
   5   3   6   67.99    8.60
  -5   3  -6   72.99   16.80
   5   3   6   69.09    6.50
   5   3   6   77.39   20.30
  -7  -3  -6   24.60    5.10
   7  -3   6   27.70    4.00
  -7   3  -6   22.30   15.40
   7   3   6   31.70    4.50
   7   3   6   38.40   18.40
   7   3   6   34.50    8.70
  -9  -3  -6  380.66   11.80
   9  -3   6  388.16   11.00
  -9   3  -6  360.56   24.30
   9   3   6  384.66   30.70
   9   3   6  384.86   17.50
   9   3   6  376.16   11.20
  11  -3   6  426.56   12.50
 -11  -3  -6  424.76   13.00
 -11   3  -6  414.66   25.60
  11   3   6  416.56   18.20
  11   3   6  443.26   12.40
  11   3   6  446.06   33.10
  13  -3   6 1412.96   30.60
 -13  -3  -6 1401.96   30.90
  13   3   6 1364.06   35.50
 -13   3  -6 1331.97   43.90
  13   3   6 1357.86   49.70
  13   3   6 1430.26   30.40
 -15  -3  -6  430.36   13.60
  15  -3   6  438.66   13.50
 -15   3  -6  412.16   26.00
  15   3   6  415.16   31.40
  15   3   6  435.96   19.30
  17  -3   6  306.97   12.10
 -17  -3  -6  306.57   11.80
  17   3   6  331.57   34.00
  17   3   6  278.87   17.70
 -17   3  -6  286.77   25.40
  19  -3   6   47.70    6.70
 -19  -3  -6   41.40    6.40
  19   3   6   51.49   25.00
 -19   3  -6   42.10   17.80
  19   3   6   39.90   11.30
 -21  -3  -6    4.30    6.00
  21  -3   6    8.80    6.60
  21   3   6    3.20   22.30
  21   3   6   -8.20    9.90
 -21   3  -6   15.70   17.10
 -23  -3  -6    8.90    6.30
  23  -3   6   14.00    7.30
  23   3   6   27.00   26.50
 -23   3  -6   16.20   17.50
  23   3   6   -2.30   11.10
  25  -3   6   56.79    8.40
 -25  -3  -6   43.70    7.40
  25   3   6   32.70   11.70
 -25   3  -6   67.09   20.20
  25   3   6   73.09   28.10
 -27  -3  -6   70.69    8.20
  27  -3   6   72.89    9.00
  27   3   6   90.49   29.00
 -27   3  -6   74.49   20.80
  27   3   6   34.20   11.70
  29  -3   6   12.40    8.30
 -29  -3  -6   15.00    7.50
  29   3   6   -8.80   11.10
  29   3   6   22.30   27.30
 -29   3  -6    9.20   20.00
 -31  -3  -6  110.49    9.90
  31  -3   6  108.69   10.40
 -31   3  -6  105.69   24.60
  31   3   6   61.49   14.00
  31   3   6  145.69   32.50
 -33  -3  -6   32.30    9.20
  33  -3   6   40.50   10.00
 -33   3  -6   32.80   23.80
  33   3   6   15.60   13.40
  33   3   6   64.49   31.60
 -35  -3  -6   31.70    9.60
  35  -3   6   19.00   10.40
  35   3   6   43.20   32.20
  35   3   6  -19.00   12.90
 -35   3  -6   22.90   24.80
  28  -4  -6    6.70    8.40
  28   4  -6   20.50   11.80
  26  -4  -6   22.40    8.60
  26   4  -6   43.40   12.10
  24  -4  -6   34.40    7.80
  24   4  -6   49.70   11.70
  22  -4  -6    2.10    7.20
  22   4  -6   17.40   10.30
  20  -4  -6   50.89    7.90
  20   4  -6   43.50   11.10
  18  -4  -6   15.30    6.80
  18   4  -6   34.60   12.10
  16  -4  -6   17.50    6.80
  16   4  -6   15.60   10.80
  14  -4  -6   37.00    6.90
  14   4  -6   40.60   11.60
  12  -4  -6   16.10    6.20
 -12   4   6   13.50   14.30
 -12   4   6   51.59   17.40
  12   4  -6   15.60   10.60
  10  -4  -6   12.10    6.10
 -10   4   6   -6.50   12.90
 -10   4   6   42.30   17.40
  10   4  -6   15.30   10.30
   8  -4  -6   95.29    7.30
   8   4  -6   76.99   10.60
  -8   4   6  130.59   22.70
  -8   4   6   87.09    9.40
   6  -4  -6    6.50    5.60
  -6   4   6   21.80   18.10
   6   4  -6    7.70    9.40
   6   4  -6    7.20   17.80
  -6   4   6    7.20    7.60
   4  -4  -6  100.29    9.10
  -4   4   6  123.59   23.20
   4   4  -6   76.79   10.50
  -4   4   6   91.29   11.70
   4   4  -6  111.49   20.80
  -2  -4   6   50.09    5.40
   2  -4  -6   55.99    6.30
   2   4  -6   51.09   10.40
  -2   4   6   55.39    8.80
   2   4  -6   67.09   18.70
  -2   4   6   72.29   22.90
   0  -4  -6    1.80    5.30
   0  -4   6    2.20    3.20
   0   4  -6   12.80   17.40
   0   4   6    5.20    8.20
   0   4  -6   -4.20    9.30
   0   4   6    2.20   20.50
  -2  -4  -6   51.89    6.30
   2  -4   6   72.59    5.80
   2   4   6   65.69    9.50
  -2   4  -6   66.19   18.80
   2   4   6   83.29   24.30
   4  -4   6   89.59    6.70
  -4  -4  -6  109.09    7.40
   4   4   6  103.59   13.60
   4   4   6  114.89   26.20
  -4   4  -6  123.49   20.80
  -6  -4  -6    1.40    5.60
   6  -4   6    7.30    4.40
   6   4   6    9.50   23.60
   6   4   6    2.20    9.10
  -6   4  -6   12.90   17.20
   8  -4   6  107.39    8.10
  -8  -4  -6  105.39    9.60
   8   4   6  103.99   13.80
  -8   4  -6  124.59   21.50
   8   4   6  125.99   28.10
  10  -4   6   24.50    5.50
 -10  -4  -6   24.30    6.10
 -10   4  -6   15.70   17.80
  10   4   6   13.10    9.70
  10   4   6   13.40   25.60
 -12  -4  -6   16.00    6.20
  12  -4   6   19.10    6.00
 -12   4  -6   25.90   18.00
  12   4   6   35.80   27.60
  12   4   6   20.00   10.40
 -14  -4  -6   41.90    6.70
  14  -4   6   43.70    6.90
  14   4   6   48.00   27.90
  14   4   6   47.90   11.80
 -14   4  -6   43.10   19.50
 -16  -4  -6   10.90    6.30
  16  -4   6   11.80    6.80
  16   4   6   22.50   11.10
 -16   4  -6   25.70   18.40
  16   4   6   30.10   28.90
 -18  -4  -6   18.10    6.80
  18  -4   6   19.90    7.20
 -18   4  -6   38.50   19.00
  18   4   6   30.90   28.50
  18   4   6   15.50   11.60
  20  -4   6   41.90    8.00
 -20  -4  -6   57.89    7.90
  20   4   6   55.59   13.00
  20   4   6   77.99   32.70
 -20   4  -6   67.69   20.40
  22  -4   6   10.80    8.10
 -22  -4  -6    8.70    7.20
 -22   4  -6   22.80   19.40
  22   4   6    8.50   11.90
  22   4   6   18.70   33.00
  24  -4   6   37.60    9.20
 -24  -4  -6   49.30    8.30
  24   4   6   42.20   13.80
  24   4   6   83.29   36.60
 -24   4  -6   90.39   21.80
 -26  -4  -6   46.20    8.70
  26  -4   6   45.30    9.70
 -26   4  -6   81.79   22.80
  26   4   6   52.09   37.20
  26   4   6   29.90   14.00
  28  -4   6   -5.30    9.80
 -28  -4  -6    2.70    8.30
  28   4   6    5.00   14.20
 -28   4  -6   46.40   22.20
  28   4   6   27.20   36.50
  19  -5  -6   34.10    9.00
  19   5  -6   40.90   16.10
  17  -5  -6    1.10    7.90
  17   5  -6    9.50   14.10
  15  -5  -6   21.90    8.20
  15   5  -6    9.90   13.70
  13  -5  -6   24.60    7.50
  13   5  -6   13.70   12.80
  11  -5  -6    5.70    7.10
  11   5  -6    3.10   12.20
   9  -5  -6   33.90    7.80
  -9   5   6   73.69   24.70
   9   5  -6   32.70   13.00
   7  -5  -6   43.30    7.60
   7   5  -6   30.70   13.20
  -7   5   6   89.79   26.60
   5  -5  -6   28.00    7.20
   5   5  -6   21.70   12.80
  -5   5   6   84.09   28.10
  -5   5   6   24.30   10.80
   3  -5  -6   31.70    7.10
  -3   5   6   29.30   10.80
   3   5  -6   14.90   12.40
  -3   5   6   95.09   30.20
   3   5  -6    2.50   23.30
   1  -5  -6   14.50    6.80
   1   5  -6    6.50   23.90
  -1   5   6   63.79   29.30
  -1   5   6   30.10   10.60
  -1  -5  -6   15.00    6.80
   1   5   6   35.00   11.30
   1   5   6   60.69   30.00
  -1   5  -6    2.70   22.60
  -3  -5  -6   39.30    7.30
   3   5   6   61.19   12.20
   3   5   6   82.99   34.00
  -3   5  -6   43.90   23.80
  -5  -5  -6   36.10    7.20
   5   5   6  111.49   35.20
  -5   5  -6   47.00   23.90
   5   5   6   51.29   12.00
  -7  -5  -6   41.10    7.30
   7  -5   6   33.90    6.20
   7   5   6  108.59   36.10
  -7   5  -6   36.20   23.50
   7   5   6   29.30   11.00
  -9  -5  -6   20.40    7.20
   9  -5   6   25.50    6.30
   9   5   6   54.49   12.00
  -9   5  -6   36.50   23.20
   9   5   6   75.49   35.00
 -11  -5  -6    4.10    7.10
  11  -5   6   10.40    6.80
  11   5   6   21.00   11.60
 -11   5  -6   26.30   22.70
  11   5   6   44.80   35.70
  13  -5   6   14.10    7.50
 -13  -5  -6   22.10    7.70
 -13   5  -6   36.80   22.90
  13   5   6   37.20   12.60
  13   5   6   73.59   37.80
 -15  -5  -6   26.60    8.00
  15  -5   6   23.80    8.20
  15   5   6   36.80   13.20
 -15   5  -6   52.69   23.70
  15   5   6   67.79   41.70
 -17  -5  -6    1.60    7.80
  17  -5   6    9.20    8.60
  17   5   6    8.60   12.80
 -17   5  -6   46.20   24.30
  17   5   6   55.99   43.50
  19  -5   6   26.80    9.40
 -19  -5  -6   30.80    8.40
  19   5   6   28.30   13.80
  19   5   6  115.99   43.60
 -19   5  -6   68.49   24.80
 -40   0   7    2.60    9.30
 -38   0   7    1.20    7.90
 -36   0   7   -6.70    7.20
 -34   0   7   -6.00    6.80
  32   0  -7    4.20    6.20
 -32   0   7    0.90    6.40
 -30   0   7   -3.40    6.10
  30   0  -7   -1.00    5.80
  28   0  -7    7.00    5.50
  28   0  -7   -3.00    5.80
 -28   0   7   -3.90    5.60
  26   0  -7    6.60    5.50
  26   0  -7    0.90    5.30
 -26   0   7   -2.70    5.70
 -24   0   7   -5.00    5.20
  24   0  -7    6.40    5.10
  24   0  -7   -0.20    5.10
 -22   0   7    0.20    4.80
  22   0  -7   -4.80    4.70
  22   0  -7   -1.70    4.40
 -20   0   7    2.20    4.20
  20   0  -7    0.60    4.40
  20   0  -7   -0.50    3.90
  18   0  -7   -2.40    3.50
 -18   0   7    3.00    4.20
 -18   0   7    4.00    4.00
  18   0  -7   -2.60    3.80
  16   0  -7   -1.90    3.40
 -16   0   7   -0.80    3.70
  16   0  -7   -1.60    3.10
  14   0  -7   -2.30    3.10
  14   0  -7    0.70    2.80
 -14   0   7   -0.30    3.30
  12   0  -7   -2.40    2.70
  12   0  -7   -5.70    3.00
 -12   0   7   -2.60    3.30
  10   0  -7   -4.20    2.70
 -10   0   7   -0.80    3.10
  10   0  -7   -1.20    2.70
  -8   0   7    0.00    3.00
   8   0  -7   -1.60    2.50
   6   0  -7    1.70    2.40
   6   0  -7   -1.80    4.30
  -6   0   7    1.90    2.70
   4   0  -7    2.20    2.30
   4   0  -7   -2.90    4.30
  -4   0   7   -1.70    2.70
   2   0  -7   -0.30    5.00
   2   0  -7   -0.60    2.30
  -2   0   7   -4.90    2.60
   0   0  -7    0.90    2.50
   0   0  -7    2.00    5.80
   0   0   7    0.60    2.70
  -2   0  -7    1.40    2.50
   2   0   7   -0.90    2.90
   4   0   7   -0.30    3.00
  -4   0  -7   -2.80    2.70
   6   0   7    1.90    3.20
  -6   0  -7   -2.60    2.80
   8   0   7   -0.10    3.40
  -8   0  -7    0.10    3.10
  10   0   7   -2.00    3.80
 -10   0  -7    3.10    3.30
  12   0   7    1.60    4.00
 -12   0  -7   -0.30    3.30
  14   0   7    9.00    4.20
 -14   0  -7    2.20    3.80
  16   0   7    2.90    4.50
 -16   0  -7   -1.60    3.80
 -18   0  -7   -0.80    4.30
  18   0   7   -1.20    4.90
 -20   0  -7   -2.10    4.40
  20   0   7    2.60    5.10
 -22   0  -7   -4.00    5.00
  22   0   7    0.00    5.80
 -24   0  -7   -6.40    5.50
  24   0   7    2.70    6.40
  26   0   7   -0.40    6.60
 -26   0  -7    2.40    5.70
  28   0   7    4.90    7.10
 -28   0  -7    3.10    6.10
  30   0   7    5.70    7.30
 -30   0  -7    5.50    6.80
  32   0   7    4.00    7.80
 -32   0  -7   17.40    7.40
  34   0   7   -4.00    7.80
 -34   0  -7    4.30    7.50
 -36   0  -7    4.40    7.80
  36   0   7    2.60    8.90
 -38   0  -7   -4.10    8.70
  38   0   7    2.80    9.10
  40   0   7    0.30    9.60
 -40   0  -7    5.90    9.10
 -39  -1   7    4.20    8.70
  39  -1  -7    4.00    8.60
 -39   1   7   21.00    9.40
 -37  -1   7    8.30    7.90
  37  -1  -7    9.00    8.10
 -37   1   7    2.00    8.10
  35  -1  -7   10.10    7.40
 -35  -1   7    4.80    7.20
 -35   1   7   16.90    8.20
  33  -1  -7   11.20    7.20
 -33  -1   7    4.50    6.70
  33   1  -7   14.20    7.70
 -33   1   7   -5.30    6.50
 -31  -1   7   17.40    6.20
  31  -1  -7   17.60    7.20
  31   1  -7   27.80    7.80
 -31   1   7    4.70    7.30
  29  -1  -7   19.10    7.00
 -29  -1   7   13.70    5.90
  29   1  -7   22.40    7.30
 -29   1   7   11.20    6.40
  27  -1  -7    6.80    6.60
 -27  -1   7   22.40    5.70
 -27   1   7   11.40    6.30
  27   1  -7   23.00    7.00
  25  -1  -7   17.60    6.30
 -25  -1   7   26.90    5.50
  25   1  -7   30.50    7.00
 -25   1   7   14.40    5.80
 -23  -1   7    5.60    4.90
  23  -1  -7   20.50    6.30
  23   1  -7   16.90    4.40
 -23   1   7   18.30    5.90
  23   1  -7   11.70    6.60
 -21  -1   7   28.10    4.60
  21  -1  -7   29.60    5.40
 -21   1   7   18.20    5.10
  21   1  -7   27.60    6.40
  21   1  -7   17.90    3.80
 -19  -1   7   13.50    4.00
  19  -1  -7   16.40    4.90
  19   1  -7   19.80    3.40
  19   1  -7   14.30    5.80
 -19   1   7   12.20    5.40
 -19   1   7   21.30    5.20
  17  -1  -7   22.90    4.90
 -17  -1   7   20.20    3.60
 -17   1   7   23.00    5.10
  17   1  -7   18.60    5.30
  17   1  -7   22.40    3.00
 -17   1   7   22.00    4.80
 -15  -1   7   12.00    3.50
  15  -1  -7   11.40    4.20
 -15   1   7    7.50    3.90
  15   1  -7   10.80    2.60
  15   1  -7   13.20    4.90
 -13  -1   7   67.99    4.80
  13  -1  -7   66.19    6.00
  13   1  -7   67.49    3.70
 -13   1   7   67.79    6.20
  13   1  -7   68.69    7.00
  11  -1  -7   61.59    4.60
 -11  -1   7   48.20    4.30
  11   1  -7   49.90    6.60
  11   1  -7   46.40    3.10
 -11   1   7   41.00    3.90
  -9  -1   7   21.70    2.70
   9  -1  -7   21.00    3.50
  -9   1   7   27.40    4.00
   9   1  -7   20.00    1.90
   9   1  -7   24.00    4.50
  -7  -1   7  111.99    4.50
   7  -1  -7  114.09    6.10
  -7   1   7  116.69    6.30
   7   1  -7   98.29   10.70
   7   1  -7  117.49    6.80
  -5  -1   7   52.99    3.60
   5  -1  -7   62.69    5.20
   5   1  -7   64.09    6.40
  -5   1   7   64.99    5.50
   5   1  -7   61.09   10.10
   3  -1  -7   74.19    6.80
  -3  -1   7   54.49    3.60
   3  -1  -7   54.19    5.20
  -3   1   7   59.29    5.20
   3   1  -7   48.80    9.30
  -1  -1   7   29.10    2.50
   1  -1  -7   27.00    3.50
   1   1  -7   26.90    8.50
  -1   1   7   19.40    3.50
   1   1  -7   23.00    2.00
  -1  -1  -7   14.00    3.40
   1  -1   7   15.00    2.50
  -1   1  -7   10.70    1.80
   1   1   7   10.10    3.20
  -1   1  -7   14.30    8.70
   3  -1   7  104.09    4.60
  -3  -1  -7   96.69    5.30
  -3   1  -7   93.69    3.70
   3   1   7  108.29    6.00
  -3   1  -7   99.09   12.00
   5  -1   7   55.59    4.40
  -5  -1  -7   49.00    4.00
  -5   1  -7   61.99   10.80
   5   1   7   54.79    4.30
  -5   1  -7   46.90    3.80
   7  -1   7   72.59    5.10
  -7  -1  -7   60.49    5.60
  -7   1  -7   85.29   13.40
   7   1   7   71.39    6.30
  -7   1  -7   70.59    4.30
   9  -1   7   43.80    3.90
  -9  -1  -7   52.79    4.40
  -9   1  -7   42.70    3.50
   9   1   7   37.50    4.30
  -9   1  -7   47.90   12.10
 -11  -1  -7   53.39    4.40
  11  -1   7   47.80    4.10
  11   1   7   50.69    4.60
 -11   1  -7   57.59    5.00
 -11   1  -7   66.99   12.70
 -13  -1  -7   59.19    4.70
  13  -1   7   53.69    4.40
 -13   1  -7   59.39    5.40
  13   1   7   57.29    4.90
  15  -1   7   25.60    4.70
 -15  -1  -7   25.30    4.30
  15   1   7   25.50    4.90
 -15   1  -7   31.40    4.20
 -17  -1  -7   28.50    4.60
  17  -1   7   19.10    4.90
 -17   1  -7   20.20    4.30
  17   1   7   24.30    5.00
 -19  -1  -7   23.70    5.10
  19  -1   7   29.30    5.70
 -19   1  -7   30.80    5.00
  19   1   7   23.70    5.50
 -21  -1  -7   15.80    5.10
  21  -1   7   14.70    5.30
  21   1   7   32.00    6.30
 -21   1  -7   14.30    5.00
  23  -1   7    9.90    6.00
 -23  -1  -7   13.30    5.80
 -23   1  -7   -3.10    5.30
  23   1   7    7.70    6.50
  25  -1   7   43.50    6.40
 -25  -1  -7   63.89    7.10
  25   1   7   55.69    7.40
 -25   1  -7   60.09    7.00
 -27  -1  -7   11.70    6.10
  27  -1   7    4.80    6.60
  27   1   7   11.50    6.80
 -27   1  -7   19.80    6.20
  29  -1   7   18.30    7.50
 -29  -1  -7   22.20    6.30
  29   1   7   13.80    7.00
 -29   1  -7   22.60    6.60
 -31  -1  -7   14.90    6.70
  31  -1   7   18.20    7.90
  31   1   7   15.50    7.40
 -31   1  -7   12.80    6.80
 -33  -1  -7   13.30    7.00
  33  -1   7   18.40    8.40
  33   1   7    1.50    7.50
  33   1   7  -24.50   18.10
 -33   1  -7   18.90    7.80
  35  -1   7   13.70    8.90
 -35  -1  -7    8.20    7.60
 -35   1  -7   14.50    7.90
  35   1   7    8.60    8.40
  37  -1   7   11.20    9.60
 -37  -1  -7    9.30    8.30
  37   1   7    1.80    8.90
 -37   1  -7    5.90    8.10
  39  -1   7   16.20   10.10
 -39  -1  -7   12.60    9.60
  39   1   7    3.00   10.80
 -39   1  -7   18.60    9.20
  38  -2  -7    5.80    9.50
 -38  -2   7   -1.10    8.20
 -38   2   7    3.90    9.10
  36  -2  -7   12.40    9.00
 -36  -2   7    8.30    7.80
 -36   2   7   17.60    8.30
  36   2  -7   14.90   10.10
  34  -2  -7   -0.20    8.10
 -34  -2   7    5.20    7.00
 -34   2   7    6.40    7.90
  34   2  -7    9.90    9.50
 -32  -2   7   19.60    6.70
  32  -2  -7   27.00    8.50
 -32   2   7   17.90    7.70
  32   2  -7   44.10    9.80
 -30  -2   7   73.99    7.10
  30  -2  -7   73.39    8.60
  30   2  -7   85.09   10.60
 -30   2   7   72.99    8.10
  28  -2  -7   97.89    8.50
 -28  -2   7   95.89    7.10
  28   2  -7  113.09   13.60
 -28   2   7   86.39    8.00
  26  -2  -7   70.99    7.90
 -26  -2   7   77.99    6.30
 -26   2   7   94.69    8.50
  26   2  -7   85.09   10.00
 -24  -2   7  114.29    8.20
  24  -2  -7  131.89   10.90
  24   2  -7  131.19   12.80
 -24   2   7  111.49   10.40
 -22  -2   7   82.69    7.30
  22  -2  -7  100.29    7.70
 -22   2   7   87.59    7.20
 -22   2   7  101.09   13.80
  22   2  -7   87.79   11.20
 -20  -2   7   25.10    4.30
  20  -2  -7   26.20    6.10
  20   2  -7   23.90    7.90
 -20   2   7   33.80    9.40
 -20   2   7   32.40    6.10
 -18  -2   7    3.20    3.70
  18  -2  -7   10.70    5.60
  18   2  -7    4.00    7.20
 -18   2   7    8.00    7.90
 -18   2   7    5.60    5.50
  16  -2  -7   22.80    5.60
 -16  -2   7   22.30    3.50
 -16   2   7   20.20    5.20
  16   2  -7   27.60    7.40
 -16   2   7   16.70    5.10
 -16   2   7   31.20    7.60
  14  -2  -7   80.59    6.10
 -14  -2   7   78.39    4.70
 -14   2   7   77.99    5.90
 -14   2   7   83.99    8.50
  14   2  -7   73.49    8.00
 -12  -2   7   63.49    4.20
 -12  -2   7   68.39    5.20
  12  -2  -7   67.49    5.70
 -12   2   7   62.09    5.00
 -12   2   7   64.39    8.10
  12   2  -7   57.49    7.50
  10  -2  -7   22.00    4.60
 -10  -2   7   20.50    2.00
 -10  -2   7   24.30    2.40
 -10   2   7   21.20    6.20
  10   2  -7   34.00   11.40
  10   2  -7   22.80    6.60
 -10   2   7   19.20    4.00
   8  -2  -7   26.90    4.40
  -8  -2   7   16.80    1.60
  -8  -2   7   23.50    2.00
  -8   2   7   21.70    3.60
   8   2  -7   14.00    6.30
  -8   2   7   24.70    4.20
   8   2  -7   14.00   11.00
   6  -2  -7   86.29    6.30
   6   2  -7   84.89   12.70
  -6   2   7   82.09    5.70
  -6   2   7   78.79    6.40
   6   2  -7   77.19    8.80
   4  -2  -7  604.74   14.70
  -4   2   7  614.14   14.60
   4   2  -7  584.74   22.30
  -4   2   7  599.94   14.80
   4   2  -7  604.94   17.20
   2  -2  -7  495.85   12.50
  -2  -2   7  486.45   10.20
  -2  -2   7  470.75   10.10
  -2   2   7  493.65   12.40
  -2   2   7  476.65   13.00
   2   2  -7  483.85   15.10
   2   2  -7  458.15   20.20
   0  -2   7  725.13   15.30
   0  -2   7  729.13   15.30
   0  -2  -7  735.53   17.10
   0   2   7  725.03   17.00
   0   2   7  730.93   18.00
   0   2  -7  742.83   25.20
  -2  -2  -7  734.63   16.50
   2  -2   7  634.14   14.70
   2  -2   7  687.03   14.80
  -2   2  -7  714.63   25.00
   2   2   7  695.43   16.30
   2   2   7  693.93   17.90
  -4  -2  -7  322.87    9.60
   4  -2   7  318.67    8.10
   4   2   7  323.37    9.80
  -6  -2  -7  151.28    7.10
   6  -2   7  156.38    5.80
  -6   2  -7  143.49   16.10
   6   2   7  142.99    7.30
   8  -2   7   41.50    3.70
  -8  -2  -7   39.80    4.40
  -8   2  -7   38.00    3.30
  -8   2  -7   36.70   12.30
   8   2   7   45.00    4.60
  10  -2   7    4.40    3.70
 -10  -2  -7    7.10    4.30
 -10   2  -7    5.30   12.80
 -10   2  -7   11.50    2.90
  10   2   7    8.20    4.30
 -12  -2  -7   56.19    5.20
  12  -2   7   57.79    4.80
 -12   2  -7   59.69    4.00
 -12   2  -7   52.49   14.10
  12   2   7   58.99    5.20
  14  -2   7  134.29    8.20
 -14  -2  -7  130.89    8.10
  14   2   7  128.99    8.60
 -14   2  -7  126.29    6.60
 -14   2  -7  117.89   19.50
  16  -2   7   31.30    5.50
 -16  -2  -7   23.50    5.00
 -16   2  -7   19.60    4.30
 -16   2  -7   16.50   15.60
  16   2   7   19.70    5.40
 -18  -2  -7    2.30    5.10
  18  -2   7    2.70    5.70
  18   2   7   -2.00    5.50
 -18   2  -7    7.10    4.60
 -18   2  -7    8.80   16.30
  20  -2   7   33.00    6.50
 -20  -2  -7   33.20    6.00
 -20   2  -7   38.10   18.40
 -20   2  -7   31.10    5.50
  20   2   7   31.40    6.20
  22  -2   7   80.19    7.40
 -22  -2  -7   75.19    6.80
 -22   2  -7   91.89    6.70
  22   2   7  101.39    7.40
 -22   2  -7  102.99   21.00
  24  -2   7  140.39   11.20
 -24  -2  -7  143.19   10.10
 -24   2  -7  150.48    9.90
  24   2   7  156.18   10.50
  24   2   7  149.19   25.90
 -24   2  -7  125.69   25.30
  26  -2   7  137.99   11.30
 -26  -2  -7  130.89   10.50
  26   2   7  146.49   25.70
  26   2   7  135.69   11.10
 -26   2  -7  138.89   10.80
 -26   2  -7  144.39   25.50
  28  -2   7   84.49    8.30
 -28  -2  -7   83.19    7.40
 -28   2  -7   89.09    7.80
  28   2   7   73.79   24.70
 -28   2  -7   69.39   25.30
  28   2   7   93.09    8.10
  30  -2   7   79.79    9.10
 -30  -2  -7   62.49    8.20
 -30   2  -7   61.19    7.70
  30   2   7   50.09   24.80
 -30   2  -7   45.30   26.40
  32  -2   7   25.30    7.90
 -32  -2  -7   31.10    7.50
  32   2   7   16.40   23.20
 -32   2  -7   32.80    7.50
 -34  -2  -7    7.40    7.80
  34  -2   7   16.00    8.70
  34   2   7    1.80   23.10
 -34   2  -7    4.10    7.80
 -36  -2  -7    9.50    8.80
  36  -2   7    8.60    9.60
 -36   2  -7   28.30   15.50
  36   2   7   17.00   23.90
 -38  -2  -7    1.20    9.30
  38  -2   7    3.30    9.80
  35  -3  -7   -3.20   10.10
 -35  -3   7   12.70    7.70
 -35   3   7   -1.70    8.40
  35   3  -7   22.70   11.70
  33  -3  -7   17.20    9.70
 -33  -3   7   17.90    7.40
  33   3  -7   27.20   11.20
 -33   3   7   11.70    8.20
  31  -3  -7    9.70    8.10
 -31  -3   7   10.70    6.70
  31   3  -7   18.80   10.80
 -31   3   7    5.80    8.00
 -29  -3   7   17.80    6.10
  29  -3  -7   16.30    7.90
  29   3  -7   25.40   10.20
 -29   3   7    8.00    7.60
  27  -3  -7   -5.50    7.30
 -27  -3   7    1.80    5.30
 -27   3   7    2.10    7.10
  27   3  -7   18.70   10.00
  25  -3  -7    9.40    7.50
 -25  -3   7    4.90    4.90
  25   3  -7   24.40    9.50
 -25   3   7    8.10    7.20
 -23  -3   7    1.40    4.50
  23  -3  -7    4.90    6.40
  23   3  -7   13.50    9.10
 -23   3   7    1.40    6.60
  21  -3  -7   35.00    7.20
 -21  -3   7   20.70    4.30
  21   3  -7   33.70    9.50
 -21   3   7   19.40    6.50
 -19  -3   7   24.40    3.90
  19  -3  -7   25.00    6.50
  19   3  -7   30.10    9.20
 -19   3   7   18.40    6.00
  17  -3  -7   26.90    6.40
 -17  -3   7   31.80    3.70
 -17   3   7   35.30    5.80
  17   3  -7   38.60    9.30
  15  -3  -7  182.48   10.60
 -15  -3   7  158.98    6.10
 -15   3   7  178.28    9.90
  15   3  -7  182.18   14.50
 -15   3   7  181.48   18.20
 -15   3   7  160.68   15.20
 -13  -3   7  268.37    7.40
  13  -3  -7  298.17   11.80
 -13   3   7  290.47   21.40
 -13   3   7  278.97   11.00
  13   3  -7  287.47   15.50
 -13   3   7  283.07   11.40
 -13   3   7  271.87   15.80
  11  -3  -7  104.89    9.30
 -11   3   7  110.39   20.10
  11   3  -7   88.89   10.20
 -11   3   7   96.39    9.10
 -11   3   7   89.49   14.10
   9  -3  -7   78.29    6.70
  -9   3   7   68.29    5.90
   9   3  -7   67.99   10.10
  -9   3   7   78.19   17.50
   9   3  -7   82.99   17.20
  -9   3   7   63.29    6.80
   7  -3  -7   33.00    5.70
   7   3  -7   44.80   15.80
   7   3  -7   25.50    9.10
  -7   3   7   32.60   16.80
  -7   3   7   33.60    5.30
  -7   3   7   31.90    6.30
   5  -3  -7   14.20    5.20
  -5   3   7   11.50    4.50
   5   3  -7   23.10   15.10
   5   3  -7   12.60    8.30
  -5   3   7   13.00    5.90
  -5   3   7    6.70   16.30
   3  -3  -7   12.20    4.80
   3   3  -7    4.90    7.40
  -3   3   7   18.40    6.30
  -3   3   7   13.90    4.50
   3   3  -7   11.20   14.00
  -3   3   7   23.80   17.50
  -1  -3   7    9.30    2.10
   1  -3  -7    5.90    4.90
   1   3  -7   18.40    8.50
  -1   3   7    7.50    4.30
  -1   3   7   15.30   17.70
  -1   3   7    8.20    6.40
   1   3  -7    3.20   14.80
  -1  -3  -7    3.30    4.90
   1  -3   7   10.30    2.60
   1   3   7   15.10   17.60
   1   3   7    8.70    4.20
  -1   3  -7   -4.90   14.30
   1   3   7    8.80    6.60
  -3  -3  -7   22.90    5.20
   3  -3   7   22.80    3.20
   3   3   7   20.00    7.50
   3   3   7   24.60    4.60
  -3   3  -7   13.70   14.80
   3   3   7   35.70   19.30
  -5  -3  -7   22.10    5.20
   5  -3   7   24.50    3.60
   5   3   7   34.90   19.90
   5   3   7   24.40    4.80
  -5   3  -7   18.40   15.40
   5   3   7   25.50    8.10
   7  -3   7   22.30    4.00
  -7  -3  -7   24.10    5.40
  -7   3  -7    7.70   15.10
   7   3   7   11.20    4.60
   7   3   7   13.50    8.40
   7   3   7   30.50   18.60
   9  -3   7  105.49    7.30
  -9  -3  -7   96.79    8.40
   9   3   7   89.99   10.90
   9   3   7  120.79   24.20
   9   3   7   91.79    8.00
  -9   3  -7  104.79   19.10
  11  -3   7  201.78    9.10
 -11  -3  -7  199.58    9.80
  11   3   7  208.18    9.60
  11   3   7  208.48   16.10
  11   3   7  206.28   29.60
 -11   3  -7  199.38   22.70
  13  -3   7  175.68    9.30
 -13  -3  -7  183.28    9.90
  13   3   7  198.68   30.80
  13   3   7  175.08    9.50
  13   3   7  196.18   15.50
 -13   3  -7  161.48   22.30
 -15  -3  -7  159.38   10.10
  15  -3   7  172.68    9.70
  15   3   7  154.68   31.00
  15   3   7  159.38   10.30
  15   3   7  157.38   15.40
 -15   3  -7  166.88   23.80
  17  -3   7   58.79    6.70
 -17  -3  -7   62.89    6.80
  17   3   7   72.09   25.60
 -17   3  -7   56.99   17.80
  17   3   7   53.69   10.90
 -19  -3  -7   50.69    6.50
  19  -3   7   59.79    7.00
  19   3   7   48.30   11.00
 -19   3  -7   56.69   18.70
  19   3   7   56.69   26.70
 -21  -3  -7   19.20    6.30
  21  -3   7   10.10    6.70
  21   3   7   13.80   26.80
  21   3   7    0.80   11.40
 -21   3  -7    1.70   17.30
 -23  -3  -7    7.20    6.40
  23  -3   7    5.60    7.10
  23   3   7   -3.90   26.40
 -23   3  -7   16.70   18.10
  23   3   7    3.20   10.50
 -25  -3  -7   26.90    7.20
  25  -3   7   24.40    7.70
  25   3   7   -1.00   11.70
 -25   3  -7   34.20   19.90
  25   3   7   12.30   28.30
  27  -3   7    8.80    8.00
 -27  -3  -7    4.80    7.00
  27   3   7  -26.20   11.40
 -27   3  -7   14.10   20.20
  27   3   7  -16.00   27.30
  29  -3   7   11.50    8.20
 -29  -3  -7   18.60    7.70
 -29   3  -7   14.60   21.10
  29   3   7  -24.40   11.80
  29   3   7   11.50   28.60
 -31  -3  -7   21.20    8.50
  31  -3   7   15.80    9.20
  31   3   7   28.50   31.50
  31   3   7  -12.50   12.60
 -31   3  -7    8.20   22.70
  33  -3   7   12.90    9.50
 -33  -3  -7   21.60    9.10
 -33   3  -7   15.40   24.00
  33   3   7   47.10   32.30
  33   3   7  -16.80   13.40
 -35  -3  -7   22.60    9.80
  35  -3   7   21.40   10.30
  28  -4  -7    1.30    8.60
  28   4  -7   26.30   11.70
  26  -4  -7   26.10    8.80
  26   4  -7   35.40   12.00
  24  -4  -7   11.30    7.70
  24   4  -7    8.50   10.90
  22  -4  -7   12.60    7.60
  22   4  -7   29.10   13.30
  20  -4  -7   -3.20    7.30
  20   4  -7   12.40   12.40
  18  -4  -7   13.00    7.10
  18   4  -7   13.60   11.80
  16  -4  -7   18.50    6.90
  16   4  -7   28.70   11.50
  14  -4  -7    5.30    6.40
  14   4  -7   17.30   10.60
  12  -4  -7   47.90    7.20
 -12   4   7   69.69   18.10
  12   4  -7   23.20   10.20
  10  -4  -7   36.60    6.80
 -10   4   7   61.59   18.40
  10   4  -7   21.40    9.80
   8  -4  -7    9.30    6.00
  -8   4   7    6.90    7.60
  -8   4   7   12.00   18.20
   8   4  -7   -4.70   18.30
   8   4  -7   12.30    9.70
   6  -4  -7    4.30    5.80
   6   4  -7   -3.10   18.30
  -6   4   7    8.30    7.50
  -6   4   7   16.70   19.10
   6   4  -7    4.80    9.60
   4  -4  -7   -3.10    5.80
   4   4  -7   -9.90   17.10
  -4   4   7   14.20    7.70
  -4   4   7   18.80   21.30
   4   4  -7    0.30    9.40
   2  -4  -7   14.70    5.80
   2   4  -7   13.80    9.60
  -2   4   7   29.80    8.40
   2   4  -7   35.50   18.40
  -2   4   7   19.30   22.60
   0  -4  -7    9.30    5.80
   0  -4   7   14.70    5.60
   0   4   7   21.60   22.60
   0   4   7   17.70    8.30
   0   4  -7   12.00   17.50
   2  -4   7   49.90    4.20
  -2  -4  -7   46.30    6.30
   2   4   7   60.19   25.00
  -2   4  -7   56.29   19.70
   2   4   7   37.30    9.10
  -4  -4  -7    7.80    5.80
   4  -4   7   15.00    4.00
   4   4   7   16.60    8.70
  -4   4  -7   15.90   18.40
   4   4   7   19.60   23.70
  -6  -4  -7    5.00    5.90
   6  -4   7    7.80    4.50
   6   4   7    5.50    9.00
  -6   4  -7   11.80   18.20
   6   4   7   -6.30   23.80
   8  -4   7    9.40    5.00
  -8  -4  -7    2.60    6.00
   8   4   7    4.60   25.10
   8   4   7    2.50    9.60
  -8   4  -7    4.20   17.80
  10  -4   7   47.60    6.00
 -10  -4  -7   43.00    6.80
 -10   4  -7   54.79   19.60
  10   4   7   39.00   26.60
  10   4   7   47.90   11.10
  12  -4   7   29.60    6.20
 -12  -4  -7   40.50    6.80
 -12   4  -7   42.90   19.50
  12   4   7   19.80   27.40
  12   4   7   33.20   10.90
  14  -4   7   13.60    6.20
 -14  -4  -7   12.10    6.50
  14   4   7    3.60   10.70
 -14   4  -7   20.20   19.00
  14   4   7   18.50   29.00
 -16  -4  -7   26.00    6.80
  16  -4   7   24.80    7.00
 -16   4  -7   35.90   18.80
  16   4   7   32.90   27.20
  16   4   7   19.90   11.80
 -18  -4  -7    7.70    6.70
  18  -4   7    8.60    7.20
  18   4   7   15.60   30.80
 -18   4  -7   27.10   19.30
  18   4   7    1.40   11.80
 -20  -4  -7    4.60    7.20
  20  -4   7    7.70    7.60
 -20   4  -7   34.60   19.90
  20   4   7    4.60   12.30
  20   4   7   12.50   32.40
 -22  -4  -7    2.60    7.60
  22  -4   7    4.90    8.20
  22   4   7    7.80   13.00
  22   4   7   32.40   34.80
 -22   4  -7   27.80   19.50
  24  -4   7   19.80    8.90
 -24  -4  -7   29.90    8.30
 -24   4  -7   61.89   21.60
  24   4   7   67.59   37.40
  24   4   7   25.80   13.50
  26  -4   7   23.00    9.30
 -26  -4  -7   17.00    8.50
  26   4   7    6.60   13.90
 -26   4  -7   46.20   22.50
  26   4   7   40.90   38.60
  28  -4   7    0.60   10.00
 -28  -4  -7   17.40    9.00
  28   4   7   26.10   37.90
  28   4   7    4.70   14.30
 -28   4  -7   66.49   24.00
  17  -5  -7   -0.50    8.30
  17   5  -7    6.80   14.10
  15  -5  -7   18.20    7.90
  15   5  -7   13.20   13.80
  13  -5  -7   -0.40    7.40
  13   5  -7    4.20   12.80
  11  -5  -7    6.50    7.20
  11   5  -7   -7.40   12.60
   9  -5  -7   24.20    7.70
  -9   5   7   70.89   25.60
   9   5  -7    9.40   12.90
   7  -5  -7    9.20    7.30
  -7   5   7   45.60   25.30
   7   5  -7  -10.80   12.70
   5  -5  -7   14.80    7.20
   5   5  -7  -23.00   24.70
   5   5  -7   -8.90   12.60
  -5   5   7   62.79   28.30
   3  -5  -7   13.90    7.00
  -3   5   7   46.30   28.20
   3   5  -7    0.30   23.60
   3   5  -7  -10.90   12.70
  -3   5   7   -2.90   10.00
   1  -5  -7   15.90    7.10
  -1   5   7   17.70   10.30
   1   5  -7  -13.90   23.90
  -1   5   7   63.59   30.70
  -1  -5  -7    7.30    6.90
  -1   5  -7   -7.10   23.50
   1   5   7   41.40   31.30
   1   5   7   25.90   10.90
  -3  -5  -7   22.30    7.10
   3   5   7   34.70   11.60
  -3   5  -7   13.70   23.90
   3   5   7   45.10   31.60
  -5  -5  -7   14.50    7.10
   5   5   7   21.40   11.70
  -5   5  -7    4.30   23.00
   5   5   7   25.30   33.40
  -7  -5  -7    1.90    7.00
  -7   5  -7   18.90   22.70
   7   5   7   20.70   10.60
   7   5   7   27.90   34.20
   9  -5   7    2.10    6.30
  -9  -5  -7    0.80    7.20
   9   5   7   17.50   34.50
  -9   5  -7   30.40   24.10
   9   5   7   22.60   11.10
  11  -5   7    2.90    6.80
 -11  -5  -7    8.60    7.50
 -11   5  -7   19.00   23.50
  11   5   7   13.50   11.60
  11   5   7    8.60   36.00
  13  -5   7    9.70    7.30
 -13  -5  -7   15.90    7.80
 -13   5  -7   22.10   23.60
  13   5   7   48.00   37.90
  13   5   7   28.10   12.40
  15  -5   7    9.40    7.90
 -15  -5  -7   16.50    8.00
  15   5   7   60.09   42.80
  15   5   7   27.50   13.30
 -15   5  -7   51.09   25.40
  17  -5   7   13.90    8.80
 -17  -5  -7    9.40    8.00
  17   5   7   47.40   43.90
  17   5   7   40.60   14.00
 -17   5  -7   51.09   24.50
 -40   0   8    6.60    9.60
 -38   0   8  115.09   10.20
 -36   0   8   20.50    8.20
 -34   0   8  161.08   12.50
 -32   0   8   31.00    7.20
 -30   0   8   10.00    6.70
  30   0  -8   11.80    6.00
  28   0  -8  181.48   10.30
 -28   0   8  178.68   11.10
  26   0  -8   37.00    5.80
 -26   0   8   27.40    6.00
  26   0  -8   36.00    7.50
  24   0  -8   97.49    8.80
  24   0  -8  102.69    7.70
 -24   0   8  106.09    9.40
 -22   0   8   55.69    5.70
  22   0  -8   67.69    6.60
  22   0  -8   66.39    5.90
  20   0  -8    7.40    4.00
  20   0  -8    4.30    4.60
 -20   0   8    5.90    4.60
 -20   0   8    8.90    4.90
  18   0  -8  142.49    6.40
 -18   0   8  137.89    7.90
  18   0  -8  136.89    7.40
  16   0  -8  394.76   10.20
 -16   0   8  386.66   11.00
  16   0  -8  412.86   10.90
  14   0  -8  113.89    5.20
 -14   0   8  116.09    6.60
  14   0  -8  115.89    6.20
 -12   0   8  555.54   13.40
  12   0  -8  541.25   12.70
  12   0  -8  556.94   13.10
  10   0  -8  923.11   20.30
 -10   0   8  953.50   20.70
   8   0  -8  210.28    6.70
  -8   0   8  220.78    7.40
   6   0  -8  750.62   18.60
   6   0  -8  756.62   17.00
  -6   0   8  831.22   17.40
   4   0  -8   44.60    6.30
  -4   0   8   49.30    3.70
   4   0  -8   42.40    4.10
   2   0  -8  161.58    8.80
  -2   0   8  178.18    6.20
   2   0  -8  162.68    5.60
   0   0   8 2264.27   45.60
   0   0  -8 2195.48   45.40
   0   0  -8 2193.58   48.30
  -2   0  -8  163.98   10.60
  -2   0  -8  151.48    5.80
   2   0   8  167.68    6.40
  -4   0  -8   37.40    3.40
   4   0   8   45.30    3.90
  -6   0  -8  839.62   18.90
   6   0   8  883.71   19.10
   8   0   8  261.87    8.60
  -8   0  -8  258.67    8.00
  10   0   8  916.81   20.50
 -10   0  -8  897.21   20.10
 -12   0  -8  596.04   14.50
  12   0   8  601.54   15.00
  14   0   8  104.09    7.40
 -14   0  -8  104.19    6.60
 -16   0  -8  352.06   10.50
  16   0   8  330.27   11.40
  18   0   8  165.48    9.30
 -18   0  -8  170.08    8.40
 -20   0  -8   -3.70    4.60
  20   0   8    0.50    5.40
 -22   0  -8   97.79    7.20
  22   0   8   88.29    7.40
  24   0   8   86.09    7.60
 -24   0  -8  117.59    8.00
  26   0   8   13.30    6.80
 -26   0  -8   19.60    6.20
 -28   0  -8  204.58   11.80
  28   0   8  195.08   12.40
 -30   0  -8   19.40    6.60
  30   0   8   30.80    8.10
 -32   0  -8   31.60    7.70
  32   0   8   36.60    8.60
 -34   0  -8  191.08   13.80
  34   0   8  175.78   13.70
 -36   0  -8   23.50    8.20
  36   0   8   11.10    8.90
  38   0   8  101.29   11.20
 -38   0  -8   97.59   10.20
 -40   0  -8   19.70   10.00
  40   0   8    8.80    9.80
 -39  -1   8   24.60    9.20
 -39   1   8   21.70    9.90
  37  -1  -8   39.30    8.60
 -37  -1   8   31.30    8.30
 -37   1   8   26.10    8.80
 -35  -1   8   76.59    8.70
  35  -1  -8   81.39    8.90
 -35   1   8   88.39    9.80
 -33  -1   8   15.30    6.70
  33  -1  -8    7.10    7.20
 -33   1   8   22.10    7.50
  31  -1  -8    4.70    7.20
 -31  -1   8   -2.10    6.20
  31   1  -8   12.80    7.60
 -31   1   8    3.50    6.80
 -29  -1   8  121.69   10.20
  29  -1  -8  130.69   11.40
 -29   1   8  120.99   11.30
  29   1  -8  142.89   11.70
 -27  -1   8  348.57   12.90
  27  -1  -8  381.16   14.10
  27   1  -8  378.36   14.20
 -27   1   8  353.76   13.90
 -25  -1   8  198.08   10.10
  25  -1  -8  224.78   11.50
  25   1  -8  220.08   12.00
 -25   1   8  202.98   11.20
 -23  -1   8  256.57   10.50
  23  -1  -8  279.07   12.00
 -23   1   8  254.37   11.70
  23   1  -8  286.17   12.20
  21  -1  -8   26.10    5.60
 -21  -1   8   32.80    4.80
 -21   1   8   46.10    6.30
  21   1  -8   38.10    6.60
  21   1  -8   34.90    4.40
 -19  -1   8    8.90    4.00
  19  -1  -8    1.20    5.00
  19   1  -8    7.70    5.70
  19   1  -8    5.90    3.20
 -19   1   8    1.90    5.40
 -19   1   8    2.30    5.20
  17  -1  -8  982.70   22.00
 -17  -1   8  934.81   21.10
  17   1  -8  891.01   20.20
 -17   1   8  949.60   22.00
  17   1  -8  948.71   22.90
 -15  -1   8    4.00    3.40
  15  -1  -8   11.90    4.30
  15   1  -8   11.20    2.60
  15   1  -8    9.40    4.90
 -15   1   8   10.90    4.00
  13  -1  -8   27.00    4.40
 -13  -1   8   35.60    3.50
  13   1  -8   34.10    5.20
  13   1  -8   32.90    2.60
 -13   1   8   30.10    4.30
  11  -1  -8  811.52   18.40
 -11  -1   8  806.32   17.50
  11   1  -8  778.22   16.80
 -11   1   8  798.42   18.50
  11   1  -8  801.42   19.30
  -9  -1   8   73.59    4.60
   9  -1  -8   78.59    6.00
  -9   1   8   85.59    6.20
   9   1  -8   84.19    6.40
   9   1  -8   80.89    3.30
   9   1  -8   76.79   11.00
  -7  -1   8  400.46    9.80
   7  -1  -8  422.56   11.00
  -7   1   8  434.86   11.20
   7   1  -8  404.46   15.70
   7   1  -8  416.26    9.00
   7   1  -8  419.26   12.30
   5  -1  -8  180.68    7.00
  -5  -1   8  176.58    5.60
   5   1  -8  179.88    4.70
   5   1  -8  161.68   11.90
  -5   1   8  188.78    7.40
  -3  -1   8 1141.39   23.40
   3  -1  -8 1134.79   24.30
  -3   1   8 1134.79   24.30
   3   1  -8 1093.59   22.80
   3   1  -8 1102.79   29.10
  -1  -1   8 1595.94   32.30
   1  -1  -8 1580.04   33.00
  -1   1   8 1590.54   33.20
   1   1  -8 1564.54   38.10
   1   1  -8 1510.75   31.80
   1  -1   8 1785.72   36.20
  -1  -1  -8 1753.32   36.90
  -1   1  -8 1742.23   35.80
  -1   1  -8 1762.02   42.50
   1   1   8 1764.52   36.90
   3  -1   8 1097.09   23.20
  -3  -1  -8 1085.39   23.80
  -3   1  -8 1072.29   22.80
  -3   1  -8 1119.79   30.50
   3   1   8 1110.49   23.90
  -5  -1  -8  161.68    6.90
   5  -1   8  168.28    6.10
  -5   1  -8  163.28   14.30
   5   1   8  168.28    7.10
  -5   1  -8  163.78    5.40
   7  -1   8  425.76   10.80
  -7  -1  -8  435.66   11.40
  -7   1  -8  434.46   19.30
   7   1   8  429.96   11.60
  -7   1  -8  423.56   10.30
   9  -1   8   56.89    5.40
  -9  -1  -8   72.99    6.00
   9   1   8   63.99    5.10
  -9   1  -8   63.09    4.70
  -9   1  -8   79.69   14.60
 -11  -1  -8  855.81   19.60
  11  -1   8  869.81   19.40
 -11   1  -8  852.81   29.20
  11   1   8  865.91   19.80
 -11   1  -8  844.12   19.00
  13  -1   8   58.49    4.80
 -13  -1  -8   53.09    4.80
  13   1   8   52.19    5.10
 -13   1  -8   67.39   14.10
 -13   1  -8   59.49    4.50
  15  -1   8    6.60    4.10
 -15  -1  -8   12.80    4.40
  15   1   8   22.50    5.20
 -15   1  -8   15.20    4.10
 -17  -1  -8  964.90   22.20
  17  -1   8  960.50   22.30
 -17   1  -8  958.40   21.80
  17   1   8  942.91   22.50
  19  -1   8    8.60    5.10
 -19  -1  -8    5.80    4.80
 -19   1  -8   -1.10    4.60
  19   1   8    8.50    5.60
  21  -1   8   27.20    6.00
 -21  -1  -8   36.20    6.00
 -21   1  -8   32.00    5.70
  21   1   8   22.40    6.10
 -23  -1  -8  286.57   11.80
  23  -1   8  288.67   12.00
  23   1   8  298.57   12.70
 -23   1  -8  309.47   11.90
  25  -1   8  209.78   11.60
 -25  -1  -8  218.58   11.10
 -25   1  -8  225.98   11.10
  25   1   8  217.28   12.00
  27  -1   8  338.37   13.40
 -27  -1  -8  337.47   13.40
 -27   1  -8  344.57   13.40
  27   1   8  320.17   13.90
  29  -1   8  161.08   12.20
 -29  -1  -8  140.79   11.30
 -29   1  -8  164.28   11.70
  29   1   8  156.68   12.30
 -31  -1  -8    3.90    6.90
  31  -1   8    7.80    7.10
  31   1   8    3.50    7.80
 -31   1  -8    0.50    7.10
  33  -1   8   22.60    7.90
 -33  -1  -8   21.00    7.60
  33   1   8   18.50    8.40
 -33   1  -8   15.00    7.80
 -35  -1  -8   95.59    9.70
  35  -1   8   84.09   10.00
 -35   1  -8   73.99    8.90
  35   1   8   76.99    9.40
 -37  -1  -8   12.60    8.60
  37  -1   8   33.10    9.90
  37   1   8   27.10    9.60
 -37   1  -8   35.70    8.50
  39  -1   8   31.20   10.30
 -39  -1  -8   13.60    9.40
 -39   1  -8   10.70    9.20
  39   1   8    8.20    9.80
 -38  -2   8   10.30    8.60
  38  -2  -8   13.10    9.60
 -38   2   8   16.90    9.80
 -36  -2   8   25.30    8.00
  36  -2  -8   28.60    9.70
 -36   2   8   28.20    8.70
 -34  -2   8   24.00    7.30
  34  -2  -8   25.20    8.90
 -34   2   8   19.50    8.60
  34   2  -8   40.10   10.10
 -32  -2   8    8.10    6.60
  32  -2  -8    6.70    8.00
  32   2  -8   21.70    9.30
 -32   2   8    5.20    7.30
 -30  -2   8   66.29    7.10
  30  -2  -8   72.79    8.70
  30   2  -8   78.89   10.40
 -30   2   8   73.49    9.10
  28  -2  -8  177.18   12.40
 -28  -2   8  149.79   10.00
  28   2  -8  160.58   14.10
 -28   2   8  173.78   13.10
 -26  -2   8  138.09    9.10
  26  -2  -8  147.39   11.80
 -26   2   8  143.39   12.10
  26   2  -8  158.18   13.50
  24  -2  -8  305.97   13.40
 -24  -2   8  295.77   10.70
  24   2  -8  299.67   15.20
 -24   2   8  319.27   13.10
  22  -2  -8  135.79   10.60
 -22  -2   8  116.99    7.60
  22   2  -8  127.09   11.60
 -22   2   8  106.59   10.20
  20  -2  -8   10.60    6.30
 -20  -2   8   15.40    4.30
 -20   2   8   13.60    6.00
  20   2  -8   19.20    7.70
 -18  -2   8  162.68    7.10
  18  -2  -8  158.58   10.10
 -18   2   8  145.49    9.90
  18   2  -8  143.99   11.80
 -18   2   8  137.69   10.10
  16  -2  -8   66.09    6.30
 -16  -2   8   68.09    5.40
  16   2  -8   71.29    8.40
 -16   2   8   54.19    6.20
 -16   2   8   69.39    7.90
  14  -2  -8   13.00    5.30
 -14  -2   8    8.00    3.30
 -14   2   8   -1.90    4.70
 -14   2   8   10.30    5.70
  14   2  -8    5.50    7.00
  12  -2  -8  221.08    9.30
 -12  -2   8  227.28    6.60
 -12   2   8  239.38    9.50
  12   2  -8  218.68   11.70
  10  -2  -8  120.19    7.70
 -10  -2   8  107.19    3.90
 -10  -2   8  106.09    4.40
 -10   2   8  108.89    7.70
  10   2  -8  116.19   16.10
  10   2  -8  111.19   10.00
  -8  -2   8    0.70    2.00
   8  -2  -8    1.70    4.00
  -8  -2   8    2.20    1.70
   8   2  -8    0.30    6.00
  -8   2   8    2.00    3.20
   8   2  -8    5.60   10.60
  -8   2   8   -0.80    4.20
  -6  -2   8   83.29    3.20
   6  -2  -8   82.29    6.90
  -6  -2   8   77.99    3.30
   6   2  -8   88.29    9.10
   6   2  -8   80.49   13.80
  -6   2   8   85.99    5.60
  -6   2   8   79.79    6.80
  -4  -2   8  508.55   10.80
   4  -2  -8  506.25   13.20
  -4  -2   8  501.65   10.80
  -4   2   8  515.95   13.20
  -4   2   8  508.95   13.00
   4   2  -8  506.25   15.70
   4   2  -8  482.75   21.70
  -2  -2   8  135.29    4.20
   2  -2  -8  158.18    7.50
  -2  -2   8  137.49    4.20
  -2   2   8  142.99    7.60
   2   2  -8  135.49   15.20
  -2   2   8  143.49    7.50
   0  -2  -8 2260.97   47.30
   0  -2   8 2270.37   46.00
   0  -2   8 2253.67   45.90
   0   2  -8 2198.58   54.99
   0   2   8 2317.67   47.30
   0   2   8 2304.37   48.20
   2  -2   8   78.49    4.20
  -2  -2  -8   77.29    6.80
   2   2   8   97.49    8.20
  -2   2  -8   76.19   15.10
   2   2   8   90.69    6.90
  -4  -2  -8  518.35   13.50
   4  -2   8  517.45   12.00
  -4   2  -8  523.75   22.80
   4   2   8  540.65   13.70
   6  -2   8   98.79    5.20
  -6  -2  -8   89.39    6.90
   6   2   8   79.39    7.20
  -6   2  -8   84.09   15.90
  -8  -2  -8   -2.40    4.10
   8  -2   8    0.50    3.30
   8   2   8   -0.30    4.40
  -8   2  -8    0.50    2.30
  -8   2  -8   -5.00   11.80
 -10  -2  -8  118.39    7.80
  10  -2   8  107.49    6.70
  10   2   8  120.09    8.00
 -10   2  -8  117.99    5.00
 -10   2  -8  123.89   18.60
  12  -2   8  242.98    9.20
 -12  -2  -8  248.18    9.70
  12   2   8  248.38    9.90
 -12   2  -8  227.48   20.80
 -12   2  -8  242.18    7.70
 -14  -2  -8   14.50    5.20
  14  -2   8    8.80    4.80
  14   2   8   18.60    5.40
 -14   2  -8   13.70    3.90
 -14   2  -8   23.40   15.60
 -16  -2  -8   59.49    6.20
  16  -2   8   58.29    6.00
 -16   2  -8   55.39    5.00
 -16   2  -8   58.49   17.40
  16   2   8   51.09    6.30
 -18  -2  -8  136.79    9.40
  18  -2   8  132.19    9.80
 -18   2  -8  140.79    8.10
 -18   2  -8  145.19   23.40
  18   2   8  128.39   10.00
 -20  -2  -8   25.00    6.00
  20  -2   8   27.40    6.30
  20   2   8   18.10    6.40
 -20   2  -8   28.10    5.40
 -20   2  -8   34.60   18.80
 -22  -2  -8  109.09    9.90
  22  -2   8  119.09   10.10
 -22   2  -8  115.49   21.40
  22   2   8  117.99   10.10
 -22   2  -8  117.29    9.20
 -24  -2  -8  355.36   13.20
  24  -2   8  338.77   13.50
 -24   2  -8  344.07   12.50
 -24   2  -8  308.17   31.00
  24   2   8  356.86   13.40
  26  -2   8   97.59    8.20
 -26  -2  -8  126.79   11.00
 -26   2  -8  108.99   24.10
  26   2   8  121.09   11.00
 -26   2  -8  127.29   10.50
  28  -2   8  200.68   12.90
 -28  -2  -8  186.78   12.30
  28   2   8  191.98   29.30
 -28   2  -8  213.58   30.30
  28   2   8  209.78   12.30
 -28   2  -8  191.68   11.60
  30  -2   8   56.39    8.40
 -30  -2  -8   42.10    7.80
 -30   2  -8    0.20   25.40
  30   2   8   27.70   24.70
 -30   2  -8   48.00    7.40
  30   2   8   42.30    9.40
  32  -2   8    4.60    8.30
 -32  -2  -8    4.30    7.60
 -32   2  -8    5.50    8.10
  32   2   8  -35.10   23.60
 -34  -2  -8   26.70    9.00
  34  -2   8   22.30    9.30
  34   2   8  -12.30   24.80
  36  -2   8   34.00    9.60
 -36  -2  -8   26.90    9.10
  36   2   8   38.90   26.00
 -36   2  -8  -53.29   31.70
 -38  -2  -8   14.80    9.40
  38  -2   8   24.80   10.80
 -33  -3   8   18.70    7.30
  33  -3  -8   11.90    9.80
 -33   3   8    5.00    8.30
  33   3  -8   39.50   11.50
  31  -3  -8   56.19    9.80
 -31  -3   8   44.60    7.10
  31   3  -8   63.09   11.50
 -31   3   8   43.40    9.20
 -29  -3   8   12.40    6.00
  29  -3  -8   14.40    8.70
 -29   3   8    8.50    7.40
  29   3  -8   24.70   10.80
 -27  -3   8   13.70    5.50
  27  -3  -8   -0.50    7.90
  27   3  -8   15.10   10.20
 -27   3   8   -1.50    7.30
  25  -3  -8    9.60    7.00
 -25  -3   8   12.70    5.00
  25   3  -8   20.80    9.80
 -25   3   8    7.70    6.90
  23  -3  -8   73.89    7.80
 -23  -3   8   78.99    7.40
 -23   3   8  111.29    8.80
  23   3  -8   94.69   11.40
 -21  -3   8   76.99    6.60
  21  -3  -8   74.29    8.00
 -21   3   8   63.69    7.20
  21   3  -8   76.99   10.60
  19  -3  -8   22.60    6.80
 -19  -3   8   23.60    3.90
 -19   3   8   16.20    5.90
  19   3  -8   20.80    9.20
  17  -3  -8   98.49    7.50
 -17  -3   8   94.29    5.60
 -17   3   8   94.39    7.20
  17   3  -8  102.29   11.70
  15  -3  -8  113.69   10.00
 -15  -3   8   98.29    5.10
 -15   3   8  107.89   18.70
 -15   3   8  106.59    7.60
 -15   3   8  115.39    9.70
  15   3  -8  120.99   13.70
 -13  -3   8   11.60    2.70
  13  -3  -8   13.90    6.30
 -13   3   8   12.80    5.90
  13   3  -8   20.00    9.30
 -13   3   8   11.30   14.70
  11  -3  -8   23.20    5.90
 -11   3   8   18.50    5.50
 -11   3   8   21.60   15.90
  11   3  -8   29.90    8.90
   9  -3  -8   48.40    6.50
  -9   3   8   45.70    6.00
   9   3  -8   46.40    9.60
  -9   3   8   54.29   18.00
   9   3  -8   56.39   17.10
  -9   3   8   48.40    6.20
   7  -3  -8   79.39    6.60
  -7   3   8   92.79   19.70
   7   3  -8   73.59   10.10
   7   3  -8   88.19   17.50
  -7   3   8   76.09    8.80
  -7   3   8   80.29    6.30
   5  -3  -8  187.38    9.80
  -5   3   8  193.28   10.50
   5   3  -8  175.78   21.30
  -5   3   8  186.58    9.30
  -5   3   8  184.58   26.00
   5   3  -8  181.08   13.70
   3  -3  -8   55.09    6.10
   3   3  -8   53.59    9.80
  -3   3   8   63.89    5.60
  -3   3   8   60.19    7.10
   3   3  -8   63.39   16.60
   1  -3  -8    6.40    5.20
  -1  -3   8   12.10    2.20
  -1   3   8   10.40    6.70
   1   3  -8   18.80   15.40
  -1   3   8   14.90    4.80
  -1  -3  -8   10.40    5.50
   1  -3   8   19.00    2.70
   1   3   8   24.60    7.40
   1   3   8   19.50    4.80
  -1   3  -8   22.30   15.70
   3  -3   8   53.19    4.80
  -3  -3  -8   57.49    6.10
   3   3   8   54.19    8.50
   3   3   8   52.19    5.50
  -3   3  -8   53.69   17.10
  -5  -3  -8  202.08   10.10
   5  -3   8  196.48    7.20
  -5   3  -8  182.78   22.30
   5   3   8  195.38   12.70
   5   3   8  189.78    9.40
   7  -3   8   67.99    6.30
  -7  -3  -8   77.99    6.60
   7   3   8   69.29    5.90
  -7   3  -8   66.89   17.60
   7   3   8   68.69    9.90
  -9  -3  -8   30.90    5.80
   9  -3   8   32.70    4.70
   9   3   8   35.20    9.30
  -9   3  -8   33.60   16.70
   9   3   8   35.40    5.60
  11  -3   8   22.40    5.10
 -11  -3  -8   20.80    5.50
 -11   3  -8   17.20   16.40
  11   3   8   26.90   22.40
  11   3   8   19.90    5.60
  11   3   8   21.00    9.60
 -13  -3  -8   21.40    5.60
  13  -3   8   28.50    5.50
  13   3   8   32.70   20.60
  13   3   8   29.40    5.90
  13   3   8   28.80   10.30
 -13   3  -8   29.40   17.40
 -15  -3  -8  118.79    9.70
  15  -3   8  107.19    9.40
  15   3   8  122.39    9.80
  15   3   8  120.89   12.70
 -15   3  -8  122.39   23.70
  15   3   8  101.49   25.30
  17  -3   8  118.69    9.80
 -17  -3  -8  113.89    9.90
  17   3   8  105.09   13.00
  17   3   8  100.19   26.30
 -17   3  -8  125.69   24.40
  19  -3   8   34.60    6.80
 -19  -3  -8   39.50    6.90
  19   3   8   15.70   22.90
 -19   3  -8   38.80   18.90
  19   3   8   22.50   11.60
 -21  -3  -8   87.29    8.10
  21  -3   8   81.59    8.10
  21   3   8   47.60   12.10
  21   3   8   72.79   28.60
 -21   3  -8   81.29   20.40
  23  -3   8  102.59    8.70
 -23  -3  -8  113.49    8.80
  23   3   8   55.49   13.00
 -23   3  -8  104.69   21.90
  23   3   8   84.69   31.40
 -25  -3  -8    7.10    7.20
  25  -3   8    9.90    7.70
 -25   3  -8   16.20   19.60
  25   3   8  -19.50   11.60
  25   3   8  -14.90   27.10
  27  -3   8    3.20    8.10
 -27  -3  -8   11.60    7.60
  27   3   8  -26.20   11.80
 -27   3  -8   11.70   20.50
  27   3   8   -8.80   29.70
 -29  -3  -8   14.20    8.20
  29  -3   8   11.00    8.70
 -29   3  -8    6.70   21.80
  29   3   8    8.10   30.50
  29   3   8  -22.80   12.30
  31  -3   8   41.30    9.60
 -31  -3  -8   52.89    9.40
  31   3   8   50.29   33.70
 -31   3  -8   51.59   25.40
  33  -3   8   20.10   10.10
 -33  -3  -8    6.50    9.30
  33   3   8    8.90   31.00
 -33   3  -8   27.80   25.10
  33   3   8  -30.60   13.20
  28  -4  -8   44.60    9.50
  28   4  -8   60.19   16.80
  26  -4  -8   16.10    8.30
  26   4  -8   42.30   15.20
  24  -4  -8   43.90    8.70
  24   4  -8   65.99   15.10
  22  -4  -8   24.10    8.30
  22   4  -8   37.30   13.70
  20  -4  -8    8.60    7.20
  20   4  -8    8.70   12.30
  18  -4  -8   84.19    8.20
  18   4  -8   97.09   14.10
  16  -4  -8   22.70    7.10
  16   4  -8   27.40   11.90
  14  -4  -8   31.70    7.00
  14   4  -8   30.80   11.70
  12  -4  -8   17.70    7.00
  12   4  -8   19.10   10.80
 -12   4   8   27.10   17.10
  10  -4  -8   53.19    7.30
 -10   4   8   65.89   19.90
  10   4  -8   46.50   11.20
   8  -4  -8   16.50    6.40
   8   4  -8    9.20   10.10
  -8   4   8   16.70   19.70
   8   4  -8    4.60   19.50
   6  -4  -8   48.60    6.60
   6   4  -8   25.80    9.90
  -6   4   8   52.09   22.30
  -6   4   8   40.00    8.10
   6   4  -8   37.90   20.10
   4  -4  -8   44.70    6.70
   4   4  -8   31.50   11.00
  -4   4   8   48.90    8.50
   4   4  -8   45.40   19.30
  -4   4   8   60.59   23.70
   2  -4  -8   19.00    6.10
  -2   4   8   17.40    7.90
  -2   4   8   29.00   23.60
   2   4  -8   10.70   18.80
   0  -4  -8  198.58   11.20
   0   4   8  205.88   13.50
   0   4  -8  194.28   25.70
   0   4   8  180.78   31.80
  -2  -4  -8   23.40    6.40
   2  -4   8   22.50    4.10
   2   4   8   25.10    8.60
   2   4   8   33.40   25.70
  -2   4  -8   22.50   18.60
   4  -4   8   45.20    4.60
  -4  -4  -8   39.80    6.70
   4   4   8   50.09   28.00
  -4   4  -8   52.59   19.50
   4   4   8   56.49   10.00
  -6  -4  -8   40.40    6.80
   6  -4   8   40.70    5.10
  -6   4  -8   46.60   20.10
   6   4   8   41.40   10.20
   6   4   8   50.49   29.60
  -8  -4  -8   12.50    6.50
   8  -4   8    5.90    4.70
   8   4   8    1.20   28.90
   8   4   8   12.20    9.70
  -8   4  -8   18.10   18.40
  10  -4   8   60.09    6.10
 -10  -4  -8   49.50    7.20
 -10   4  -8   62.49   20.30
  10   4   8   57.79   11.40
  10   4   8   57.09   31.50
 -12  -4  -8   32.10    6.90
  12  -4   8   31.20    6.10
 -12   4  -8   46.00   20.00
  12   4   8   22.10   28.20
  12   4   8   40.70   11.30
  14  -4   8   28.60    6.60
 -14  -4  -8   33.10    7.00
  14   4   8   36.80   11.70
  14   4   8   20.60   32.10
 -14   4  -8   49.10   20.60
  16  -4   8   29.50    7.00
 -16  -4  -8   23.40    7.00
  16   4   8   29.30   12.20
  16   4   8   22.20   28.70
 -16   4  -8   41.90   20.10
 -18  -4  -8   87.39    8.40
  18  -4   8   84.59    8.40
  18   4   8   73.09   13.50
  18   4   8  115.59   35.60
 -18   4  -8  123.39   23.10
 -20  -4  -8    6.00    7.50
  20  -4   8   14.50    7.70
  20   4   8   14.30   34.50
 -20   4  -8   36.00   20.60
  20   4   8   -1.60   12.40
 -22  -4  -8   32.70    8.30
  22  -4   8   25.70    8.60
 -22   4  -8   71.39   22.90
  22   4   8   52.39   37.80
  22   4   8   11.80   13.30
  24  -4   8   52.39    9.80
 -24  -4  -8   63.59    9.50
 -24   4  -8   74.09   23.50
  24   4   8   25.30   13.60
  24   4   8   85.29   40.00
  26  -4   8   13.60    9.60
 -26  -4  -8   28.30    8.80
 -26   4  -8   64.09   23.60
  26   4   8   18.70   14.80
  26   4   8   39.10   39.80
  28  -4   8   65.79   10.80
 -28  -4  -8   54.09   10.00
  28   4   8   76.49   40.20
 -28   4  -8   71.49   24.80
  28   4   8   47.80   15.50
  17  -5  -8   28.50    8.90
  17   5  -8   40.80   15.40
  15  -5  -8   10.90    7.90
  15   5  -8   10.60   14.00
  13  -5  -8   -1.40    7.60
  13   5  -8    4.10   13.20
  11  -5  -8    3.20    7.90
  11   5  -8    7.50   13.40
   9  -5  -8   16.90    7.90
   9   5  -8    3.10   13.30
  -9   5   8   78.59   40.40
   7  -5  -8   33.00    8.00
  -7   5   8   78.29   28.00
   7   5  -8   32.50   13.60
   5  -5  -8   29.50    7.90
   5   5  -8    8.10   13.50
   5   5  -8    8.40   25.20
  -5   5   8   49.80   28.10
   3  -5  -8   12.40    7.30
   3   5  -8  -15.40   25.10
  -3   5   8   33.70   29.10
   1  -5  -8   19.60    7.40
  -1   5   8   16.80   11.70
   1   5  -8   -7.40   23.80
  -1   5   8   62.89   31.50
  -1  -5  -8    0.40    7.10
   1   5   8   29.40   10.80
  -1   5  -8  -17.30   23.00
   1   5   8   47.30   32.60
  -3  -5  -8    5.60    7.20
   3   5   8   61.49   33.90
   3   5   8   16.40   11.20
  -3   5  -8   14.50   23.60
  -5  -5  -8   19.80    7.60
   5   5   8   48.50   35.80
   5   5   8   34.10   11.00
  -5   5  -8   23.10   24.60
  -7  -5  -8   35.90    8.00
  -7   5  -8   43.30   25.10
   7   5   8   31.90   36.30
   7   5   8   50.59   11.60
  -9  -5  -8   11.90    7.70
  -9   5  -8   31.30   24.50
   9   5   8   33.80   36.70
   9   5   8   32.40   11.30
 -11  -5  -8    2.90    7.70
  11  -5   8   16.90    6.80
  11   5   8   54.49   38.30
 -11   5  -8   31.90   24.20
  11   5   8   37.40   12.20
 -13  -5  -8   -3.10    7.80
  13  -5   8    0.30    7.00
  13   5   8   25.50   41.00
 -13   5  -8    7.90   23.40
  13   5   8    8.90   12.60
 -15  -5  -8   11.90    8.30
  15  -5   8   20.60    7.80
 -15   5  -8   29.20   25.00
  15   5   8   25.00   13.50
  15   5   8   43.20   44.20
 -17  -5  -8   39.10    9.00
  17  -5   8   41.00    9.00
 -17   5  -8   71.69   26.70
  17   5   8   60.09   45.20
  17   5   8   57.09   14.70
 -40   0   9  -15.90    9.20
 -38   0   9   12.90    8.50
 -36   0   9   -7.60    8.00
 -34   0   9   -4.00    7.20
 -32   0   9   -9.70    6.70
  30   0  -9   14.50    9.30
 -30   0   9   -4.60    6.30
  28   0  -9    6.00    5.70
 -28   0   9    4.30    6.20
  26   0  -9    7.90    5.40
 -26   0   9   -8.70    5.80
  24   0  -9   -1.00    5.30
 -24   0   9   -2.80    5.20
  22   0  -9    3.60    4.20
 -22   0   9    0.80    5.30
  22   0  -9    0.10    5.10
 -20   0   9    1.40    5.00
 -20   0   9   -0.40    4.70
  20   0  -9    1.30    3.80
  20   0  -9   -1.10    4.50
 -18   0   9   -1.20    4.30
  18   0  -9   -1.50    4.10
  18   0  -9    0.80    3.30
 -16   0   9   -3.60    3.80
  16   0  -9   -0.50    3.10
  16   0  -9   -1.20    3.70
  14   0  -9   -3.20    3.40
 -14   0   9    0.40    3.90
  12   0  -9   -2.90    3.10
 -12   0   9    3.10    3.80
  10   0  -9   -0.60    2.90
 -10   0   9    0.50    3.60
   8   0  -9   -4.10    2.80
  -8   0   9   -4.50    3.40
   6   0  -9    2.70    2.80
  -6   0   9   -3.40    3.40
   6   0  -9    1.50    5.00
   4   0  -9    0.90    2.80
   4   0  -9   -3.20    5.30
  -4   0   9   -0.10    3.30
   2   0  -9    2.80    6.30
   2   0  -9    2.20    2.80
  -2   0   9    3.20    3.30
   0   0  -9   -2.00    2.90
   0   0   9    3.20    3.50
   0   0  -9    0.90    6.80
   2   0   9   -1.60    3.70
  -2   0  -9   -0.50    3.00
  -2   0  -9    3.10    8.00
   4   0   9   -1.70    3.60
  -4   0  -9   -2.00    3.10
   6   0   9   -2.00    3.80
  -6   0  -9    0.90    3.20
  -8   0  -9    1.50    3.50
   8   0   9   -2.70    3.80
 -10   0  -9    2.10    3.40
  10   0   9    0.60    4.20
  12   0   9    3.30    4.60
 -12   0  -9    2.80    3.80
  14   0   9   -1.10    4.80
 -14   0  -9    6.50    3.90
 -16   0  -9   -2.30    4.20
  16   0   9    2.60    5.00
 -18   0  -9    0.20    4.30
  18   0   9    1.70    5.40
 -20   0  -9    6.90    4.80
  20   0   9    0.70    5.90
  22   0   9   -1.60    6.50
 -22   0  -9    1.30    5.70
  24   0   9   11.20    7.10
 -24   0  -9    1.30    5.40
  26   0   9    2.10    7.20
 -26   0  -9   -5.10    5.70
  28   0   9    7.30    7.50
 -28   0  -9   -1.10    6.60
  30   0   9    0.10    8.00
 -30   0  -9   -4.70    6.50
 -32   0  -9    1.30    7.00
  32   0   9    7.90    8.10
  34   0   9   -5.60    8.50
 -34   0  -9   -7.50    7.50
 -36   0  -9    1.60    7.90
  36   0   9    0.80    8.80
 -38   0  -9    8.50    8.90
  38   0   9   -3.10    9.40
  40   0   9    1.60    9.20
 -40   0  -9   -0.90    9.70
 -39  -1   9   20.50    9.20
 -39   1   9   -1.00    9.60
  37  -1  -9    2.70    9.50
 -37  -1   9    7.40    8.10
 -37   1   9   15.80    8.40
  35  -1  -9   36.70    8.30
 -35  -1   9   15.70    7.70
 -35   1   9   20.80    8.70
  33  -1  -9   17.50    7.50
 -33  -1   9    5.50    6.90
 -33   1   9   19.60    7.80
  31  -1  -9    7.40    7.10
 -31  -1   9   13.10    6.50
 -31   1   9   -0.40    7.00
  29  -1  -9   39.80    7.60
 -29  -1   9   27.80    6.40
 -29   1   9   25.80    6.90
  29   1  -9   36.60    7.90
  27  -1  -9   29.40    7.00
 -27  -1   9   26.20    6.00
  27   1  -9   32.00    7.40
 -27   1   9   19.80    6.10
  25  -1  -9   24.20    6.60
 -25  -1   9   22.90    5.60
 -25   1   9   24.30    6.10
  25   1  -9   39.10    7.00
 -23  -1   9   19.30    5.20
  23  -1  -9   24.40    6.40
 -23   1   9   20.70    6.60
  23   1  -9   31.80    6.80
 -21  -1   9   26.50    5.10
  21  -1  -9   18.30    6.20
  21   1  -9   21.40    6.40
 -21   1   9   19.40    5.80
 -21   1   9   24.00    6.10
  19  -1  -9   20.80    5.70
 -19  -1   9   23.80    4.90
 -19  -1   9   25.80    4.60
  19   1  -9   19.60    4.30
 -19   1   9   22.40    5.60
  19   1  -9   23.20    6.20
  17  -1  -9   61.09    5.70
 -17  -1   9   55.29    4.80
 -17   1   9   49.40    5.10
  17   1  -9   45.20    3.60
  17   1  -9   58.79    6.30
 -15  -1   9   24.70    4.00
  15  -1  -9   25.50    4.70
  15   1  -9   25.80    5.50
  15   1  -9   22.40    3.00
 -15   1   9   25.30    5.00
 -13  -1   9   36.90    3.80
  13  -1  -9   28.00    4.30
 -13   1   9   40.30    4.90
  13   1  -9   31.30    2.70
  13   1  -9   32.30    5.20
 -11  -1   9  114.29    5.60
  11  -1  -9  100.59    6.70
 -11   1   9  105.29    7.00
  11   1  -9  105.29    7.40
  11   1  -9  108.19    4.20
   9  -1  -9   97.69    6.30
  -9  -1   9   95.59    5.30
   9   1  -9   92.19    3.80
  -9   1   9   89.19    6.80
   9   1  -9  101.29   10.90
   9   1  -9  101.79    7.40
   7  -1  -9   95.89    6.00
  -7  -1   9   85.79    4.80
  -7   1   9   89.69    6.30
   7   1  -9   71.99   10.50
   7   1  -9   80.19    3.30
  -5  -1   9   68.99    4.50
   5  -1  -9   78.29    5.70
   5   1  -9   72.09    3.10
  -5   1   9   69.89    6.20
   5   1  -9   66.59   10.40
  -3  -1   9  243.38    6.90
   3  -1  -9  234.68    7.90
   3   1  -9  232.28    5.80
   3   1  -9  235.08   13.40
  -3   1   9  241.48    8.20
  -1  -1   9  214.98    6.50
   1  -1  -9  216.78    7.50
  -1   1   9  230.18    8.10
   1   1  -9  206.38   13.80
   1   1  -9  201.08    5.40
  -1  -1  -9  441.86   11.40
   1  -1   9  436.46   10.60
  -1   1  -9  433.86   17.90
   1   1   9  445.56   11.70
  -1   1  -9  423.06    9.80
   3  -1   9  136.79    5.80
  -3  -1  -9  133.59    6.60
  -3   1  -9  124.89   13.30
   3   1   9  127.89    6.90
  -3   1  -9  126.39    4.60
   5  -1   9   63.09    5.40
  -5  -1  -9   61.79    4.70
  -5   1  -9   59.19    4.20
   5   1   9   67.19    6.40
  -5   1  -9   76.89   12.00
   7  -1   9  132.59    6.50
  -7  -1  -9  135.09    7.00
  -7   1  -9  124.49    5.50
  -7   1  -9  127.79   14.80
   7   1   9  127.39    7.00
   9  -1   9  100.09    6.30
  -9  -1  -9  100.59    6.90
  -9   1  -9  100.29    5.60
  -9   1  -9  115.79   15.50
   9   1   9  111.69    7.40
  11  -1   9   69.49    6.10
 -11  -1  -9   68.69    5.20
 -11   1  -9   89.89   15.20
  11   1   9   75.79    5.70
 -11   1  -9   57.09    5.30
  13  -1   9   70.39    6.60
 -13  -1  -9   82.99    5.80
 -13   1  -9   70.69    5.90
  13   1   9   73.59    5.90
 -13   1  -9  101.89   18.10
 -15  -1  -9   26.80    4.80
  15  -1   9   25.00    4.60
 -15   1  -9   27.50    4.40
  15   1   9   30.20    5.70
  17  -1   9   30.40    5.10
 -17  -1  -9   32.30    5.20
 -17   1  -9   32.40    4.90
  17   1   9   36.50    6.00
 -19  -1  -9   39.20    5.50
  19  -1   9   34.90    5.30
 -19   1  -9   49.99    5.60
  19   1   9   55.49    7.00
  21  -1   9   29.40    6.10
 -21  -1  -9   19.50    5.40
  21   1   9   32.70    6.50
 -21   1  -9   23.80    5.70
 -23  -1  -9   13.70    6.00
  23  -1   9    8.00    6.00
  23   1   9   20.50    6.70
 -23   1  -9   11.70    5.90
  25  -1   9   15.90    6.10
 -25  -1  -9   11.50    5.60
 -25   1  -9   28.20    6.40
  25   1   9   25.80    6.80
 -27  -1  -9   26.40    6.10
  27  -1   9   40.50    7.10
 -27   1  -9   36.30    6.80
  27   1   9   37.70    7.70
 -29  -1  -9   19.00    7.10
  29  -1   9   13.30    6.60
 -29   1  -9   17.20    6.80
  29   1   9   24.50    7.80
 -31  -1  -9   12.50    7.00
  31  -1   9    3.70    7.80
  31   1   9   -4.00    8.10
 -31   1  -9   -0.10    7.00
 -33  -1  -9    6.20    7.80
  33  -1   9    3.80    7.90
  33   1   9    1.20    8.60
 -33   1  -9    0.00    7.30
  35  -1   9    6.80    8.80
 -35  -1  -9   16.00    8.80
  35   1   9   15.50    9.00
 -35   1  -9   18.00    8.20
 -37  -1  -9   16.00    9.50
  37  -1   9    1.70    9.10
 -37   1  -9   16.50    8.50
  37   1   9   19.70    9.00
 -39  -1  -9    6.60    9.90
  39  -1   9   19.40   10.10
  39   1   9   -2.60    9.90
 -39   1  -9    5.30    9.50
 -36  -2   9   12.30    7.90
  36  -2  -9    9.80    9.50
 -36   2   9    0.40    8.60
 -34  -2   9   12.30    7.40
  34  -2  -9   -0.50    8.80
 -34   2   9   -3.90    8.20
 -32  -2   9   24.70    7.00
  32  -2  -9   38.80    9.00
 -32   2   9   16.30    7.70
  32   2  -9   42.20    9.60
  30  -2  -9   30.70    8.40
 -30  -2   9   27.90    6.40
 -30   2   9   28.70    8.40
  30   2  -9   44.00    9.60
  28  -2  -9   51.49    8.30
 -28  -2   9   37.50    6.30
 -28   2   9   42.70    7.90
  28   2  -9   46.50    9.50
  26  -2  -9  177.98   12.50
 -26  -2   9  176.08    9.70
 -26   2   9  189.78   12.50
  26   2  -9  177.28   13.80
  24  -2  -9   89.69    8.10
 -24  -2   9   87.39    8.00
  24   2  -9   67.89    9.50
 -24   2   9   53.89    7.20
 -22  -2   9   32.40    4.90
  22  -2  -9   35.20    6.60
  22   2  -9   39.50    8.50
 -22   2   9   26.50    6.50
  20  -2  -9   27.80    6.30
 -20  -2   9   19.30    4.40
 -20   2   9   32.90    6.60
  20   2  -9   33.90    8.00
 -20   2   9   26.80    6.70
 -18  -2   9  149.99    7.30
  18  -2  -9  151.68   10.50
  18   2  -9  149.19   12.10
 -18   2   9  148.59   10.70
 -16  -2   9  250.77    8.00
  16  -2  -9  267.17   11.30
  16   2  -9  251.17   14.00
 -16   2   9  251.07   11.20
 -14  -2   9   56.89    4.10
  14  -2  -9   48.00    5.90
  14   2  -9   53.29    8.20
 -14   2   9   54.19    5.60
 -12  -2   9   68.89    4.90
  12  -2  -9   80.49    6.30
 -12   2   9   60.09    5.50
  12   2  -9   85.79    8.70
 -10  -2   9   82.79    4.60
  10  -2  -9   86.19    7.60
 -10   2   9   85.49    6.10
  10   2  -9  104.59   16.50
  10   2  -9   86.19    9.80
  -8  -2   9   46.50    3.90
   8  -2  -9   51.69    5.10
  -8   2   9   50.19    4.70
   8   2  -9   59.29   12.40
  -8   2   9   50.19    5.30
   8   2  -9   56.69    7.50
   6  -2  -9   70.89    5.30
  -6  -2   9   58.09    3.70
  -6  -2   9   58.69    3.40
  -6   2   9   62.19    5.20
   6   2  -9   73.29   12.80
  -6   2   9   70.09    5.60
   6   2  -9   66.59    7.80
  -4  -2   9   80.09    3.90
  -4  -2   9   78.09    3.50
   4  -2  -9   81.69    7.10
  -4   2   9   86.59    7.30
  -4   2   9   83.49    6.50
   4   2  -9   77.19   15.50
  -2  -2   9  393.86    9.20
  -2  -2   9  408.66    9.30
   2  -2  -9  404.96   11.50
  -2   2   9  416.26   11.70
   2   2  -9  391.76   19.90
  -2   2   9  398.46   12.00
   0  -2   9  339.07    8.30
   0  -2   9  336.77    9.60
   0  -2  -9  352.16   10.50
   0   2  -9  328.47   19.30
   0   2   9  319.87   11.20
   0   2   9  349.37   10.60
  -2  -2  -9  424.56   12.00
   2  -2   9  417.26   10.00
   2   2   9  410.46   12.00
  -2   2  -9  401.16   21.10
  -4  -2  -9  125.59    7.60
   4  -2   9  130.89    5.60
  -4   2  -9  112.09   16.90
   4   2   9  131.79    7.90
  -6  -2  -9   29.70    4.80
   6  -2   9   32.60    3.60
   6   2   9   29.00    4.80
  -6   2  -9   33.00   13.30
   8  -2   9   27.70    3.90
  -8  -2  -9   30.20    4.60
  -8   2  -9   31.30    2.70
  -8   2  -9   28.60   14.10
   8   2   9   28.60    5.20
  10  -2   9  133.39    7.30
 -10  -2  -9  119.29    8.30
  10   2   9  135.59    8.60
 -10   2  -9  135.79   19.60
 -10   2  -9  143.09    5.60
 -12  -2  -9   52.49    5.70
  12  -2   9   57.99    5.20
  12   2   9   67.69    6.10
 -12   2  -9   54.29    5.20
 -12   2  -9   52.59   16.20
 -14  -2  -9   59.99    6.20
  14  -2   9   49.00    5.50
 -14   2  -9   43.20   16.30
  14   2   9   49.50    6.10
 -14   2  -9   48.70    4.50
 -16  -2  -9  300.47   11.40
  16  -2   9  306.97   11.60
  16   2   9  310.17   12.20
 -16   2  -9  313.67   25.90
 -16   2  -9  312.17   10.10
  18  -2   9  107.19    9.60
 -18  -2  -9  108.79    9.60
 -18   2  -9  126.89    8.10
 -18   2  -9  131.09   25.70
  18   2   9  121.89   10.20
  20  -2   9   46.40    6.50
 -20  -2  -9   41.50    6.60
  20   2   9   25.50    6.60
 -20   2  -9   36.00    5.50
 -20   2  -9   38.00   18.90
 -22  -2  -9   31.30    6.40
  22  -2   9   33.10    6.40
  22   2   9   38.70    7.00
 -22   2  -9   26.20   19.80
 -22   2  -9   32.90    5.80
  24  -2   9  120.29    8.90
 -24  -2  -9   91.69    7.60
  24   2   9  124.49    8.70
 -24   2  -9  119.39   23.30
 -24   2  -9  108.19    9.80
 -26  -2  -9   92.99    8.10
  26  -2   9   81.59    8.20
  26   2   9   86.49    8.30
 -26   2  -9   99.29    8.00
 -26   2  -9   66.69   23.80
 -28  -2  -9   88.59    8.30
  28  -2   9   71.29    8.30
  28   2   9   80.29    8.60
 -28   2  -9   77.19   25.40
 -30  -2  -9   33.00    7.80
  30  -2   9   15.30    7.80
 -30   2  -9  -17.30   24.30
  30   2   9   26.20    7.90
 -32  -2  -9   34.30    8.80
  32  -2   9   26.60    8.60
 -32   2  -9  -14.60   27.90
  32   2   9   -6.70   25.40
 -34  -2  -9   16.90    9.00
  34  -2   9    4.70    8.90
 -34   2  -9  -49.80   28.00
  34   2   9  -39.30   25.90
  36  -2   9   20.40    9.80
 -36  -2  -9   15.40    9.60
  36   2   9   -2.00   27.00
  33  -3  -9    1.90    9.90
 -33  -3   9    5.50    7.10
 -33   3   9   -1.70    8.50
  33   3  -9   22.80   11.60
 -31  -3   9   18.60    6.80
  31  -3  -9   33.00    9.60
 -31   3   9   26.30    9.00
  31   3  -9   34.00   11.50
  29  -3  -9   20.70    9.00
 -29  -3   9   26.60    6.30
  29   3  -9   31.70   10.80
 -29   3   9   15.20    7.70
 -27  -3   9   13.70    5.60
  27  -3  -9   20.80    8.40
 -27   3   9   19.30    8.00
  27   3  -9   23.50   10.30
 -25  -3   9   11.70    5.00
  25  -3  -9    7.50    7.20
 -25   3   9   12.70    7.30
  25   3  -9   28.50   10.20
  23  -3  -9    2.00    7.00
 -23  -3   9    7.50    4.40
  23   3  -9   32.20   11.50
 -23   3   9    8.40    7.00
  21  -3  -9   16.20    6.90
 -21  -3   9   22.60    4.40
  21   3  -9   30.20   10.80
 -21   3   9   12.20    6.80
  19  -3  -9    3.90    6.70
 -19  -3   9    2.30    3.70
 -19   3   9    3.40    6.20
  19   3  -9    6.20   10.20
 -17  -3   9   17.00    3.50
  17  -3  -9   20.80    6.40
 -17   3   9   21.90    6.30
  17   3  -9   15.50    9.90
 -17   3   9   18.50    6.20
  15  -3  -9   27.80    6.30
 -15  -3   9   30.60    3.30
  15   3  -9   45.90   10.20
 -15   3   9   25.90    6.20
 -15   3   9   21.60    6.20
 -15   3   9   18.00   19.10
  13  -3  -9   25.80    6.20
 -13  -3   9   29.00    2.90
 -13   3   9   12.00   15.90
  13   3  -9   32.00    9.50
 -13   3   9   21.00    6.20
  11  -3  -9   15.60    6.20
  11   3  -9    4.90    8.40
 -11   3   9  -11.30   16.70
 -11   3   9    2.40    5.40
   9  -3  -9    8.50    5.80
  -9   3   9    1.30    5.20
  -9   3   9    5.50   17.10
   9   3  -9    5.00    8.60
   9   3  -9   13.10   16.00
   7  -3  -9   23.80    6.00
   7   3  -9   21.20   16.00
  -7   3   9   20.80    5.80
   7   3  -9   19.90    9.20
  -7   3   9   17.70    5.60
   5  -3  -9   19.40    5.70
  -5   3   9   28.70    6.20
   5   3  -9   36.20   16.10
   5   3  -9   17.10    9.30
  -5   3   9   22.90    5.40
   3  -3  -9   78.49    6.50
   3   3  -9   97.49   18.30
  -3   3   9   76.79    6.30
  -3   3   9   81.09    9.50
  -1  -3   9   37.40    2.80
   1  -3  -9   30.40    6.10
  -1   3   9   32.90    5.50
   1   3  -9   46.10   17.30
  -1   3   9   43.30    7.40
   1  -3   9   27.90    3.10
  -1  -3  -9   30.90    5.90
  -1   3  -9   28.40   16.80
   1   3   9   24.70    5.50
   1   3   9   26.10    7.50
   3  -3   9  122.79    5.90
  -3  -3  -9  122.99    9.50
  -3   3  -9  118.89   21.50
   3   3   9  126.19    9.30
   3   3   9  116.29   12.00
  -5  -3  -9   20.70    5.90
   5  -3   9   24.00    3.90
   5   3   9   21.90    8.70
   5   3   9   18.10    5.30
  -5   3  -9   18.70   17.00
   7  -3   9    8.70    4.20
  -7  -3  -9    8.50    5.60
   7   3   9   10.60    5.40
   7   3   9    9.40    8.80
  -7   3  -9    9.90   16.50
   9  -3   9    9.60    4.60
  -9  -3  -9   15.80    5.70
  -9   3  -9    5.40   16.20
   9   3   9   17.10    5.60
   9   3   9    8.30    9.10
 -11  -3  -9   28.70    6.00
  11  -3   9   24.00    5.20
  11   3   9   29.60    5.90
  11   3   9   19.60    9.70
 -11   3  -9   32.60   17.40
  13  -3   9   41.50    5.80
 -13  -3  -9   39.50    6.00
  13   3   9   32.70   10.30
  13   3   9   38.60    6.20
 -13   3  -9   51.79   18.50
  15  -3   9   24.80    5.90
 -15  -3  -9   22.60    5.90
  15   3   9   16.00    6.10
  15   3   9   10.50   10.20
 -15   3  -9   38.20   17.40
  17  -3   9   22.70    6.30
 -17  -3  -9   29.30    6.60
 -17   3  -9   26.20   18.20
  17   3   9  -12.80   24.80
  17   3   9   -4.80   10.70
  17   3   9   28.50    7.30
 -19  -3  -9    4.20    6.30
  19  -3   9   14.50    6.60
  19   3   9  -13.40   10.90
 -19   3  -9   10.50   17.80
  19   3   9  -35.10   24.90
 -21  -3  -9   21.80    6.90
  21  -3   9   11.30    7.00
 -21   3  -9   18.60   19.70
  21   3   9  -14.20   26.20
 -23  -3  -9   23.40    7.30
  23  -3   9   13.50    7.50
  23   3   9   -9.20   29.00
 -23   3  -9   42.80   20.90
  25  -3   9    3.60    7.50
 -25  -3  -9    7.60    7.40
  25   3   9  -11.20   28.60
 -25   3  -9   22.30   21.00
 -27  -3  -9   27.40    8.10
  27  -3   9   32.90    8.60
  27   3   9  -11.50   31.60
 -27   3  -9   39.90   22.80
  29  -3   9   14.00    8.90
 -29  -3  -9   14.70    8.50
 -29   3  -9   34.10   24.10
  29   3   9  -13.20   33.20
  31  -3   9   13.50    9.40
 -31  -3  -9   25.00    9.30
 -31   3  -9   46.90   26.30
  31   3   9   37.50   35.00
  33  -3   9    3.20   10.10
 -33  -3  -9    4.20    9.40
  33   3   9  -24.30   31.50
 -33   3  -9    9.80   26.70
  26  -4  -9   15.70    8.60
  26   4  -9   26.70   15.00
  24  -4  -9   20.40    8.30
  24   4  -9   44.40   14.50
  22  -4  -9   19.30    8.50
  22   4  -9   30.30   13.80
  20  -4  -9   23.00    7.80
  20   4  -9   30.40   13.50
  18  -4  -9   28.10    7.50
  18   4  -9   26.70   13.00
  16  -4  -9   14.80    7.20
  16   4  -9   14.40   11.60
  14  -4  -9   47.30    7.20
  14   4  -9   53.09   11.70
  12  -4  -9   66.39    7.90
  12   4  -9   51.59   11.50
 -12   4   9   91.79   25.20
  10  -4  -9   40.10    7.60
 -10   4   9   54.09   20.70
  10   4  -9   33.60   10.90
   8  -4  -9   12.30    6.90
  -8   4   9   20.50   20.50
   8   4  -9   10.50    9.80
   8   4  -9   -7.60   19.20
   6  -4  -9   19.40    6.50
   6   4  -9   10.30   10.50
   6   4  -9    9.00   19.90
  -6   4   9   14.50   23.30
   4  -4  -9   38.50    6.90
  -4   4   9   33.00   25.40
   4   4  -9   21.40   11.00
  -4   4   9   36.20    8.50
   4   4  -9   21.40   19.70
   2  -4  -9   33.70    6.70
  -2   4   9   45.40    8.60
   2   4  -9   38.00   19.90
  -2   4   9   44.90   27.10
   0  -4  -9   53.79    7.10
   0   4  -9   64.29   20.20
   0   4   9   61.39    9.10
   0   4   9   46.90   27.30
  -2  -4  -9   44.70    6.80
   2   4   9   56.29    9.50
  -2   4  -9   55.69   20.30
   2   4   9   60.39   28.60
   4  -4   9   18.50    4.10
  -4  -4  -9   22.70    6.60
   4   4   9   29.00    9.60
  -4   4  -9   34.80   19.20
   4   4   9   24.50   29.00
  -6  -4  -9   32.30    6.70
   6  -4   9   26.90    4.70
   6   4   9   25.20   30.20
  -6   4  -9   45.40   20.40
   6   4   9   46.10   10.50
   8  -4   9   28.10    5.20
  -8  -4  -9   19.10    6.90
   8   4   9   29.00   10.50
  -8   4  -9   35.30   19.60
   8   4   9   27.30   31.20
  10  -4   9   85.39    6.50
 -10  -4  -9   72.09    8.00
 -10   4  -9   94.49   22.50
  10   4   9   73.39   12.10
  10   4   9   87.89   34.00
 -12  -4  -9   34.60    7.20
  12  -4   9   37.60    6.20
 -12   4  -9   63.69   22.30
  12   4   9   31.30   11.20
  12   4   9   14.10   31.00
 -14  -4  -9   40.60    7.50
  14  -4   9   41.90    6.80
 -14   4  -9   65.89   21.50
  14   4   9   39.70   12.20
  14   4   9   36.00   34.60
  16  -4   9   31.80    7.10
 -16  -4  -9   21.90    7.40
 -16   4  -9   58.79   20.90
  16   4   9   13.30   11.80
  16   4   9   26.00   31.00
 -18  -4  -9   24.90    7.80
  18  -4   9   31.50    7.60
  18   4   9   19.50   35.60
  18   4   9   15.10   12.60
 -18   4  -9   50.79   21.90
 -20  -4  -9   16.70    7.80
  20  -4   9   24.90    8.20
  20   4   9    6.20   36.60
 -20   4  -9   46.00   21.40
  20   4   9   11.50   12.70
 -22  -4  -9   10.00    8.30
  22  -4   9   23.40    8.70
 -22   4  -9   61.59   22.90
  22   4   9   41.30   38.70
  22   4   9   17.40   13.70
 -24  -4  -9   31.10    9.00
  24  -4   9   20.00    9.50
  24   4   9   36.00   39.70
 -24   4  -9   51.49   23.70
  24   4   9    3.30   13.80
  26  -4   9   14.90    9.70
 -26  -4  -9   16.70    9.30
  26   4   9    3.60   14.40
 -26   4  -9   54.79   24.20
  26   4   9   24.10   40.00
  15  -5  -9   18.00    8.40
  15   5  -9    3.70   14.30
  13  -5  -9   -3.30    7.60
  13   5  -9  -12.70   13.40
  11  -5  -9   -8.80    8.30
  11   5  -9  -19.60   13.40
   9  -5  -9   17.00    8.10
   9   5  -9    2.30   13.80
   7  -5  -9   11.10    8.00
  -7   5   9   41.10   27.80
   7   5  -9  -19.30   13.20
   5  -5  -9    4.80    7.60
  -5   5   9   31.90   27.90
   5   5  -9  -37.30   25.20
   3  -5  -9   22.70    8.00
   3   5  -9   -4.60   25.40
  -3   5   9   38.00   32.10
   1  -5  -9   10.40    7.70
  -1   5   9   35.00   32.30
   1   5  -9   -3.70   24.60
  -1  -5  -9    1.70    7.50
   1   5   9   32.60   34.10
  -1   5  -9   -7.50   24.80
   1   5   9   13.80   12.50
  -3  -5  -9   14.90    7.60
   3   5   9   34.20   11.50
   3   5   9   52.69   35.40
  -3   5  -9   15.00   24.70
  -5  -5  -9    5.90    7.70
   5   5   9   55.29   37.70
  -5   5  -9    0.10   24.10
   5   5   9   21.30   10.80
  -7  -5  -9    3.80    7.60
   7   5   9   25.30   10.80
   7   5   9   38.80   38.90
  -7   5  -9   11.00   25.20
  -9  -5  -9    8.70    8.30
  -9   5  -9   28.60   25.60
   9   5   9   44.10   40.00
   9   5   9   22.60   11.50
 -11  -5  -9    3.90    8.20
 -11   5  -9   14.10   24.70
  11   5   9   52.29   42.00
  11   5   9   21.60   12.00
 -13  -5  -9    4.60    8.40
  13  -5   9    4.20    7.00
  13   5   9   44.90   44.10
  13   5   9   22.10   12.80
 -13   5  -9   28.50   25.80
  15  -5   9   11.60    7.70
 -15  -5  -9   -4.90    8.50
  15   5   9   15.90   13.50
  15   5   9   19.40   44.10
 -15   5  -9   67.89   26.70
 -38   0  10   90.79   10.70
 -36   0  10   77.29    9.80
 -34   0  10    7.70    7.70
 -32   0  10  105.19    9.10
 -30   0  10   15.40    7.00
 -28   0  10   32.10    6.80
  28   0 -10   34.20    9.10
  26   0 -10   98.59    7.00
 -26   0  10   82.79    7.00
 -24   0  10   78.69    7.00
  24   0 -10   65.39    6.30
 -22   0  10   49.60    6.30
 -22   0  10   51.29    6.70
  22   0 -10   52.19    6.00
  20   0 -10  252.57    8.50
 -20   0  10  260.47   10.80
  20   0 -10  273.57   10.00
  18   0 -10   11.90    3.70
 -18   0  10   12.40    4.90
  18   0 -10   14.80    4.50
  16   0 -10   21.10    4.30
 -16   0  10   29.90    5.00
  14   0 -10  773.22   17.70
 -14   0  10  756.92   18.10
 -12   0  10  156.38    7.50
  12   0 -10  145.09    6.60
  10   0 -10  192.48    6.90
 -10   0  10  206.08    7.80
  -8   0  10  274.47    8.80
   8   0 -10  269.97    8.00
  -6   0  10   34.70    4.00
   6   0 -10   33.40    5.80
   6   0 -10   30.50    3.40
   4   0 -10  524.35   15.10
   4   0 -10  521.35   12.40
  -4   0  10  534.15   13.00
  -2   0  10  243.98    7.90
   2   0 -10  229.18    7.20
   2   0 -10  223.78   10.60
   0   0 -10   10.90    7.30
   0   0 -10   -1.60    3.00
   0   0  10    4.20    3.50
  -2   0 -10  226.38   12.90
  -2   0 -10  222.08    7.30
   2   0  10  230.98    8.10
   4   0  10  500.25   12.80
  -4   0 -10  510.05   12.30
   6   0  10   48.50    4.80
  -6   0 -10   39.20    4.00
   8   0  10  279.87    9.40
  -8   0 -10  274.97    8.70
 -10   0 -10  256.77    8.70
  10   0  10  272.17    9.30
 -12   0 -10  171.28    7.70
  12   0  10  179.78    8.30
 -14   0 -10  741.13   17.80
  14   0  10  741.53   18.40
  16   0  10   27.40    5.80
 -16   0 -10   27.70    4.80
  18   0  10   16.40    6.00
 -18   0 -10   19.40    5.00
 -20   0 -10  263.57   11.20
  20   0  10  261.37   11.90
 -22   0 -10   62.29    6.60
  22   0  10   65.29    7.60
  24   0  10   71.59    7.80
 -24   0 -10   60.09    6.50
  26   0  10   98.39    8.30
 -26   0 -10  112.29   10.60
 -28   0 -10   30.90    6.90
  28   0  10   39.20    8.10
  30   0  10    4.50    7.80
 -30   0 -10    3.50    7.10
  32   0  10   81.49    8.90
 -32   0 -10   88.29    8.80
 -34   0 -10    9.70    7.80
  34   0  10   12.80    8.80
  36   0  10   88.89   10.50
 -36   0 -10   75.79    9.80
  38   0  10  116.79   11.70
 -38   0 -10  122.59   11.00
 -37  -1  10   65.49    9.50
 -37   1  10   63.69   10.20
 -35  -1  10   -3.50    7.60
  35  -1 -10    7.80    8.10
 -35   1  10    3.90    8.40
 -33  -1  10    3.60    7.10
  33  -1 -10    2.70    7.50
 -33   1  10   -2.30    7.80
  31  -1 -10  170.58   12.40
 -31  -1  10  147.39   11.70
 -31   1  10  159.28   13.00
 -29  -1  10   10.10    6.20
  29  -1 -10   12.40    7.30
 -29   1  10    5.10    6.60
  27  -1 -10   46.10    7.20
 -27  -1  10   41.50    6.50
  27   1 -10   65.49    8.30
 -27   1  10   49.60    7.30
  25  -1 -10   45.50    7.00
 -25  -1  10   30.00    5.80
  25   1 -10   56.79    7.50
 -25   1  10   45.50    7.00
 -23  -1  10   17.70    5.10
  23  -1 -10   21.30    6.20
  23   1 -10   28.10    6.60
 -23   1  10   15.80    6.10
 -23   1  10   20.10    6.10
  21  -1 -10  123.59   10.00
 -21  -1  10  121.49    8.90
 -21  -1  10  131.19    8.40
  21   1 -10  129.09   10.00
 -21   1  10  114.09    9.60
 -21   1  10  124.39    9.90
  19  -1 -10   17.20    5.60
 -19  -1  10   20.40    5.30
  19   1 -10   21.80    6.20
 -19   1  10   16.40    5.80
 -17  -1  10  211.48    8.60
  17  -1 -10  227.18   10.10
 -17   1  10  211.68    9.60
  17   1 -10  209.18   10.00
  15  -1 -10   14.30    4.90
 -15  -1  10   15.70    4.10
 -15   1  10   19.20    4.60
  15   1 -10   16.50    3.00
  15   1 -10   17.50    5.60
  13  -1 -10  307.37   10.40
 -13  -1  10  313.67    9.20
  13   1 -10  294.27    7.80
  13   1 -10  302.77   11.20
 -13   1  10  316.57   10.40
  11  -1 -10  175.58    7.90
 -11  -1  10  158.68    6.70
  11   1 -10  153.28    5.20
 -11   1  10  171.78    8.10
  11   1 -10  169.98    8.70
  -9  -1  10  282.57    8.10
   9  -1 -10  274.37    9.10
  -9   1  10  275.67    9.50
   9   1 -10  261.77    6.70
   9   1 -10  258.37   14.30
  -7  -1  10   32.70    3.50
   7  -1 -10   42.10    4.30
   7   1 -10   46.60    9.20
  -7   1  10   33.00    4.30
   7   1 -10   36.60    3.20
  -5  -1  10   12.90    3.10
   5  -1 -10    9.80    3.90
  -5   1  10    6.50    4.00
   5   1 -10   10.30    2.00
   5   1 -10    9.60    8.10
   3  -1 -10  642.44   15.20
  -3  -1  10  636.94   14.30
  -3   1  10  659.53   15.30
   3   1 -10  614.34   20.50
   3   1 -10  600.14   13.40
  -1  -1  10   80.29    5.10
   1  -1 -10   75.19    5.80
  -1   1  10   81.89    6.80
   1   1 -10   70.69    3.50
   1   1 -10   68.19   12.10
   1  -1  10   82.79    5.40
  -1  -1 -10   76.09    6.20
  -1   1 -10   71.29    3.80
  -1   1 -10   79.69   12.80
   1   1  10   79.49    6.50
   3  -1  10  675.13   15.20
  -3  -1 -10  655.43   15.80
  -3   1 -10  651.83   23.30
  -3   1 -10  651.93   14.50
   3   1  10  670.53   16.00
  -5  -1 -10    6.70    3.70
   5  -1  10   13.60    3.60
   5   1  10   16.20    4.40
  -5   1 -10   12.00   10.50
  -5   1 -10   12.00    2.80
  -7  -1 -10   32.70    4.30
   7  -1  10   35.20    4.20
   7   1  10   26.60    4.40
  -7   1 -10   46.80   12.90
  -7   1 -10   38.40    3.50
   9  -1  10  270.67    9.00
  -9  -1 -10  261.17    9.40
   9   1  10  265.97    9.90
  -9   1 -10  264.97   19.70
  -9   1 -10  266.17    8.20
  11  -1  10  221.28    8.80
 -11  -1 -10  207.98    8.90
 -11   1 -10  208.98    7.50
  11   1  10  207.88    9.30
 -11   1 -10  192.18   19.10
  13  -1  10  339.67   11.10
 -13  -1 -10  316.57   11.10
 -13   1 -10  335.37   23.90
  13   1  10  343.77   11.60
 -13   1 -10  328.17    9.90
  15  -1  10   19.80    5.40
 -15  -1 -10   28.10    5.40
 -15   1 -10   22.00    4.50
 -15   1 -10   45.10   16.60
  15   1  10   35.20    6.10
  17  -1  10  209.78    9.80
 -17  -1 -10  212.78   10.20
  17   1  10  220.68   10.80
 -17   1 -10  225.18    9.40
 -19  -1 -10   35.20    6.10
  19  -1  10   41.60    6.30
 -19   1 -10   29.20    5.50
  19   1  10   45.60    7.20
  21  -1  10  160.68   10.20
 -21  -1 -10  149.79   10.00
  21   1  10  134.79   11.10
 -21   1 -10  126.29    9.60
 -23  -1 -10   30.30    6.30
  23  -1  10   14.60    5.50
  23   1  10   37.50    6.90
 -23   1 -10   30.80    6.20
  25  -1  10   26.10    6.10
 -25  -1 -10   42.60    7.10
  25   1  10   30.40    7.20
 -25   1 -10   49.40    6.80
 -27  -1 -10   57.09    7.40
  27  -1  10   42.60    7.00
 -27   1 -10   70.39    7.70
  27   1  10   61.09    8.40
 -29  -1 -10    9.80    7.50
  29  -1  10   14.50    7.50
 -29   1 -10   13.10    6.80
  29   1  10    7.20    7.80
 -31  -1 -10  163.78   13.20
  31  -1  10  166.28   13.10
 -31   1 -10  156.88   12.60
  31   1  10  165.48   13.30
  33  -1  10    6.50    8.60
 -33  -1 -10    1.40    8.10
 -33   1 -10   13.80    7.60
  33   1  10   23.00    9.00
  35  -1  10    1.90    9.40
 -35  -1 -10    8.50    8.20
 -35   1 -10   -4.50    7.90
  35   1  10   -2.30    9.10
  37  -1  10   80.49   11.40
 -37  -1 -10   85.69   10.20
  37   1  10   82.29   10.90
 -37   1 -10   70.29    9.60
 -36  -2  10   50.39    8.70
  36  -2 -10   48.20   10.30
 -36   2  10   56.79   10.70
 -34  -2  10   13.00    7.50
  34  -2 -10    7.50    9.20
 -34   2  10   12.40    8.80
  32  -2 -10   50.19    9.40
 -32  -2  10   49.30    7.60
 -32   2  10   44.00    9.00
  32   2 -10   61.89   16.50
  30  -2 -10   10.70    8.20
 -30  -2  10   28.00    6.70
 -30   2  10   17.00    8.50
  30   2 -10   32.30    9.40
 -28  -2  10    5.70    5.80
  28  -2 -10   16.60    7.60
  28   2 -10   28.30    9.20
 -28   2  10    4.20    7.10
 -26  -2  10   69.29    6.50
  26  -2 -10   70.09    8.30
 -26   2  10   54.19    7.80
  26   2 -10   77.29   10.00
 -24  -2  10   52.39    5.80
  24  -2 -10   44.90    7.80
  24   2 -10   54.59    9.10
 -24   2  10   41.80    7.20
  22  -2 -10    7.10    6.50
 -22  -2  10   12.80    4.70
  22   2 -10   19.90    8.60
 -22   2  10    6.20    6.50
 -20  -2  10   42.60    4.80
  20  -2 -10   42.20    6.80
  20   2 -10   39.40    8.60
 -20   2  10   51.19    7.20
 -20   2  10   43.00    7.10
 -18  -2  10  112.09    6.80
  18  -2 -10  101.49    7.50
 -18   2  10  100.79    7.60
  18   2 -10  102.89   12.20
  16  -2 -10  228.68   11.30
 -16  -2  10  240.18    8.50
 -16   2  10  212.38   10.80
  16   2 -10  221.98   13.70
 -14  -2  10  807.42   18.00
  14  -2 -10  805.22   20.00
 -14   2  10  793.42   20.20
  14   2 -10  800.02   22.80
 -12  -2  10  108.69    5.90
  12  -2 -10  122.09    9.20
  12   2 -10  100.49   10.70
 -12   2  10  107.79    8.90
  10  -2 -10  316.17   11.30
 -10  -2  10  325.17    8.50
 -10   2  10  306.27   11.30
  10   2 -10  318.77   13.50
  10   2 -10  304.57   20.20
  -8  -2  10  209.28    6.30
   8  -2 -10  193.58    9.30
   8   2 -10  185.28   16.60
  -8   2  10  205.38    6.60
   8   2 -10  198.08   11.60
  -8   2  10  207.48    9.50
  -6  -2  10   49.10    3.30
   6  -2 -10   52.29    5.40
  -6   2  10   39.70    5.10
   6   2 -10   56.39   13.20
  -6   2  10   50.39    5.50
   4  -2 -10   90.39    7.20
  -4  -2  10   86.39    4.50
  -4   2  10   92.39    7.70
  -4   2  10   78.39    6.60
   4   2 -10   77.89   15.30
   2  -2 -10  160.48    8.30
  -2  -2  10  143.89    5.40
  -2   2  10  139.59    8.60
  -2   2  10  141.79    8.50
   2   2 -10  139.79   17.30
   0  -2 -10    5.10    4.40
   0  -2  10    4.50    2.90
   0   2  10    0.60    4.80
   0   2 -10   -2.70   12.40
   2  -2  10  129.59    5.70
  -2  -2 -10  133.09    8.10
   2   2  10  133.29    8.40
  -2   2 -10  130.89   17.20
   4  -2  10  109.29    5.80
  -4  -2 -10  107.29    7.90
   4   2  10   98.79    8.30
  -4   2 -10  102.99   17.40
   6  -2  10   51.69    4.30
  -6  -2 -10   57.29    5.60
   6   2  10   65.99    5.80
  -6   2 -10   65.99   15.70
  -8  -2 -10  202.68    9.20
   8  -2  10  208.38    8.10
   8   2  10  217.78    9.80
  -8   2 -10  206.88   20.20
  10  -2  10  352.86   10.50
 -10  -2 -10  337.37   11.30
  10   2  10  327.47   11.80
 -10   2 -10  314.47   23.50
  12  -2  10  111.09    8.00
 -12  -2 -10  105.49    8.70
 -12   2 -10  106.59   21.40
  12   2  10  101.49    9.40
 -12   2 -10   93.39    8.70
  14  -2  10  849.22   20.70
 -14  -2 -10  857.71   21.10
  14   2  10  860.71   21.50
 -14   2 -10  832.02   34.10
 -14   2 -10  868.31   20.60
 -16  -2 -10  272.47   11.60
  16  -2  10  269.87   11.30
 -16   2 -10  264.07   26.60
  16   2  10  291.77   12.30
 -16   2 -10  283.77   11.00
  18  -2  10  109.19    9.60
 -18  -2 -10  106.89    9.80
  18   2  10   94.19    7.80
 -18   2 -10  118.49   21.10
 -18   2 -10   90.69    7.80
 -20  -2 -10   42.20    6.90
  20  -2  10   36.40    6.60
 -20   2 -10   31.20   19.50
  20   2  10   33.90    7.10
 -22  -2 -10    9.40    6.40
  22  -2  10   28.50    6.90
 -22   2 -10   25.00   19.80
  22   2  10    7.80    6.90
 -24  -2 -10   42.50    7.10
  24  -2  10   33.70    7.00
  24   2  10   40.60    7.40
 -24   2 -10   26.30   22.10
 -26  -2 -10   76.19    8.20
  26  -2  10   60.89    8.20
  26   2  10   57.59    8.20
 -26   2 -10   42.80   23.40
  28  -2  10    6.00    7.40
 -28  -2 -10    6.10    7.40
  28   2  10   -1.30    7.40
 -28   2 -10   -7.10   24.50
  30  -2  10   18.00    7.70
 -30  -2 -10   20.10    8.10
  30   2  10   12.90    8.10
 -30   2 -10  -16.50   26.30
 -32  -2 -10   55.39    9.20
  32  -2  10   55.79    9.30
  32   2  10   -3.10   28.70
 -32   2 -10   -3.00   28.30
  34  -2  10    2.40    9.30
 -34  -2 -10    1.80    9.40
 -34   2 -10  -44.70   30.20
 -36  -2 -10   51.49   10.10
  36  -2  10   51.49   11.00
 -36   2 -10  -58.89   32.30
  36   2  10   -4.10   29.70
  31  -3 -10  200.38   15.30
 -31  -3  10  198.78   11.70
  31   3 -10  219.38   17.90
 -31   3  10  176.18   15.20
 -29  -3  10    2.90    6.10
  29  -3 -10    6.80    9.00
 -29   3  10    8.60    8.10
  29   3 -10   20.10   12.20
 -27  -3  10   42.90    5.90
  27  -3 -10   62.79    9.50
 -27   3  10   44.70    8.60
  27   3 -10   65.89   13.20
  25  -3 -10   49.00    8.00
 -25  -3  10   47.80    5.60
  25   3 -10   61.39   12.60
 -25   3  10   45.70    7.80
  23  -3 -10   79.69    8.50
 -23  -3  10   82.79    7.40
 -23   3  10   80.49    8.60
  23   3 -10   99.89   12.60
  21  -3 -10   76.59    8.20
 -21  -3  10   58.69    5.00
 -21   3  10   68.89    8.30
  21   3 -10   69.69   11.90
 -19  -3  10   73.99    6.40
  19  -3 -10   84.49    8.10
  19   3 -10   82.19   12.00
 -19   3  10   91.79    8.20
 -17  -3  10   18.00    3.70
  17  -3 -10   16.40    6.60
 -17   3  10    8.10    6.40
  17   3 -10   20.50   10.20
 -17   3  10   22.10    6.60
  15  -3 -10  129.19   10.80
 -15  -3  10  123.69    5.50
  15   3 -10  121.29   13.90
 -15   3  10  112.49   10.40
  13  -3 -10  112.79   10.40
 -13  -3  10  102.99    5.40
 -13   3  10  126.99    8.30
 -13   3  10   79.39   19.60
  13   3 -10  106.09   13.10
  11  -3 -10   53.89    6.60
  11   3 -10   52.59    9.60
 -11   3  10   43.80    6.30
  11   3 -10   61.19   18.10
   9  -3 -10  120.79    9.50
   9   3 -10  104.29   13.20
   9   3 -10  126.09   19.10
  -9   3  10  104.99    9.60
   7  -3 -10  174.18   10.10
   7   3 -10  173.28   21.80
  -7   3  10  159.18   10.00
   7   3 -10  148.39   13.70
   5  -3 -10  140.99   10.00
  -5   3  10  143.09    9.50
  -5   3  10  155.28    9.70
   5   3 -10  142.49   23.30
  -3  -3  10  396.06    9.20
   3  -3 -10  400.66   13.20
  -3   3  10  393.06   13.80
  -3   3  10  397.26   13.10
   3   3 -10  403.76   27.40
   1  -3 -10    8.60    5.50
  -1  -3  10    7.20    2.80
   1   3 -10   16.00   16.70
  -1   3  10   10.40    5.60
  -1   3  10   17.90    7.00
  -1  -3 -10   22.00    6.20
   1  -3  10   16.20    3.20
   1   3  10   10.90    5.50
   1   3  10   23.00    7.60
  -1   3 -10   19.90   16.30
   3  -3  10  356.46    9.80
  -3  -3 -10  387.66   12.80
   3   3  10  351.76   12.60
   3   3  10  362.36   15.20
  -3   3 -10  356.66   25.80
   5  -3  10  174.98    7.40
  -5  -3 -10  183.58   10.60
   5   3  10  189.88   10.20
  -5   3 -10  176.88   23.80
   5   3  10  182.38   13.80
   7  -3  10  147.09    7.40
  -7  -3 -10  146.49    9.90
   7   3  10  136.89    9.70
  -7   3 -10  133.49   22.60
   7   3  10  136.89   13.10
   9  -3  10  150.38    8.00
  -9  -3 -10  141.99   10.00
  -9   3 -10  138.89   22.80
   9   3  10  142.99    9.70
   9   3  10  134.49   15.10
  11  -3  10   59.19    5.60
 -11  -3 -10   58.99    6.80
  11   3  10   30.80   10.20
 -11   3 -10   52.29   18.00
  11   3  10   47.90    6.50
 -13  -3 -10  108.69    9.60
  13  -3  10  100.89    8.70
 -13   3 -10  117.99   23.50
  13   3  10   84.69   11.90
  13   3  10  111.69    9.80
  15  -3  10  131.29    9.50
 -15  -3 -10  134.99   10.20
  15   3  10  114.99   13.20
  15   3  10  138.89   10.70
 -15   3 -10  137.99   24.30
 -17  -3 -10   33.60    6.90
  17  -3  10   16.10    6.20
 -17   3 -10   31.80   18.40
  17   3  10   23.60    6.90
 -19  -3 -10   69.19    7.80
  19  -3  10   75.59    7.70
 -19   3 -10  108.79   23.00
 -21  -3 -10   58.89    7.60
  21  -3  10   57.39    7.80
 -21   3 -10   71.39   22.30
  21   3  10   37.40   29.80
 -23  -3 -10   86.09    8.50
  23  -3  10   80.49    8.70
 -23   3 -10  117.29   25.20
  23   3  10   38.10   32.60
  25  -3  10   52.59    8.90
 -25  -3 -10   62.79    8.70
  25   3  10   -5.80   30.50
 -25   3 -10   64.49   23.10
  27  -3  10   50.49    9.60
 -27  -3 -10   59.29    9.00
 -27   3 -10   97.29   25.60
  27   3  10   13.40   33.60
 -29  -3 -10    0.60    8.30
  29  -3  10   12.50    9.50
 -29   3 -10   34.90   25.40
  29   3  10  -37.10   33.20
 -31  -3 -10  172.58   14.90
  31  -3  10  204.98   15.90
  31   3  10  177.68   41.10
 -31   3 -10  204.88   38.10
  26  -4 -10    2.00    8.80
  26   4 -10   27.60   15.90
  24  -4 -10    4.10    8.30
  24   4 -10   13.40   14.50
  22  -4 -10   19.60    8.30
  22   4 -10   27.80   14.60
  20  -4 -10   17.80    8.30
  20   4 -10   23.10   13.40
  18  -4 -10   64.39    8.10
  18   4 -10   68.79   13.60
  16  -4 -10   16.60    7.20
  16   4 -10    4.30   11.40
  14  -4 -10  111.99    8.50
  14   4 -10  131.09   14.40
  12  -4 -10   33.10    7.40
  12   4 -10   28.70   11.70
  10  -4 -10   73.99    8.10
 -10   4  10   89.49   23.40
  10   4 -10   71.19   12.50
   8  -4 -10   76.49    8.00
   8   4 -10   67.79   22.70
   8   4 -10   65.79   12.50
  -8   4  10   83.39   25.30
   6  -4 -10    3.70    6.70
   6   4 -10   -4.40   20.00
  -6   4  10   -0.50   23.30
   6   4 -10   -5.80   10.80
   4  -4 -10   48.30    7.50
   4   4 -10   59.99   22.00
  -4   4  10   52.69   26.50
   2  -4 -10   18.90    6.60
   2   4 -10   18.60   20.00
  -2   4  10    5.80   26.40
  -2   4  10   24.10    8.60
   0  -4 -10    5.40    6.40
   0   4  10  -22.80   28.30
   0   4 -10   17.50   19.20
   0   4  10   10.20    8.00
  -2  -4 -10   12.60    6.70
  -2   4 -10   38.30   20.10
   2   4  10   28.70   29.30
   2   4  10   25.10    8.90
   4  -4  10   60.29    7.40
  -4  -4 -10   47.80    7.60
   4   4  10   60.19   10.20
   4   4  10   55.69   31.70
  -4   4 -10   80.69   21.90
  -6  -4 -10   -1.30    6.50
   6  -4  10    5.60    4.30
  -6   4 -10   23.40   20.50
   6   4  10   16.50    9.70
   6   4  10  -10.70   30.30
  -8  -4 -10   66.59    8.20
   8  -4  10   67.89    5.80
  -8   4 -10   75.99   22.30
   8   4  10   70.99   11.70
   8   4  10   50.39   33.70
 -10  -4 -10   91.49    8.50
  10  -4  10   95.99    6.80
  10   4  10  100.39   12.80
 -10   4 -10  116.69   24.60
  10   4  10   99.89   35.20
  12  -4  10   18.50    5.90
 -12  -4 -10   20.00    7.30
  12   4  10  -18.30   29.50
 -12   4 -10   26.00   20.80
  12   4  10   25.10   11.40
 -14  -4 -10  128.69   12.00
  14  -4  10  137.69   10.50
  14   4  10  135.89   14.70
  14   4  10  162.18   39.70
 -14   4 -10  165.98   28.30
 -16  -4 -10    5.90    7.60
  16  -4  10    8.40    6.90
  16   4  10  -15.60   35.60
 -16   4 -10   38.30   21.00
  16   4  10    3.00   11.80
  18  -4  10   65.89    8.30
 -18  -4 -10   56.89    8.70
  18   4  10   57.49   13.90
  18   4  10   58.29   36.80
 -18   4 -10  122.19   25.60
 -20  -4 -10   29.30    8.30
  20  -4  10   16.60    8.20
  20   4  10   21.00   38.00
  20   4  10   10.40   13.20
 -20   4 -10   62.09   23.00
  22  -4  10   22.50    8.90
 -22  -4 -10    6.20    8.40
 -22   4 -10   67.99   24.20
  22   4  10    8.90   14.10
  22   4  10   -6.00   38.90
 -24  -4 -10    2.10    9.00
  24  -4  10    0.20    9.00
  24   4  10   -2.80   39.00
  24   4  10   -9.00   14.20
 -24   4 -10   53.19   24.70
 -26  -4 -10   -0.30    9.60
  26  -4  10    8.20    9.70
  26   4  10    8.30   43.30
  26   4  10   -8.40   14.60
 -26   4 -10   65.49   25.70
  13  -5 -10   11.80    8.50
  13   5 -10  -19.40   14.20
  11  -5 -10   19.50    9.10
  11   5 -10   -9.20   14.20
   9  -5 -10    3.80    8.40
   9   5 -10   -1.70   14.30
   7  -5 -10   25.90    8.40
  -7   5  10   66.19   29.60
   5  -5 -10   30.90    8.60
   5   5 -10  -24.00   27.00
  -5   5  10   36.30   31.00
   3  -5 -10   24.40    8.30
  -3   5  10   30.60   33.70
   3   5 -10   -2.00   26.60
   1  -5 -10    9.60    8.00
   1   5 -10  -10.10   25.40
  -1   5  10   36.20   33.90
  -1  -5 -10    7.30    8.00
  -1   5 -10    9.10   25.10
   1   5  10   38.30   35.90
  -3  -5 -10   27.30    8.50
  -3   5 -10   14.70   25.90
   3   5  10   62.09   40.10
  -5  -5 -10   13.10    8.20
  -5   5 -10   24.90   26.50
   5   5  10   31.10   10.90
   5   5  10   59.99   39.10
  -7  -5 -10   29.90    8.60
   7   5  10   62.89   12.10
   7   5  10   79.89   42.30
  -7   5 -10   43.40   26.20
  -9  -5 -10   15.60    8.50
  -9   5 -10   33.40   26.40
   9   5  10   29.40   11.90
   9   5  10   48.60   42.40
 -11  -5 -10  -12.20    8.20
  11   5  10   51.29   44.00
  11   5  10   27.50   12.50
 -11   5 -10   35.60   26.40
 -13  -5 -10    3.30    8.80
  13   5  10   41.40   44.10
  13   5  10   30.20   13.10
 -13   5 -10   36.20   25.80
 -38   0  11   -1.00    9.40
 -36   0  11   16.10    8.90
 -34   0  11    4.80    8.00
 -32   0  11    1.60    7.30
 -30   0  11   -1.80    6.60
 -28   0  11   -7.90    6.50
  26   0 -11   -4.70    7.40
 -26   0  11    4.20    6.00
 -24   0  11   -2.30    5.90
 -24   0  11    3.90    5.60
  24   0 -11    1.10    5.40
 -22   0  11  -10.10    5.60
  22   0 -11   -2.50    5.10
  20   0 -11   -4.50    4.90
 -20   0  11    9.00    5.00
  18   0 -11   -5.10    4.50
 -18   0  11    0.80    4.80
 -16   0  11    2.90    4.60
  16   0 -11    1.50    4.30
  14   0 -11   -1.90    3.90
 -14   0  11    1.60    4.50
  12   0 -11   -1.60    3.60
 -12   0  11    3.80    4.20
  10   0 -11   -1.00    3.30
 -10   0  11   -2.90    3.90
   8   0 -11   -2.10    5.30
   8   0 -11   -0.40    3.10
  -8   0  11   -2.00    3.90
   6   0 -11   -2.80    3.00
   6   0 -11    1.30    5.50
  -6   0  11   -1.30    3.70
   4   0 -11   -2.80    3.10
   4   0 -11    0.50    5.90
  -4   0  11   -4.00    3.60
   2   0 -11    4.40    3.10
  -2   0  11   -8.50    3.70
   2   0 -11    3.60    6.60
   0   0  11    4.90    3.70
   0   0 -11   -0.90    7.40
   0   0 -11    0.00    3.10
  -2   0 -11   -0.30    3.20
   2   0  11   -0.10    3.90
  -2   0 -11    5.50    8.60
  -4   0 -11   -6.00    3.20
  -4   0 -11    0.80    9.50
   4   0  11   -0.90    3.90
  -6   0 -11   -1.60    3.50
   6   0  11   -1.40    4.20
   8   0  11   -1.40    4.30
  -8   0 -11   -0.80    3.60
  10   0  11   -0.80    4.70
 -10   0 -11    4.00    4.00
 -12   0 -11   -1.40    4.30
  12   0  11    0.90    5.00
 -14   0 -11    4.90    4.40
  14   0  11   -1.00    4.90
  16   0  11    0.10    5.30
 -16   0 -11    2.20    4.80
 -18   0 -11   -2.40    5.10
  18   0  11    7.70    6.40
  20   0  11    3.00    6.80
 -20   0 -11   -0.30    5.50
 -22   0 -11   -4.30    5.50
  22   0  11    3.60    7.20
 -24   0 -11   -1.20    6.10
  24   0  11    5.60    6.80
 -26   0 -11    2.10    6.00
  26   0  11    7.30    7.50
 -28   0 -11   13.00    6.80
  28   0  11    1.20    7.80
  30   0  11    3.10    7.80
 -30   0 -11   -9.80    7.40
  32   0  11   -1.50    8.40
 -32   0 -11   -6.40    7.50
 -34   0 -11   -5.60    7.90
  34   0  11  -11.20    8.90
  36   0  11   -1.10    9.30
 -36   0 -11    2.70    9.10
 -38   0 -11   13.20   10.00
  38   0  11    2.10   10.10
 -37  -1  11   15.50    8.70
 -37   1  11    6.70    9.40
 -35  -1  11    6.20    8.00
 -35   1  11   23.60    9.10
 -33  -1  11    7.20    7.30
  33  -1 -11    6.70    7.80
 -33   1  11    8.60    7.80
 -31  -1  11   16.30    7.00
  31  -1 -11   20.10    7.70
 -31   1  11    9.70    7.40
 -29  -1  11   24.50    6.70
  29  -1 -11   11.00    7.30
 -29   1  11   18.50    7.00
  27  -1 -11    1.20    6.70
 -27  -1  11    9.90    6.00
 -27   1  11    9.50    6.60
  25  -1 -11    4.00    6.40
 -25  -1  11    4.50    5.50
  25   1 -11    4.50    8.10
 -25   1  11   -0.20    6.40
  23  -1 -11    0.30    6.20
 -23  -1  11   10.60    5.30
 -23   1  11    5.20    6.00
  23   1 -11   13.10    6.40
 -23   1  11    4.60    5.90
 -21  -1  11   13.40    5.10
  21  -1 -11   19.50    6.00
 -21  -1  11   14.90    5.60
  21   1 -11   17.70    6.20
 -21   1  11   16.90    6.60
 -19  -1  11   42.00    5.60
  19  -1 -11   47.30    6.50
 -19   1  11   36.90    6.20
  19   1 -11   47.40    6.80
 -17  -1  11    7.40    4.60
  17  -1 -11    2.60    5.40
  17   1 -11    0.00    5.60
 -17   1  11    4.10    5.50
  15  -1 -11    4.70    4.90
 -15  -1  11    6.40    4.30
 -15   1  11    9.60    4.70
  15   1 -11   10.70    5.80
 -13  -1  11    2.90    4.00
  13  -1 -11   11.10    4.80
  13   1 -11    3.70    2.90
  13   1 -11    8.20    5.50
 -13   1  11    5.70    5.10
  11  -1 -11   31.10    4.70
 -11  -1  11   28.60    4.10
  11   1 -11   27.20    2.80
 -11   1  11   25.90    5.00
  -9  -1  11   45.00    4.10
   9  -1 -11   51.59    4.90
   9   1 -11   38.90    3.70
  -9   1  11   40.70    5.00
   9   1 -11   48.00    9.90
  -7  -1  11   27.70    3.80
   7  -1 -11   38.30    4.60
   7   1 -11   31.00    9.20
   7   1 -11   33.60    2.70
  -7   1  11   37.10    5.00
  -5  -1  11   29.90    3.70
   5  -1 -11   26.40    4.30
   5   1 -11   30.40    2.40
  -5   1  11   30.40    4.80
   5   1 -11   36.20    9.40
   3  -1 -11   56.89    4.80
  -3  -1  11   51.79    4.00
   3  -1 -11   46.60    6.20
  -3   1  11   46.60    4.70
   3   1 -11   50.59    3.40
   3   1 -11   65.69   10.70
   1  -1 -11   50.89    4.70
  -1  -1  11   50.79    4.10
   1   1 -11   51.69   10.70
  -1   1  11   44.70    4.80
   1   1 -11   38.30    3.60
  -1  -1 -11   35.50    4.50
   1  -1  11   39.40    4.00
  -1   1 -11   39.10    2.90
   1   1  11   31.50    4.80
  -1   1 -11   35.30   10.80
  -3  -1 -11   24.50    4.40
   3  -1  11   21.60    3.90
   3   1  11   18.30    4.30
  -3   1 -11   23.40   11.10
  -3   1 -11   22.20    2.90
  -5  -1 -11   74.59    5.40
   5  -1  11   64.09    6.00
  -5   1 -11   84.69   13.40
  -5   1 -11   64.29    4.80
   5   1  11   70.29    5.70
  -7  -1 -11   43.30    5.00
   7  -1  11   39.30    4.60
   7   1  11   35.80    4.90
  -7   1 -11   41.70    3.70
  -7   1 -11   50.29   13.40
  -9  -1 -11   29.50    4.70
   9  -1  11   35.50    4.80
  -9   1 -11   37.80   14.10
   9   1  11   33.80    5.60
  -9   1 -11   33.30    4.00
  11  -1  11   29.70    5.20
 -11  -1 -11   32.30    5.20
  11   1  11   24.40    5.50
 -11   1 -11   46.00   14.90
 -11   1 -11   35.20    4.40
  13  -1  11   17.10    5.60
 -13  -1 -11   19.90    5.10
 -13   1 -11   15.20    4.30
  13   1  11   10.30    5.60
 -13   1 -11   25.80   16.30
 -15  -1 -11   10.20    5.30
  15  -1  11   -1.50    5.30
 -15   1 -11    2.30    4.50
 -15   1 -11   13.20   16.40
  15   1  11    1.50    6.10
  17  -1  11    3.40    6.00
 -17  -1 -11    5.30    5.40
 -17   1 -11   12.00    5.00
 -17   1 -11   35.10   19.10
  17   1  11    4.60    6.30
  19  -1  11   17.10    6.10
 -19  -1 -11   16.90    6.10
 -19   1 -11   28.60    5.70
  19   1  11   31.90    7.10
 -21  -1 -11   25.90    6.40
  21  -1  11   20.60    6.70
 -21   1 -11   18.10    5.60
  21   1  11   21.40    6.90
  23  -1  11    2.10    6.40
 -23  -1 -11   12.00    6.00
 -23   1 -11   13.30    6.20
  23   1  11    5.60    6.60
  25  -1  11    5.00    6.70
 -25  -1 -11    3.60    6.70
 -25   1 -11    6.60    6.20
  25   1  11    4.60    6.80
  27  -1  11    8.30    7.20
 -27  -1 -11    1.60    7.00
  27   1  11    3.60    7.70
 -27   1 -11   11.70    6.70
 -29  -1 -11   11.20    7.70
  29  -1  11   -2.10    7.90
  29   1  11   12.60    8.20
 -29   1 -11    8.10    6.90
  31  -1  11   11.70    8.70
 -31  -1 -11   18.80    7.90
 -31   1 -11   15.80    7.40
  31   1  11   18.80    8.60
  33  -1  11    5.20    9.00
 -33  -1 -11   14.50    8.30
 -33   1 -11    7.60    7.80
  33   1  11   14.50    9.00
 -35  -1 -11   10.50    8.80
  35  -1  11    6.00    9.90
  35   1  11    7.90    9.40
 -35   1 -11   19.90    8.40
  37  -1  11   -1.40   10.00
 -37  -1 -11   12.70    9.60
 -37   1 -11   20.90    9.00
  37   1  11   22.90   10.20
  34  -2 -11   12.50    9.10
 -34  -2  11   18.40    7.80
 -34   2  11   12.60    8.80
  32  -2 -11    7.60    8.50
 -32  -2  11   13.70    7.10
 -32   2  11   22.60    9.00
  30  -2 -11   19.60    8.30
 -30  -2  11   11.90    6.50
  30   2 -11   28.70   14.10
 -30   2  11   14.10    7.90
  28  -2 -11    9.60    7.80
 -28  -2  11   19.20    6.30
 -28   2  11    9.00    7.40
  28   2 -11   25.40    9.50
 -26  -2  11   30.40    6.00
  26  -2 -11   33.00    7.80
  26   2 -11   35.60    9.40
 -26   2  11   30.10    7.30
  24  -2 -11   36.50    7.80
 -24  -2  11   23.80    5.60
 -24   2  11   25.80    7.20
  24   2 -11   22.40    9.00
  22  -2 -11   12.80    6.90
 -22  -2  11   13.90    4.90
  22   2 -11   22.50    8.80
 -22   2  11    4.00    6.30
 -22   2  11    4.80    6.70
  20  -2 -11    4.20    6.10
 -20  -2  11    8.00    4.40
  20   2 -11    2.30    8.10
 -20   2  11   14.90    6.80
 -18  -2  11   31.60    5.00
  18  -2 -11   27.50    6.20
  18   2 -11   43.10    8.70
 -18   2  11   34.40    6.30
  16  -2 -11  249.58   11.80
 -16  -2  11  253.77    8.80
  16   2 -11  252.47   13.90
 -16   2  11  237.98   11.10
  14  -2 -11  203.28   10.80
 -14  -2  11  173.18    7.60
  14   2 -11  185.28   13.00
 -12  -2  11  430.46   11.30
  12  -2 -11  460.95   14.00
  12   2 -11  432.96   16.00
 -10  -2  11  189.58    7.00
  10  -2 -11  198.48   10.00
 -10   2  11  202.58   10.50
  10   2 -11  192.98   19.10
  10   2 -11  185.58   12.00
   8  -2 -11  115.79    8.70
  -8  -2  11  102.99    5.60
   8   2 -11  102.39   17.50
  -8   2  11  100.99    9.10
   6  -2 -11   16.90    5.10
  -6  -2  11   15.20    3.30
   6   2 -11   23.20   12.40
  -6   2  11   20.00    4.00
  -6   2  11   17.20    5.50
  -4  -2  11   47.60    3.70
   4  -2 -11   57.29    5.70
  -4   2  11   49.20    5.30
   4   2 -11   54.99   13.90
  -4   2  11   54.19    6.20
   2  -2 -11   54.79    5.50
  -2  -2  11   56.39    3.80
  -2   2  11   53.39    6.00
   2   2 -11   63.19   14.30
  -2   2  11   41.10    5.50
   0  -2  11   32.10    3.70
   0  -2 -11   34.50    5.30
   0   2  11   36.90    5.40
   0   2 -11   29.10   14.20
  -2  -2 -11   75.49    6.20
   2  -2  11   77.69    5.60
   2   2  11   72.19    6.20
  -2   2 -11   70.69   15.10
  -4  -2 -11   45.40    5.50
   4  -2  11   43.60    4.20
  -4   2 -11   48.00   15.30
   4   2  11   51.19    6.00
  -6  -2 -11   26.90    5.50
   6  -2  11   31.60    4.30
   6   2  11   20.30    5.50
  -6   2 -11   18.00   15.30
  -8  -2 -11  104.79    8.30
   8  -2  11  110.39    7.30
   8   2  11  121.39    9.30
  -8   2 -11  113.69   17.60
  10  -2  11  261.37    9.80
 -10  -2 -11  262.67   10.80
  10   2  11  272.67   11.40
 -10   2 -11  273.17   25.20
 -12  -2 -11  337.47   12.20
  12  -2  11  343.47   11.40
  12   2  11  334.57   12.70
  14  -2  11  330.67   11.80
 -14  -2 -11  355.16   12.90
 -14   2 -11  357.76   27.00
  14   2  11  344.87   13.20
 -16  -2 -11  173.58   10.60
  16  -2  11  155.28   10.00
  16   2  11  166.58   11.10
 -16   2 -11  178.08   25.50
 -18  -2 -11   70.09    7.30
  18  -2  11   53.29    6.40
 -18   2 -11   73.89   21.00
  18   2  11   50.79    7.30
  20  -2  11    6.40    5.80
 -20  -2 -11    1.70    6.10
  20   2  11   -4.70    6.70
 -20   2 -11   -4.70   19.20
 -22  -2 -11    9.40    6.60
  22  -2  11   -1.40    6.20
 -22   2 -11    7.40   20.60
  22   2  11   10.10    7.20
  24  -2  11   49.40    7.50
 -24  -2 -11   76.39    8.00
 -24   2 -11   74.89   25.10
  24   2  11   43.60    8.10
  26  -2  11    7.10    7.40
 -26  -2 -11   14.10    7.40
 -26   2 -11   -0.80   24.30
  26   2  11   28.20    8.00
 -28  -2 -11   17.70    7.40
  28  -2  11   18.50    7.60
 -28   2 -11   -9.70   25.00
  28   2  11    5.70    8.00
 -30  -2 -11   11.60    7.90
  30  -2  11   16.50    8.40
  30   2  11    6.70    8.30
 -30   2 -11  -14.40   27.60
  32  -2  11    1.30    8.60
 -32  -2 -11   14.60    9.20
 -32   2 -11  -34.80   29.30
 -34  -2 -11   37.10    9.70
  34  -2  11   34.70    9.80
 -34   2 -11  -49.00   30.80
  31  -3 -11   17.30    9.00
 -31  -3  11    8.50    6.70
 -31   3  11   10.50    8.60
  31   3 -11   24.90   13.40
  29  -3 -11   19.80    9.10
 -29  -3  11   27.10    6.40
  29   3 -11   45.10   12.80
 -29   3  11   15.40    9.20
 -27  -3  11   41.70    6.10
  27  -3 -11   51.49    9.50
 -27   3  11   34.10    8.40
  27   3 -11   58.59   12.60
  25  -3 -11   72.89    9.10
 -25  -3  11   78.89    6.30
 -25   3  11   74.69    8.70
  25   3 -11  102.09   13.10
 -23  -3  11   41.40    5.20
  23  -3 -11   40.30    8.20
  23   3 -11   60.19   12.10
 -23   3  11   50.89    8.30
  21  -3 -11   48.60    8.20
 -21  -3  11   46.20    4.90
 -21   3  11   58.49    8.10
  21   3 -11   59.29   12.30
  19  -3 -11   -3.70    6.70
 -19  -3  11    4.50    4.00
 -19   3  11    8.20    6.90
 -19   3  11   11.80    6.60
  19   3 -11   10.30   10.20
  17  -3 -11   -2.70    6.40
 -17  -3  11    3.30    3.60
  17   3 -11   -1.10    9.90
 -17   3  11   -2.50    6.50
  15  -3 -11    7.60    6.60
 -15  -3  11   -0.50    4.80
  15   3 -11    3.90    9.70
 -15   3  11   -3.40    6.00
  13  -3 -11    5.20    6.40
  13   3 -11    7.40    9.50
 -13   3  11    8.70    6.20
  11  -3 -11   22.00    6.60
 -11   3  11   21.00    6.40
  11   3 -11   13.50    9.30
  11   3 -11    5.80   16.80
   9  -3 -11   21.80    6.30
   9   3 -11    5.10    9.30
   9   3 -11   14.40   16.50
  -9   3  11    1.20    5.70
   7  -3 -11   14.00    5.80
  -7   3  11   12.60    6.00
   7   3 -11   40.50   16.80
   5  -3 -11   41.10    6.30
  -5  -3  11   39.90    3.10
  -5   3  11   43.70    6.20
   5   3 -11   44.90   17.20
   3  -3 -11  191.18   10.50
  -3  -3  11  181.18    5.90
  -3   3  11  178.28   10.40
  -3   3  11  196.98   10.50
   3   3 -11  184.58   23.00
   1  -3 -11  187.28   10.40
  -1  -3  11  183.58    6.20
  -1   3  11  175.88   10.50
   1   3 -11  181.48   22.90
  -1   3  11  183.98   11.40
  -1  -3 -11   96.69    7.20
   1  -3  11  105.89    5.70
   1   3  11  118.29   10.80
  -1   3 -11  123.79   20.20
   1   3  11  103.19    9.80
   3  -3  11  170.48    7.10
  -3  -3 -11  156.98   10.10
   3   3  11  173.68   12.70
  -3   3 -11  191.48   23.60
   3   3  11  170.08   10.40
  -5  -3 -11   62.29    6.90
   5  -3  11   73.99    6.40
  -5   3 -11  102.69   20.60
   5   3  11   70.49    9.70
   5   3  11   61.79    6.50
  -7  -3 -11   12.80    6.10
   7  -3  11   12.60    4.40
  -7   3 -11   27.30   17.90
   7   3  11    5.40    9.30
   7   3  11    7.10    5.80
   9  -3  11   12.30    4.80
  -9  -3 -11   12.00    6.10
   9   3  11   12.60    9.90
   9   3  11   18.40    6.20
  -9   3 -11   31.70   18.30
 -11  -3 -11   17.60    6.30
  11  -3  11   23.70    5.30
  11   3  11   20.30    6.40
  11   3  11    4.00   10.40
 -11   3 -11   34.00   18.30
  13  -3  11    7.10    5.50
 -13  -3 -11    1.50    5.80
  13   3  11    8.40    6.20
 -13   3 -11   22.10   18.30
  13   3  11  -16.10   10.10
  15  -3  11    4.50    5.90
 -15  -3 -11   -1.50    6.10
  15   3  11   -0.60    6.50
 -15   3 -11   11.40   18.70
 -17  -3 -11   -0.70    6.40
  17  -3  11   -5.70    6.20
  17   3  11   -5.50    6.70
 -17   3 -11    9.50   18.90
 -19  -3 -11    8.20    7.20
  19  -3  11   16.70    7.00
 -19   3 -11   28.90   20.20
 -21  -3 -11   36.70    8.20
  21  -3  11   28.10    7.60
 -21   3 -11   60.09   21.70
 -23  -3 -11  102.19    9.60
  23  -3  11   95.89    9.30
 -23   3 -11  116.69   25.30
  23   3  11   44.10   33.70
 -25  -3 -11   44.20    8.60
  25  -3  11   33.10    8.70
 -25   3 -11   60.59   24.10
 -27  -3 -11   74.19    9.90
  27  -3  11   79.69   10.00
  27   3  11   16.20   34.00
 -27   3 -11   74.89   26.20
 -29  -3 -11   56.19   10.10
  29  -3  11   48.30   10.40
 -29   3 -11   63.49   27.70
  29   3  11  -13.70   35.50
 -31  -3 -11   19.60    9.90
  31  -3  11   21.20   10.20
  31   3  11  -47.70   35.50
 -31   3 -11   41.20   28.40
  24  -4 -11    0.40    8.40
  24   4 -11    6.20   13.90
  22  -4 -11    8.70    8.50
  22   4 -11   14.90   13.50
  20  -4 -11   17.90    7.90
  20   4 -11   12.20   13.10
  18  -4 -11   17.10    8.10
  18   4 -11   15.00   12.90
  16  -4 -11   23.30    7.40
  16   4 -11   30.00   12.60
  14  -4 -11    5.90    7.40
  14   4 -11    1.70   11.40
  12  -4 -11   13.40    7.40
  12   4 -11    0.20   11.40
  10  -4 -11   12.20    7.40
 -10   4  11  -26.90   21.70
  10   4 -11   -6.90   11.30
   8  -4 -11   17.60    7.30
  -8   4  11  -18.10   23.70
   8   4 -11  -13.90   21.00
   8   4 -11    1.70   11.30
   6  -4 -11   24.20    7.30
   6   4 -11   -4.30   20.40
  -6   4  11  -18.70   24.80
   4  -4 -11   13.40    7.00
   4   4 -11   12.20   21.00
  -4   4  11  -37.10   26.00
   2  -4 -11   11.00    7.00
  -2   4  11  -31.90   27.30
   2   4 -11   -4.20   20.80
   0  -4 -11   25.40    7.20
   0   4  11   19.10    8.70
   0   4 -11   13.20   21.00
   0   4  11  -22.90   29.60
  -2  -4 -11    4.00    6.70
   2   4  11  -45.20   28.70
   2   4  11   14.00    8.80
  -2   4 -11   19.60   21.20
  -4  -4 -11   14.20    7.00
   4   4  11   17.10    9.20
  -4   4 -11   16.00   21.10
   4   4  11  -23.80   30.50
  -6  -4 -11   14.00    6.90
   6  -4  11   13.80    4.60
   6   4  11   21.60   10.00
  -6   4 -11   27.70   21.70
   6   4  11  -31.90   31.10
  -8  -4 -11    4.80    7.40
   8  -4  11    6.20    4.90
   8   4  11    9.10   10.40
  -8   4 -11   25.90   21.60
   8   4  11  -24.40   31.60
 -10  -4 -11    2.20    7.50
  10  -4  11    7.00    5.40
 -10   4 -11   25.60   22.50
  10   4  11  -28.50   31.20
  10   4  11   14.00   11.00
  12  -4  11    2.20    5.60
 -12  -4 -11   11.50    7.80
  12   4  11  -48.30   33.80
  12   4  11    9.30   11.40
 -12   4 -11   38.20   21.90
  14  -4  11   17.00    6.40
 -14  -4 -11   11.40    7.70
  14   4  11   21.80   12.00
 -14   4 -11   44.00   22.60
  14   4  11  -49.70   33.70
 -16  -4 -11   26.60    8.20
  16  -4  11   24.30    7.10
  16   4  11  -32.40   37.30
 -16   4 -11   47.10   22.40
  16   4  11   23.30   12.60
  18  -4  11   19.70    7.80
 -18  -4 -11   21.90    8.20
  18   4  11  -17.20   39.50
  18   4  11   22.70   13.30
 -18   4 -11   60.09   24.50
 -20  -4 -11    7.10    8.70
  20  -4  11    8.80    8.30
 -20   4 -11   39.90   23.70
  20   4  11   -3.80   13.30
  20   4  11  -28.30   40.30
 -22  -4 -11    0.20    8.80
  22  -4  11   -8.20    8.90
 -22   4 -11   60.09   25.40
  22   4  11  -22.60   41.40
  22   4  11   -4.10   14.00
  24  -4  11   -1.80    9.50
 -24  -4 -11    8.90    9.30
  24   4  11  -26.40   42.30
  24   4  11  -12.30   14.00
 -24   4 -11   37.40   24.60
  11   5 -11  -19.00   14.90
   9  -5 -11   22.20    8.60
   7  -5 -11   18.30    8.70
  -7   5  11   17.30   30.00
   5  -5 -11    5.90    8.70
  -5   5  11   51.09   32.30
   5   5 -11  -30.70   27.80
   3  -5 -11    8.20    8.50
  -3   5  11   17.10   32.80
   3   5 -11  -26.30   26.80
   1  -5 -11    0.10    8.40
   1   5 -11    9.60   26.70
  -1   5  11   49.20   36.40
  -1  -5 -11    4.10    8.10
  -1   5 -11    3.00   26.30
   1   5  11   25.70   36.60
  -3  -5 -11   -3.80    8.10
   3   5  11   12.90   39.00
  -3   5 -11  -15.00   26.70
  -5  -5 -11  -11.00    8.30
   5   5  11    6.30   42.20
  -5   5 -11   16.90   26.50
  -7  -5 -11    2.70    8.60
   7   5  11   38.10   11.70
   7   5  11    1.50   40.00
  -7   5 -11   14.40   26.90
  -9  -5 -11   -3.10    8.50
   9   5  11   47.60   12.30
   9   5  11   43.20   42.90
  -9   5 -11   14.40   26.20
 -36   0  12   -3.00    8.50
 -34   0  12   26.10    8.50
 -32   0  12   31.10    7.80
 -30   0  12  137.49   12.10
 -28   0  12  222.78   12.80
 -26   0  12   82.29    7.70
 -24   0  12  458.15   14.60
 -24   0  12  438.26   14.70
  22   0 -12   90.69    6.70
 -22   0  12   87.69    7.30
  20   0 -12   12.50    5.10
 -20   0  12   -0.70    5.10
 -18   0  12  117.29    8.90
  18   0 -12  123.09    8.20
  16   0 -12  332.17   10.80
 -16   0  12  330.77   11.40
 -14   0  12    8.10    4.90
  14   0 -12    7.60    4.30
 -12   0  12  144.69    8.30
  12   0 -12  128.99    7.10
 -10   0  12  202.18    8.70
  10   0 -12  199.78    7.60
  -8   0  12  124.29    7.30
   8   0 -12  113.39    6.20
   8   0 -12  110.09    8.50
  -6   0  12   80.39    6.80
   6   0 -12   73.79    8.30
   6   0 -12   85.69    5.60
  -4   0  12  604.14   14.90
   4   0 -12  596.94   17.50
   4   0 -12  604.34   14.30
  -2   0  12  857.61   19.30
   2   0 -12  840.52   22.70
   2   0 -12  815.62   18.70
   0   0 -12 2848.71   62.69
   0   0  12 2904.61   58.79
   0   0 -12 2769.02   58.29
  -2   0 -12  729.53   17.20
  -2   0 -12  734.33   23.20
   2   0  12  786.12   17.90
  -4   0 -12  615.24   21.80
  -4   0 -12  616.14   14.90
   4   0  12  635.04   15.70
  -6   0 -12   78.79    6.30
   6   0  12   91.99    7.60
  -6   0 -12   95.29   15.60
   8   0  12  160.68    8.60
  -8   0 -12  157.88    7.80
  10   0  12  182.88    9.30
 -10   0 -12  182.08    8.50
  12   0  12  174.58    9.40
 -12   0 -12  157.88    8.70
  14   0  12   12.20    5.40
 -14   0 -12   12.30    5.20
 -16   0 -12  315.87   11.50
 -18   0 -12  152.78    9.70
  18   0  12  148.89   10.80
 -20   0 -12   -0.70    5.70
  20   0  12    5.20    6.40
 -22   0 -12   81.59    7.40
  22   0  12   62.49    7.60
 -24   0 -12  492.45   16.00
  24   0  12  497.65   16.90
 -26   0 -12   76.29    8.20
  26   0  12   42.40    8.00
  28   0  12  233.68   14.00
 -28   0 -12  257.77   13.30
  30   0  12  177.18   13.70
 -30   0 -12  175.38   13.20
 -32   0 -12   21.80    8.20
  32   0  12   20.40    9.20
  34   0  12   32.70    9.90
 -34   0 -12   35.20    9.40
  36   0  12    3.30    9.20
 -36   0 -12    9.20    9.70
 -37  -1  12   20.90    9.40
 -37   1  12   31.40    9.60
 -35  -1  12   44.90    9.00
 -35   1  12   29.30    9.80
 -33  -1  12   40.20    8.40
 -33   1  12   51.19    9.50
  31  -1 -12    3.30    7.50
 -31  -1  12    5.90    7.10
 -31   1  12    1.70    8.00
 -29  -1  12   18.90    6.90
  29  -1 -12   24.20    7.50
 -29   1  12   19.60    7.90
 -27  -1  12   58.29    7.10
  27  -1 -12   51.89    7.60
 -27   1  12   45.40    7.60
  25  -1 -12   17.30    6.80
 -25  -1  12    8.80    5.70
 -25   1  12    5.70    6.50
 -25   1  12    4.90    6.70
 -23  -1  12   48.50    6.70
  23  -1 -12   61.39    7.30
 -23  -1  12   49.00    6.00
 -23   1  12   62.19    7.60
  23   1 -12   52.99   11.00
 -21  -1  12   40.80    6.20
  21  -1 -12   44.40    6.50
  21   1 -12   43.30    6.70
 -21   1  12   30.00    6.30
  19  -1 -12  131.99   10.00
 -19  -1  12  132.89    8.70
 -19   1  12  120.89    9.70
  19   1 -12  129.89    9.80
 -17  -1  12  394.96   12.30
  17  -1 -12  432.26   13.40
 -17   1  12  400.56   13.50
  17   1 -12  401.06   13.60
 -15  -1  12  163.38    8.30
  15  -1 -12  159.18    9.40
 -15   1  12  176.28    9.40
  13  -1 -12  105.59    8.40
 -13  -1  12  108.69    7.40
 -13   1  12  122.69    9.10
  11  -1 -12  547.85   14.50
 -11  -1  12  547.55   13.90
 -11   1  12  548.95   15.00
  -9  -1  12  125.19    6.70
   9  -1 -12  118.09    7.90
  -9   1  12  124.79    8.30
   9   1 -12  115.79    4.90
   9   1 -12  122.59   13.30
  -7  -1  12  111.79    6.60
   7  -1 -12  112.89    7.50
   7   1 -12  112.89    4.60
  -7   1  12  100.39    8.30
   7   1 -12  106.19   13.10
  -5  -1  12  135.09    6.60
   5  -1 -12  130.89    7.60
   5   1 -12  125.49    4.70
   5   1 -12  130.29   13.00
  -5   1  12  126.19    8.20
  -3  -1  12    3.40    3.70
   3  -1 -12    9.20    4.40
   3  -1 -12    8.30    4.90
  -3   1  12    1.80    4.30
   3   1 -12    2.50    2.30
   3   1 -12    2.40    9.40
   1  -1 -12  103.79    7.30
  -1  -1  12  114.59    6.50
   1   1 -12  102.29   14.00
   1   1 -12  105.49    4.60
  -1   1  12  117.89    8.00
   1  -1  12  127.49    6.80
  -1  -1 -12  128.79    7.40
  -1   1 -12  123.79   15.00
   1   1  12  127.19    8.20
  -1   1 -12  125.49    5.10
   3  -1  12    4.20    4.00
  -3  -1 -12   -0.30    4.30
  -3   1 -12    0.80   11.20
  -3   1 -12    8.00    2.90
   3   1  12    5.80    4.70
   5  -1  12  128.29    7.30
  -5  -1 -12  127.09    7.80
  -5   1 -12  121.49   17.10
   5   1  12  132.79    8.30
  -5   1 -12  114.09    5.70
   7  -1  12  131.59    7.70
  -7  -1 -12  134.29    8.20
  -7   1 -12  135.09    6.10
   7   1  12  133.99    8.40
  -7   1 -12  130.09   17.60
   9  -1  12  101.29    7.70
  -9  -1 -12   99.49    7.90
   9   1  12   95.59    8.70
  -9   1 -12   88.69    6.30
  -9   1 -12  102.39   19.70
 -11  -1 -12  578.84   15.50
  11  -1  12  575.14   15.60
  11   1  12  572.44   16.00
 -11   1 -12  588.24   14.50
 -11   1 -12  550.84   26.70
  13  -1  12  174.08    9.90
 -13  -1 -12  173.68    9.90
 -13   1 -12  160.88    8.50
 -13   1 -12  188.88   24.50
  13   1  12  177.68   10.60
 -15  -1 -12  175.18   10.40
  15  -1  12  176.28   10.60
 -15   1 -12  178.38   26.70
  15   1  12  156.78   10.40
 -15   1 -12  164.98    8.80
  17  -1  12  394.56   13.90
 -17  -1 -12  372.46   13.70
  17   1  12  369.46   14.00
 -17   1 -12  406.16   12.40
 -17   1 -12  399.46   30.80
  19  -1  12  164.68   11.30
 -19  -1 -12  159.88   10.60
 -19   1 -12  133.69   26.80
 -19   1 -12  155.38    9.70
  19   1  12  149.79   10.70
  21  -1  12   30.30    7.30
 -21  -1 -12   26.70    6.40
 -21   1 -12   24.50    5.80
  21   1  12   29.60    7.10
 -23  -1 -12   53.29    7.20
  23  -1  12   40.50    7.40
  23   1  12   64.79    7.70
 -23   1 -12   52.99    6.70
 -25  -1 -12    2.70    6.90
  25  -1  12    7.20    7.10
 -25   1 -12    4.90    6.30
  25   1  12    3.60    7.10
 -27  -1 -12   42.10    7.80
  27  -1  12   29.10    8.00
 -27   1 -12   51.89    7.70
  27   1  12   44.90    8.40
  29  -1  12   33.90    8.00
 -29  -1 -12   33.30    8.10
  29   1  12   37.60    8.90
 -29   1 -12   34.40    7.80
  31  -1  12   17.30    8.60
 -31  -1 -12   14.00    8.50
 -31   1 -12   13.60    7.70
  31   1  12    3.60    8.70
  33  -1  12   52.99   10.10
 -33  -1 -12   45.40    9.30
  33   1  12   31.90    8.80
 -33   1 -12   55.69    9.20
  35  -1  12   21.30    9.10
 -35  -1 -12   33.40   10.30
 -35   1 -12   44.60    9.00
  35   1  12   35.70    9.30
 -37  -1 -12   29.40   10.60
  37  -1  12   36.60   10.90
 -37   1 -12   22.50    9.40
  37   1  12   19.90    9.50
 -34  -2  12   45.20    8.60
  34  -2 -12   44.40    9.80
 -34   2  12   49.70    9.90
 -32  -2  12    8.40    7.40
  32  -2 -12    6.20    8.40
 -32   2  12    5.20    8.70
  30  -2 -12   17.20    8.00
 -30  -2  12    9.30    6.70
 -30   2  12   15.90    8.10
 -28  -2  12   52.69    7.00
  28  -2 -12   32.20    8.40
 -28   2  12   41.20    8.70
  28   2 -12   46.60   14.20
  26  -2 -12   37.90    7.90
 -26  -2  12   44.50    6.40
  26   2 -12   54.99    9.90
 -26   2  12   50.09    8.50
 -24  -2  12   72.99    6.40
  24  -2 -12   69.79    8.20
 -24   2  12   65.09    8.20
 -24   2  12   72.69    8.50
  24   2 -12   75.69   10.00
 -22  -2  12  130.49    8.60
  22  -2 -12  127.29   11.60
 -22   2  12  115.09    8.40
 -22   2  12  107.59    8.30
  22   2 -12  124.19   13.00
  20  -2 -12   37.00    7.30
 -20  -2  12   41.20    5.10
  20   2 -12   35.60    8.90
 -20   2  12   23.20    6.90
  18  -2 -12  193.38   11.10
 -18  -2  12  187.88    8.70
 -18   2  12  167.18   10.60
  18   2 -12  160.88   13.00
 -16  -2  12   31.50    4.70
  16  -2 -12   34.60    6.80
  16   2 -12   32.00    8.10
 -16   2  12   19.30    5.90
  14  -2 -12   91.59    7.20
 -14  -2  12   79.79    6.60
 -14   2  12   82.99    7.20
  14   2 -12   90.19    9.60
 -12  -2  12   77.59    6.60
  12  -2 -12   87.59    7.00
  12   2 -12   82.89   10.90
 -12   2  12   91.49    7.50
  10  -2 -12  183.88   10.00
 -10  -2  12  176.18    7.40
 -10   2  12  178.38   10.50
  10   2 -12  179.58   19.40
  -8  -2  12    4.50    3.70
   8  -2 -12    8.10    5.40
  -8   2  12    1.90    5.80
   8   2 -12   14.30   13.30
   6  -2 -12  199.28   10.20
  -6  -2  12  191.78    7.10
  -6   2  12  188.58   10.30
   6   2 -12  182.18   19.70
  -4  -2  12   95.59    5.90
   4  -2 -12   88.69    8.50
  -4   2  12   89.09    7.60
   4   2 -12  114.89   16.40
  -4   2  12   98.99    9.00
   2  -2 -12   40.80    5.90
  -2  -2  12   42.90    4.00
  -2   2  12   48.20    6.40
   2   2 -12   42.30   14.60
   0  -2  12  222.58    7.80
   0  -2 -12  240.78   10.40
   0   2 -12  228.58   21.80
   0   2  12  219.98   10.50
   2  -2  12   63.09    4.70
  -2  -2 -12   48.60    5.90
  -2   2 -12   59.19   16.10
   2   2  12   60.79    6.60
   4  -2  12   79.29    6.80
  -4  -2 -12   80.99    6.50
   4   2  12   79.89    6.90
  -4   2 -12   90.79   17.20
   6  -2  12  197.08    8.30
  -6  -2 -12  208.08   10.00
   6   2  12  193.58   10.80
  -6   2 -12  182.78   22.10
   8  -2  12   13.40    4.80
  -8  -2 -12   10.10    5.70
   8   2  12   20.80    6.10
  -8   2 -12   22.10   16.60
  10  -2  12  165.38    9.00
 -10  -2 -12  173.58   10.10
  10   2  12  185.88   10.60
 -10   2 -12  157.78   23.00
 -12  -2 -12   98.59    7.40
  12  -2  12   75.69    6.20
  12   2  12   99.99    7.90
 -12   2 -12  123.29   20.50
 -14  -2 -12   97.89    7.60
  14  -2  12   85.49    6.70
 -14   2 -12  102.89   20.90
  14   2  12   68.39    7.30
  16  -2  12   11.40    5.70
 -16  -2 -12    7.20    6.20
 -16   2 -12   30.10   18.10
  16   2  12   13.00    6.90
 -18  -2 -12  212.68   11.70
  18  -2  12  211.68   11.00
 -18   2 -12  205.08   27.30
  18   2  12  219.28   12.20
 -20  -2 -12   17.10    6.70
  20  -2  12   20.80    6.50
 -20   2 -12   23.10   20.80
  20   2  12   29.40    7.50
 -22  -2 -12  143.79   12.00
  22  -2  12  127.89   11.00
  22   2  12  119.29    9.10
 -22   2 -12  159.28   27.10
 -24  -2 -12   95.39    8.90
  24  -2  12   95.49    8.60
  24   2  12  107.79    9.40
 -24   2 -12   94.79   26.80
 -26  -2 -12   43.00    8.10
  26  -2  12   56.39    8.50
 -26   2 -12   56.99   27.00
  26   2  12   47.00    8.80
  28  -2  12   29.60    7.80
 -28  -2 -12   37.20    8.30
  28   2  12   37.20    8.80
 -28   2 -12    8.50   26.70
 -30  -2 -12   12.20    8.30
  30  -2  12   16.90    8.60
  30   2  12   14.00    8.50
 -30   2 -12   -9.70   28.70
 -32  -2 -12   10.20    9.00
  32  -2  12    3.90    8.70
  32   2  12   15.00   10.80
 -32   2 -12  -48.80   30.50
  34  -2  12   35.10   10.50
 -34  -2 -12   44.10   10.70
 -34   2 -12  -32.20   32.50
  29  -3 -12   28.20    9.30
 -29  -3  12   19.30    6.50
  29   3 -12   44.00   13.60
 -29   3  12   19.20    9.00
 -27  -3  12  205.48   10.60
  27  -3 -12  187.88   15.10
 -27   3  12  169.28   14.60
  27   3 -12  191.58   18.50
 -25  -3  12   37.70    5.70
  25  -3 -12   36.00    8.90
  25   3 -12   49.60   12.20
 -25   3  12   40.90    8.80
  23  -3 -12  190.98   13.80
 -23  -3  12  188.58    8.90
 -23   3  12  186.38   14.10
  23   3 -12  181.28   17.60
  21  -3 -12   13.00    7.30
 -21  -3  12    1.80    4.60
 -21   3  12    6.70    7.20
  21   3 -12   -2.60   10.60
 -21   3  12    0.10    7.30
 -19  -3  12   35.60    6.90
  19  -3 -12   50.89    8.00
 -19   3  12   36.80    7.30
  19   3 -12   29.50   10.70
 -19   3  12   39.60    7.30
  17  -3 -12   45.80    7.40
  17   3 -12   43.00   10.50
 -17   3  12   36.70    7.50
  15  -3 -12   11.10    6.60
  15   3 -12   24.20   10.50
 -15   3  12   10.00    6.60
  13  -3 -12   45.30    7.00
  13   3 -12   35.10   10.20
 -13   3  12   38.20    6.90
  11  -3 -12   42.70    7.10
  11   3 -12   36.10   10.10
 -11   3  12   33.60    6.30
  11   3 -12   30.90   17.70
   9  -3 -12    0.50    6.20
  -9   3  12   -3.70    6.20
   9   3 -12    7.50   16.50
   7  -3 -12   39.80    6.60
   7   3 -12   30.00   16.80
  -7   3  12   29.00    6.30
   5  -3 -12   90.89    7.40
  -5  -3  12   90.49    5.10
   5   3 -12   97.59   19.20
  -5   3  12   73.79    7.00
   3  -3 -12  398.66   13.50
  -3  -3  12  362.76    9.40
   3   3 -12  365.06   26.50
  -3   3  12  391.36   13.70
  -1  -3  12  176.88    6.70
   1  -3 -12  190.48   11.10
  -1   3  12  199.88   11.10
   1   3 -12  187.88   23.70
  -1   3  12  193.68   11.40
   1  -3  12  250.37    8.10
  -1  -3 -12  264.27   11.90
   1   3  12  257.47   13.40
   1   3  12  266.27   11.90
  -1   3 -12  268.07   27.20
   3  -3  12  319.17    9.50
  -3  -3 -12  339.77   12.90
  -3   3 -12  336.67   26.30
   3   3  12  304.47   15.20
   3   3  12  337.47   13.00
  -5  -3 -12  112.19   10.20
   5  -3  12  117.49    7.10
  -5   3 -12  125.89   24.10
   5   3  12  104.49   13.10
   5   3  12  119.69   10.00
   7  -3  12   25.50    4.80
  -7  -3 -12   26.90    6.60
   7   3  12   23.00    6.40
   7   3  12    8.40    9.50
  -7   3 -12   42.50   18.90
   9  -3  12   -3.90    4.70
  -9  -3 -12    2.60    6.20
   9   3  12  -15.30    9.70
   9   3  12   -3.90    6.10
  -9   3 -12    5.50   17.60
 -11  -3 -12   38.90    6.90
  11  -3  12   38.80    5.60
  11   3  12   27.00    6.80
  11   3  12   -0.20   10.70
 -11   3 -12   51.99   20.10
 -13  -3 -12   59.49    7.40
  13  -3  12   73.29    6.70
 -13   3 -12   78.29   21.30
  13   3  12   54.59    7.30
 -15  -3 -12   17.80    6.90
  15  -3  12   14.70    6.30
  15   3  12   16.20    7.10
 -15   3 -12   25.00   20.30
  17  -3  12   38.10    7.10
 -17  -3 -12   48.40    7.30
  17   3  12   28.90    7.50
 -17   3 -12   60.19   21.80
 -19  -3 -12   61.09    8.40
  19  -3  12   49.10    7.80
 -19   3 -12   74.99   22.60
  19   3  12   41.20   11.50
 -21  -3 -12    3.20    7.70
  21  -3  12   15.70    7.70
 -21   3 -12   30.30   21.90
  23  -3  12  215.08   13.80
 -23  -3 -12  210.08   14.20
 -23   3 -12  236.28   32.10
 -25  -3 -12   44.70    8.60
  25  -3  12   58.09    9.20
 -25   3 -12  108.19   27.20
  25   3  12  -24.20   35.80
 -27  -3 -12  195.18   15.00
  27  -3  12  217.38   15.20
 -27   3 -12  231.98   34.80
  27   3  12  161.88   42.60
 -29  -3 -12   10.50    9.50
  29  -3  12   17.10   10.10
 -29   3 -12   38.20   27.60
  22  -4 -12   35.50    9.60
  22   4 -12   36.90   14.60
  20  -4 -12   12.70    8.30
  20   4 -12    2.30   13.00
  18  -4 -12    9.50    7.90
  18   4 -12    9.60   13.30
  16  -4 -12   12.40    7.60
  16   4 -12    4.70   12.90
  14  -4 -12    6.60    8.10
  14   4 -12   -8.30   12.10
  12  -4 -12   13.60    7.60
  12   4 -12   -5.90   12.20
  10  -4 -12   49.20    8.40
 -10   4  12   11.70   25.10
  10   4 -12    4.40   23.30
   8  -4 -12   12.40    7.30
  -8   4  12  -20.30   25.00
   8   4 -12   -3.60   22.50
   6  -4 -12   33.70    7.90
   6   4 -12   14.20   23.00
  -6   4  12    1.00   26.90
   4  -4 -12   26.10    7.30
  -4   4  12  -21.20   28.10
   4   4 -12   26.70   22.00
   2  -4 -12   36.60    7.60
   2   4 -12   40.70   22.20
  -2   4  12  -25.90   29.10
   0  -4 -12   33.70    7.30
   0   4  12  -25.30   30.40
   0   4 -12   30.50   21.90
  -2  -4 -12   22.60    7.80
   2   4  12   37.90   11.70
  -2   4 -12   36.40   22.40
  -4  -4 -12   18.60    7.50
   4   4  12  -31.80   31.30
   4   4  12   36.20    9.70
  -4   4 -12   17.90   22.30
  -6  -4 -12   28.50    7.70
   6   4  12  -34.30   32.00
   6   4  12   32.00   10.30
  -6   4 -12   42.60   22.90
   8  -4  12   21.70    5.20
  -8  -4 -12   17.10    7.90
  -8   4 -12   44.50   22.90
   8   4  12   23.80   10.70
  10  -4  12   25.30    5.90
 -10  -4 -12   34.10    8.30
  10   4  12  -22.40   34.90
 -10   4 -12   73.79   25.00
  10   4  12   35.00   11.60
  12  -4  12    9.00    6.00
 -12  -4 -12    8.40    7.90
 -12   4 -12   32.10   23.10
  12   4  12   15.30   11.60
  12   4  12  -56.59   34.70
  14  -4  12    2.80    6.60
 -14  -4 -12   -5.20    7.90
 -14   4 -12   22.60   22.80
  14   4  12   11.40   12.10
  14   4  12  -41.50   37.10
  16  -4  12    4.20    7.20
 -16  -4 -12    7.00    8.40
  16   4  12  -22.70   33.90
  16   4  12    1.10   12.60
 -16   4 -12   35.90   24.10
  18  -4  12    9.90    7.90
 -18  -4 -12    8.60    8.80
  18   4  12  -48.20   38.70
  18   4  12    6.30   13.20
 -18   4 -12   42.30   24.20
  20  -4  12    8.20    8.60
 -20  -4 -12   -0.80    8.90
 -20   4 -12   27.60   24.90
  20   4  12  -61.69   40.60
  20   4  12  -20.10   13.30
  22  -4  12   40.40    9.60
 -22  -4 -12   45.50   10.30
  22   4  12   31.00   14.80
  22   4  12   -3.50   42.70
 -22   4 -12   77.99   26.70
   7  -5 -12   12.00    9.20
   7   5 -12  -32.50   28.10
   5  -5 -12   31.10    9.50
   5   5 -12   -7.80   28.80
  -5   5  12   44.70   33.40
   3  -5 -12    4.00    8.80
  -3   5  12   14.80   34.90
   3   5 -12  -35.20   28.40
   1  -5 -12   12.30    8.90
  -1   5  12   11.20   36.20
   1   5 -12   -2.40   28.50
  -1  -5 -12    4.40    8.80
  -1   5 -12   24.50   28.80
   1   5  12   33.10   39.70
  -3  -5 -12   -1.00    8.70
   3   5  12   -0.90   39.90
  -3   5 -12   17.10   27.30
  -5  -5 -12   26.60    9.20
   5   5  12   47.00   43.00
  -5   5 -12   29.90   27.90
  -7  -5 -12   19.10    9.50
 -36   0  13   10.90    9.50
 -34   0  13  -10.70    8.40
 -32   0  13    1.10    7.90
 -30   0  13    1.80    7.30
 -28   0  13    8.00    6.90
 -26   0  13   -3.90    6.40
 -26   0  13  -11.30    6.60
 -24   0  13   -5.90    6.50
 -22   0  13   -2.50    6.10
  20   0 -13   -0.10    5.00
 -20   0  13    3.10    5.30
 -18   0  13   -3.70    5.40
  18   0 -13    1.80    4.80
 -16   0  13   -2.40    5.30
  16   0 -13   -0.90    4.70
  14   0 -13    0.90    4.40
 -14   0  13   -2.30    5.20
  12   0 -13   -0.60    4.10
 -12   0  13   -3.40    5.00
  10   0 -13    3.40    3.90
 -10   0  13    3.10    4.80
   8   0 -13   -1.60    6.20
  -8   0  13    2.60    4.50
   8   0 -13    1.90    3.70
   6   0 -13    1.90    3.70
   6   0 -13   -0.20    6.40
  -6   0  13   -3.00    4.40
   4   0 -13    1.20    6.80
  -4   0  13    1.30    4.40
   4   0 -13    4.70    3.70
  -2   0  13   -0.70    4.20
   2   0 -13    3.30    3.60
   2   0 -13   -1.60    7.60
   0   0  13    4.60    4.40
   0   0 -13    2.50    8.80
   0   0 -13    6.50    3.70
  -2   0 -13    4.30   10.20
  -2   0 -13    1.60    3.80
   2   0  13    2.60    4.50
  -4   0 -13   -1.70    3.90
  -4   0 -13    5.80   11.20
   4   0  13    2.10    4.80
   6   0  13   -1.70    4.80
  -6   0 -13    1.20    4.10
  -6   0 -13    4.80   12.50
  -8   0 -13    1.10    4.40
   8   0  13   -0.30    5.10
 -10   0 -13   -2.80    4.50
  10   0  13    4.00    5.20
  12   0  13    2.00    5.60
 -12   0 -13    2.20    5.00
 -14   0 -13   -3.60    5.40
  14   0  13    1.10    6.10
 -16   0 -13   -2.40    5.50
  16   0  13   -5.50    6.30
 -18   0 -13    3.90    5.80
  18   0  13   10.60    6.10
 -20   0 -13   -1.30    5.70
  20   0  13   -4.50    6.60
 -22   0 -13   -4.10    5.80
  22   0  13    2.20    7.10
  24   0  13    1.00    7.30
 -24   0 -13    0.30    6.30
  26   0  13   -2.20    7.70
 -26   0 -13    4.60    6.70
 -28   0 -13   -0.60    7.30
  28   0  13    7.20    8.10
 -30   0 -13    7.10    7.60
  30   0  13    5.40    8.60
  32   0  13   -4.50    9.10
 -32   0 -13    9.30    8.20
  34   0  13    2.30    9.40
 -34   0 -13    1.20    9.10
  36   0  13    6.90    9.40
 -36   0 -13    1.70    9.00
 -35  -1  13   -6.30    8.40
 -35   1  13    7.30    9.60
 -33  -1  13   -1.70    7.90
 -33   1  13   -0.80    8.70
 -31  -1  13    7.60    7.40
 -31   1  13    5.40    8.00
  29  -1 -13    9.80    7.40
 -29  -1  13   -1.10    6.60
 -29   1  13    1.60    7.50
 -27  -1  13    3.30    6.40
  27  -1 -13    4.80    6.90
 -27   1  13   14.60    7.40
  25  -1 -13    0.30    6.60
 -25  -1  13    3.70    5.90
 -25   1  13   -0.40    6.80
 -25   1  13   13.40    7.10
 -23  -1  13   15.00    6.40
  23  -1 -13   10.80    6.40
 -23  -1  13    6.00    5.70
 -23   1  13   22.50    6.70
 -21  -1  13   12.60    5.90
  21  -1 -13   13.40    6.20
 -21   1  13   19.00    5.60
 -19  -1  13   90.39    6.60
  19  -1 -13   69.99    6.80
 -19   1  13   67.69    7.00
  17  -1 -13  122.19    9.60
 -17  -1  13  111.29    8.50
 -17   1  13  101.99    9.40
 -15  -1  13   50.09    5.60
  15  -1 -13   56.39    6.20
 -15   1  13   41.90    6.10
  13  -1 -13   10.90    5.30
 -13  -1  13   17.60    5.00
 -13   1  13    5.80    5.70
 -11  -1  13   60.69    5.40
  11  -1 -13   57.69    5.60
 -11   1  13   59.59    6.50
  -9  -1  13   60.09    5.10
   9  -1 -13   50.39    5.40
  -9   1  13   50.79    5.70
   9   1 -13   57.99   11.10
   7  -1 -13   14.40    4.70
  -7  -1  13   12.40    4.30
  -7   1  13   17.00    5.20
   7   1 -13   17.10   10.00
  -5  -1  13   26.00    4.50
   5  -1 -13   19.60    4.90
  -5   1  13   27.30    5.70
   5   1 -13   24.50    3.00
   5   1 -13   29.40   10.50
  -3  -1  13   27.80    4.40
   3  -1 -13   32.40    5.00
   3  -1 -13   40.90    6.90
   3   1 -13   26.00    3.00
  -3   1  13   28.60    5.20
   3   1 -13   32.20   10.90
   1  -1 -13   19.90    4.90
   1  -1 -13   14.10    7.80
  -1  -1  13   16.00    4.30
   1   1 -13   14.90    2.90
  -1   1  13   12.00    5.00
   1   1 -13   17.50   11.30
   1  -1  13   28.10    4.70
  -1  -1 -13   27.80    4.90
  -1   1 -13   25.20    3.20
   1   1  13   29.60    5.60
  -1   1 -13   29.60   11.90
   3  -1  13   30.90    4.80
  -3  -1 -13   40.00    5.30
  -3   1 -13   50.79   13.60
   3   1  13   40.90    6.00
  -3   1 -13   37.40    3.60
  -5  -1 -13   11.60    5.00
   5  -1  13   17.50    4.80
  -5   1 -13   20.50   13.60
  -5   1 -13   16.20    3.60
   5   1  13   21.30    5.80
  -7  -1 -13   33.30    5.40
   7  -1  13   33.80    5.30
  -7   1 -13   32.90   15.20
  -7   1 -13   26.50    4.00
   7   1  13   27.50    5.40
   9  -1  13   46.90    5.60
  -9  -1 -13   46.90    5.60
   9   1  13   55.69    6.70
  -9   1 -13   60.89    4.80
  -9   1 -13   67.49   16.50
  11  -1  13   38.80    5.90
 -11  -1 -13   39.30    6.00
 -11   1 -13   51.19   17.20
 -11   1 -13   38.40    4.90
  11   1  13   41.00    6.80
 -13  -1 -13   24.70    5.90
  13  -1  13   29.60    6.10
 -13   1 -13   30.40    5.20
  13   1  13   28.40    6.80
 -13   1 -13   44.30   18.00
  15  -1  13   86.29    7.40
 -15  -1 -13   92.79    7.40
 -15   1 -13  116.99   22.00
  15   1  13  100.29    8.10
 -15   1 -13   98.79    6.70
  17  -1  13  122.89    8.50
 -17  -1 -13   98.99    7.40
 -17   1 -13  106.99   22.50
  17   1  13  102.89    8.10
 -17   1 -13   99.09    9.10
 -19  -1 -13   82.59    7.40
  19  -1  13   78.49    7.90
 -19   1 -13   70.89   22.00
 -19   1 -13   76.89    6.70
  19   1  13   95.89    8.40
 -21  -1 -13    8.90    6.30
  21  -1  13    6.90    7.10
 -21   1 -13  -28.60   22.40
 -21   1 -13   10.60    5.80
  21   1  13   -4.70    6.80
 -23  -1 -13    3.40    6.60
  23  -1  13   19.70    7.20
 -23   1 -13   11.40    6.20
  23   1  13   16.50    7.40
  25  -1  13    9.30    7.80
 -25  -1 -13    7.00    7.30
 -25   1 -13    4.90    6.40
  25   1  13    0.70    7.50
  27  -1  13    2.60    8.20
 -27  -1 -13   12.50    7.20
  27   1  13    8.60    7.70
 -27   1 -13    3.70    6.70
  29  -1  13   -0.30    8.40
 -29  -1 -13   -5.10    7.40
 -29   1 -13    0.60    7.10
  29   1  13   -2.80    8.50
 -31  -1 -13   19.20    8.60
  31  -1  13    8.10    9.00
  31   1  13   10.90    8.30
 -31   1 -13    8.70    7.60
 -33  -1 -13    3.10    8.90
  33  -1  13    8.40    8.60
 -33   1 -13    5.80    8.30
  33   1  13    5.60    8.90
  35  -1  13   15.10   10.20
 -35  -1 -13    3.10    9.20
  35   1  13   -8.70    9.20
  32  -2 -13    2.70    8.50
 -32  -2  13    0.50    7.40
 -32   2  13    4.80    9.40
 -30  -2  13   12.00    7.00
  30  -2 -13    0.90    8.10
 -30   2  13    9.70    8.60
 -28  -2  13    7.40    6.40
  28  -2 -13    9.80    8.00
 -28   2  13   13.30    8.30
  26  -2 -13   19.90    8.10
 -26  -2  13   19.70    6.20
 -26   2  13   13.00    8.00
  24  -2 -13    6.80    7.10
 -24  -2  13    3.10    5.50
  24   2 -13    5.90    8.70
 -24   2  13    4.70    7.50
 -24   2  13    9.50    6.90
  22  -2 -13   25.20    7.60
 -22  -2  13   12.10    5.30
  22   2 -13    1.60    8.50
 -22   2  13    4.60    7.10
  20  -2 -13   37.00    7.20
 -20  -2  13   29.70    5.80
  20   2 -13   17.60    8.60
 -20   2  13   27.50    7.40
  18  -2 -13   34.70    6.80
 -18  -2  13   34.00    5.40
  18   2 -13   27.40    8.70
 -18   2  13   27.40    6.60
 -16  -2  13   62.89    5.40
  16  -2 -13   51.19    6.80
 -16   2  13   57.49    7.40
  16   2 -13   46.90    8.70
 -14  -2  13   13.90    4.50
  14  -2 -13    6.60    6.10
 -14   2  13   13.80    5.90
 -12  -2  13   25.30    4.50
  12  -2 -13   22.60    6.00
 -12   2  13   21.40    6.20
 -10  -2  13   39.60    4.60
  10  -2 -13   41.90    6.50
  10   2 -13   43.70   14.40
 -10   2  13   39.10    6.80
  -8  -2  13   96.99    6.70
   8  -2 -13  101.89    7.10
   8   2 -13   95.89   18.90
  -8   2  13  112.99    7.70
   6  -2 -13   25.60    6.20
  -6  -2  13   19.70    4.20
  -6   2  13   29.00    6.00
   6   2 -13   27.70   14.40
   4  -2 -13   17.50    5.80
  -4  -2  13   21.60    4.20
   4   2 -13   31.40   14.70
  -4   2  13   20.30    6.30
  -4   2  13   20.90    5.90
  -2  -2  13    8.80    4.10
   2  -2 -13    7.90    6.10
   2   2 -13   10.00   14.30
  -2   2  13   -4.90    5.70
   0  -2 -13   -8.10    5.50
   0  -2  13    9.70    4.10
   0   2 -13   -7.10   14.60
   0   2  13   -7.60    5.80
   2  -2  13   14.90    4.40
  -2  -2 -13   12.80    5.80
   2   2  13    9.80    6.40
  -2   2 -13    6.90   15.60
   4  -2  13   25.90    4.80
  -4  -2 -13   26.70    6.20
  -4   2 -13   26.60   16.40
   4   2  13   24.50    6.20
   6  -2  13   16.90    4.90
  -6  -2 -13    9.10    6.00
  -6   2 -13   12.00   16.80
   6   2  13   11.20    6.50
  -8  -2 -13   82.89    7.30
   8  -2  13   81.29    6.10
   8   2  13   85.89    7.50
  -8   2 -13   86.39   19.20
  10  -2  13   83.89    6.40
 -10  -2 -13   76.99    6.90
  10   2  13   77.39    7.40
 -10   2 -13  110.39   20.80
 -12  -2 -13   22.10    6.00
  12  -2  13    8.80    5.70
  12   2  13   21.30    6.80
 -12   2 -13   12.60   17.30
 -14  -2 -13   20.80    5.90
  14  -2  13   13.10    5.90
  14   2  13    9.20    6.60
 -14   2 -13   15.80   18.30
 -16  -2 -13   54.09    6.80
  16  -2  13   49.30    6.90
 -16   2 -13   58.79   19.90
  16   2  13   58.59    7.80
  18  -2  13   47.80    7.30
 -18  -2 -13   45.30    7.40
  18   2  13   47.40    8.00
 -18   2 -13   53.09   22.10
  20  -2  13    4.20    6.10
 -20  -2 -13   22.50    7.30
  20   2  13   16.80    7.40
 -20   2 -13   27.20   22.20
 -22  -2 -13    4.20    7.30
  22  -2  13   13.40    6.90
  22   2  13    8.50    7.70
 -22   2 -13   10.40   23.40
 -24  -2 -13    5.10    7.40
  24  -2  13    6.70    7.20
  24   2  13   -4.60    7.60
 -24   2 -13    5.60   24.80
  26  -2  13    5.40    7.50
 -26  -2 -13    3.00    8.10
 -26   2 -13  -16.50   25.90
  26   2  13   -3.90    7.80
 -28  -2 -13   10.80    8.40
  28  -2  13    8.80    7.60
 -28   2 -13    6.60   28.10
  28   2  13    1.10    8.20
 -30  -2 -13   16.60    9.00
  30  -2  13   19.60    9.60
  30   2  13   -1.10    9.00
 -30   2 -13   -6.90   29.20
 -32  -2 -13    8.50    9.70
  32  -2  13   12.00   10.10
  32   2  13   -0.40   12.00
 -32   2 -13  -57.19   32.30
 -29  -3  13    7.90    7.00
  29  -3 -13    7.90    9.70
 -29   3  13   12.00    9.60
  29   3 -13   13.80   12.70
  27  -3 -13   18.10    9.00
 -27  -3  13    7.80    7.00
 -27   3  13    3.90    8.60
  27   3 -13   24.70   12.50
 -25  -3  13    6.40    6.70
  25  -3 -13   19.50    8.40
 -25   3  13    6.80    7.80
  25   3 -13   11.20   11.90
  23  -3 -13    3.30    7.80
 -23   3  13   26.90    8.60
  23   3 -13    3.60   11.30
  21  -3 -13   11.50    8.00
 -21   3  13   27.70    7.80
 -21   3  13   15.40    8.00
  21   3 -13   17.60   10.60
  19  -3 -13    6.50    7.20
 -19   3  13   -0.30    7.20
  19   3 -13   -2.10   10.80
  17  -3 -13   14.10    7.40
  17   3 -13   -2.80   10.30
 -17   3  13    2.10    6.80
  15  -3 -13    3.40    6.80
 -15   3  13   -4.80    6.40
  15   3 -13   -0.80    9.80
  13  -3 -13    4.30    6.60
 -13   3  13    6.10    6.70
  13   3 -13   -3.50    9.70
  11  -3 -13   -1.70    6.50
 -11   3  13    0.90    6.70
  11   3 -13  -17.60   18.00
   9  -3 -13   -3.50    6.50
   9   3 -13   -8.70   17.70
  -9   3  13   -5.90    6.20
   7  -3 -13    7.00    6.50
  -7   3  13   10.40    6.20
   7   3 -13   11.10   17.80
  -5  -3  13   23.80    3.90
   5  -3 -13   18.70    6.60
   5   3 -13   27.70   18.20
  -5   3  13   29.20    6.30
  -3  -3  13   34.30    3.80
   3  -3 -13   42.20    6.90
   3   3 -13   59.69   18.70
  -3   3  13   39.30    6.80
  -1  -3  13   33.70    3.90
   1  -3 -13   21.20    6.30
   1   3 -13   37.80   18.80
  -1   3  13   22.50    6.80
  -1  -3 -13   44.60    6.90
   1  -3  13   45.30    4.40
   1   3  13   39.80    6.90
  -1   3 -13   55.49   19.90
   1   3  13   43.80    8.10
  -3  -3 -13   26.70    6.70
   3  -3  13   26.70    4.30
  -3   3 -13   41.40   19.10
   3   3  13   15.80    6.50
   3   3  13   27.10    8.70
   5  -3  13   24.80    4.50
  -5  -3 -13   32.10    7.00
   5   3  13   19.70    6.50
  -5   3 -13   47.20   20.10
   5   3  13   16.70    9.10
  -7  -3 -13    1.90    6.50
   7  -3  13    8.80    4.70
  -7   3 -13   22.50   18.80
   7   3  13    9.60    6.50
   7   3  13  -11.30    9.50
  -9  -3 -13   -6.00    6.60
   9  -3  13    4.10    5.00
   9   3  13   -8.40   10.00
  -9   3 -13   11.40   19.50
   9   3  13   -3.70    6.40
 -11  -3 -13    2.70    6.60
  11  -3  13    0.60    5.30
 -11   3 -13   13.50   20.20
  11   3  13    4.70    6.80
 -13  -3 -13    8.40    6.90
  13  -3  13   14.70    6.00
  13   3  13   -0.70    6.80
 -13   3 -13   21.80   20.90
 -15  -3 -13   -1.70    6.90
  15  -3  13    1.30    6.30
  15   3  13    6.60    7.00
 -15   3 -13   18.30   21.60
  17  -3  13    4.10    6.80
 -17  -3 -13    4.70    7.00
 -17   3 -13   28.70   22.00
  17   3  13    7.60    7.40
 -19  -3 -13    8.30    7.40
  19  -3  13    5.40    7.20
  19   3  13    6.40    7.90
 -19   3 -13   24.40   22.60
 -21  -3 -13   24.20    8.00
  21  -3  13    7.20    7.80
 -21   3 -13   56.39   24.80
  23  -3  13   10.50    8.20
 -23  -3 -13    3.70    8.40
 -23   3 -13   30.80   24.50
  25  -3  13   29.80    9.30
 -25  -3 -13   22.20    9.60
 -25   3 -13   49.30   27.00
  27  -3  13   23.00    9.60
 -27  -3 -13   21.20    9.80
 -27   3 -13   73.29   28.90
 -29  -3 -13   10.80    9.80
  29  -3  13    1.00   10.40
 -29   3 -13   41.20   28.50
  20  -4 -13    1.10    8.00
  20   4 -13    7.80   14.50
  18  -4 -13    1.00    8.30
  18   4 -13   -7.00   13.00
  16  -4 -13    5.20    8.10
  16   4 -13   -6.90   13.00
  14  -4 -13   12.20    8.40
  14   4 -13  -29.10   12.10
  12  -4 -13    7.50    7.60
  10  -4 -13    7.50    8.00
  10   4 -13  -27.60   23.70
   8  -4 -13   16.90    7.60
   8   4 -13  -15.70   23.70
   6  -4 -13   23.20    8.10
   6   4 -13   12.00   22.90
  -6   4  13  -40.50   28.10
   4  -4 -13   49.50    8.20
   4   4 -13   58.09   24.70
  -4   4  13  -22.20   30.50
   2  -4 -13   24.20    7.60
   2   4 -13   11.10   22.80
   0  -4 -13    8.60    7.70
   0   4 -13    6.10   22.50
  -2  -4 -13   26.60    8.10
   2   4  13  -35.80   34.00
  -2   4 -13   52.59   23.80
  -4  -4 -13   21.60    7.60
  -4   4 -13   39.40   24.20
   4   4  13  -41.60   34.20
   4   4  13   42.50   14.60
  -6  -4 -13   32.90    8.20
  -6   4 -13   39.80   23.80
   6   4  13   41.00   10.50
   8  -4  13   12.30    5.30
  -8  -4 -13   10.40    7.80
   8   4  13   25.70   10.60
  -8   4 -13   34.40   24.00
  10  -4  13    3.70    5.70
 -10  -4 -13   -5.30    7.70
 -10   4 -13   39.20   24.20
  10   4  13    1.80   10.90
 -12  -4 -13   -2.80    8.30
  12  -4  13   -0.20    6.10
  12   4  13    6.60   11.30
 -12   4 -13   33.70   25.80
  14  -4  13    8.80    6.80
 -14  -4 -13   -3.80    8.60
 -14   4 -13   41.80   26.30
  14   4  13   -0.90   12.40
  16  -4  13    5.30    7.30
 -16  -4 -13   -6.40    8.50
 -16   4 -13   34.30   25.10
  16   4  13    4.00   12.80
 -18  -4 -13    5.80    9.10
  18  -4  13    2.60    8.00
 -18   4 -13   54.39   26.60
  18   4  13  -10.90   13.20
  20  -4  13   18.40    9.00
 -20  -4 -13    5.70    9.40
  20   4  13  -16.70   13.90
 -20   4 -13   63.89   27.90
 -34   0  14    8.50    8.70
 -32   0  14   54.69    8.90
 -30   0  14   50.39    8.50
 -28   0  14   60.79    8.20
 -26   0  14    3.30    6.70
 -26   0  14    0.90    7.10
 -24   0  14   41.80    7.60
 -22   0  14    2.10    5.80
 -20   0  14   -4.90    5.50
  18   0 -14   75.89    6.30
 -18   0  14   76.09    6.70
 -16   0  14  117.09    9.60
  16   0 -14  138.89    8.50
  14   0 -14   10.40    4.70
 -14   0  14   14.20    5.60
  12   0 -14   67.79    5.30
 -12   0  14   60.79    6.30
  10   0 -14  245.78    9.10
 -10   0  14  252.47   10.50
   8   0 -14   56.59    9.10
   8   0 -14   69.39    6.60
  -8   0  14   65.09    5.90
   6   0 -14    3.30    4.00
   6   0 -14    6.80    7.10
  -6   0  14    5.40    4.90
   4   0 -14  142.29   11.20
   4   0 -14  144.49    7.30
  -4   0  14  143.39    8.40
  -2   0  14   -1.00    5.00
   2   0 -14   10.20    8.50
   2   0 -14    7.80    4.00
   0   0  14   -4.90    4.70
   0   0 -14   -0.90    9.40
   0   0 -14   -1.30    4.10
  -2   0 -14    6.20    4.20
  -2   0 -14   19.70   10.80
   2   0  14    7.40    5.00
   4   0  14  148.59    9.00
  -4   0 -14  161.08    8.10
  -4   0 -14  153.78   16.20
  -6   0 -14    8.80    4.60
  -6   0 -14    9.20   13.30
   6   0  14   -3.80    5.30
   8   0  14   72.09    6.90
  -8   0 -14   63.19   16.20
  -8   0 -14   64.89    5.60
 -10   0 -14  269.17   10.60
  10   0  14  283.87   11.70
 -12   0 -14   44.20    5.90
  12   0  14   50.89    7.00
 -14   0 -14   10.50    5.70
  14   0  14   19.90    6.40
  16   0  14  115.59   10.60
 -16   0 -14  103.79    9.90
  18   0  14  101.79    8.60
 -18   0 -14  107.69    7.80
 -20   0 -14   12.40    6.40
  20   0  14    3.70    6.80
 -22   0 -14   21.30    6.70
  22   0  14   19.80    7.20
 -24   0 -14   51.49    7.60
  24   0  14   33.30    8.00
  26   0  14   15.50    8.40
 -26   0 -14    0.70    6.80
 -28   0 -14   78.39    8.80
  28   0  14   54.99    8.80
  30   0  14   24.20    8.80
 -30   0 -14   47.40    8.40
 -32   0 -14   65.49    9.20
  32   0  14   65.09   10.30
  34   0  14   -0.40    9.40
 -34   0 -14    8.80    9.40
 -35  -1  14    4.20    8.90
 -35   1  14   28.00   10.40
 -33  -1  14   38.90    8.70
 -33   1  14   46.50   10.00
 -31  -1  14   42.00    8.20
 -31   1  14   32.90    9.30
 -29  -1  14   25.80    7.40
 -29   1  14   21.20    8.40
  27  -1 -14   38.40    7.60
 -27  -1  14   36.30    7.10
 -27   1  14   28.20    7.80
 -27   1  14   42.30    8.10
  25  -1 -14   49.40    7.40
 -25  -1  14   48.30    7.00
 -25  -1  14   61.79    7.90
 -25   1  14   56.99    8.20
 -25   1  14   45.20    7.90
 -23  -1  14   15.40    6.70
  23  -1 -14   10.00    6.70
 -23   1  14    0.00    7.10
  21  -1 -14   38.70    6.90
 -21  -1  14   28.00    6.20
 -21   1  14   25.60    6.00
 -19  -1  14   29.00    5.90
  19  -1 -14   35.00    6.50
 -19   1  14   28.70    6.00
  17  -1 -14  210.38   10.70
 -17  -1  14  199.38    9.80
 -17   1  14  188.38   10.70
  15  -1 -14   53.09    6.00
 -15  -1  14   48.30    5.90
 -15   1  14   55.09    6.50
  13  -1 -14  633.94   16.90
 -13  -1  14  632.54   16.40
 -13   1  14  624.74   17.60
 -11  -1  14  514.55   14.00
  11  -1 -14  501.05   14.50
 -11   1  14  500.65   15.20
  -9  -1  14  246.08    9.40
   9  -1 -14  228.18   10.20
   9   1 -14  208.28   15.80
  -9   1  14  256.07   11.00
  -7  -1  14    5.40    4.60
   7  -1 -14   -3.80    4.90
  -7   1  14    8.70    5.70
   7   1 -14    1.00   10.60
  -5  -1  14   85.39    7.50
   5  -1 -14   72.09    6.10
   5   1 -14   90.19   14.60
  -5   1  14   82.39    6.70
  -3  -1  14   99.09    7.40
   3  -1 -14   98.09    8.20
   3   1 -14   94.59   15.40
  -3   1  14  107.09    8.80
  -1  -1  14  119.29    7.60
   1  -1 -14  111.39   10.90
   1  -1 -14  107.79    8.50
   1   1 -14  118.09   16.10
  -1   1  14  124.19    8.80
   1   1 -14  119.39    6.60
  -1  -1 -14   97.59    8.30
   1  -1  14  106.19    7.80
   1   1  14  122.19    9.10
  -1   1 -14  120.29   16.90
  -1   1 -14  107.99    5.60
   3  -1  14   84.49    7.80
  -3  -1 -14  101.39    8.40
   3   1  14   98.39    8.80
  -3   1 -14   90.19    5.70
  -3   1 -14  113.79   16.10
  -5  -1 -14  113.59    9.00
   5  -1  14  108.49    8.60
  -5   1 -14  107.39    6.30
   5   1  14  103.79    9.10
  -5   1 -14  106.09   18.10
  -7  -1 -14    9.10    5.40
   7  -1  14    7.40    5.30
   7   1  14    5.90    5.60
  -7   1 -14    8.90   14.50
  -7   1 -14    0.30    4.00
   9  -1  14  257.77   10.90
  -9  -1 -14  235.78   10.80
  -9   1 -14  247.58   24.70
  -9   1 -14  227.48    8.80
  11  -1  14  585.84   16.50
 -11  -1 -14  582.94   16.50
  11   1  14  579.14   17.10
 -11   1 -14  591.14   15.20
 -11   1 -14  589.84   30.80
 -13  -1 -14  552.44   16.40
  13  -1  14  574.04   16.50
 -13   1 -14  590.24   15.40
  13   1  14  599.04   17.20
 -13   1 -14  563.14   30.00
 -15  -1 -14   89.99    7.50
  15  -1  14   90.19    7.50
 -15   1 -14   91.39   21.40
  15   1  14   81.39    7.90
 -15   1 -14   94.69    6.70
  17  -1  14  201.28   11.90
 -17  -1 -14  188.88   11.60
 -17   1 -14  224.98   10.20
  17   1  14  192.08   12.00
 -17   1 -14  156.28   27.70
 -19  -1 -14   32.90    7.00
  19  -1  14   35.30    7.70
 -19   1 -14    3.00   22.30
 -19   1 -14   36.50    6.30
  19   1  14   34.00    7.60
 -21  -1 -14   37.00    7.40
  21  -1  14   44.70    8.00
 -21   1 -14    7.70   24.60
  21   1  14   21.40    7.20
 -21   1 -14   48.10    6.70
  23  -1  14    5.30    7.40
 -23  -1 -14   17.30    7.10
 -23   1 -14    1.50    6.30
  23   1  14    4.80    7.60
  25  -1  14   50.89    8.80
 -25  -1 -14   53.39    8.20
 -25   1 -14   39.20    7.10
  25   1  14   48.90    8.60
  27  -1  14   32.20    8.70
 -27  -1 -14   37.50    8.10
 -27   1 -14   41.00    7.70
  27   1  14   22.10    8.00
  29  -1  14   11.00    8.50
 -29  -1 -14   20.10    8.10
  29   1  14   24.90    9.20
 -29   1 -14   13.60    9.20
  31  -1  14   20.60    9.20
 -31  -1 -14   24.10    8.90
  31   1  14   17.90    8.70
  33  -1  14   54.79   10.70
 -33  -1 -14   68.19   10.60
  33   1  14   43.30   10.40
 -32  -2  14   36.30    8.20
  32  -2 -14   39.20    9.10
 -32   2  14   20.50    9.50
 -30  -2  14   85.89    8.60
  30  -2 -14   89.99   10.20
 -30   2  14   81.89   10.80
  28  -2 -14    8.50    8.40
 -28  -2  14   11.40    6.90
 -28   2  14   16.10    9.00
 -26  -2  14   50.79    6.90
  26  -2 -14   52.99    8.50
 -26   2  14   71.29    9.40
  24  -2 -14  103.79    9.50
 -24  -2  14   94.39    7.30
 -24   2  14   85.29    9.40
 -24   2  14   89.29    9.00
  22  -2 -14   16.00    7.20
 -22  -2  14   19.70    5.50
 -22   2  14   13.10    7.80
  22   2 -14   10.30    8.80
  20  -2 -14   63.59    8.00
 -20  -2  14   61.19    6.60
  20   2 -14   43.10    9.50
 -20   2  14   47.10    7.50
 -18  -2  14   42.10    5.80
  18  -2 -14   45.30    7.20
  18   2 -14   28.90    8.90
 -18   2  14   40.00    6.80
 -16  -2  14   94.79    7.90
  16  -2 -14   91.39    7.80
 -16   2  14   96.89    8.40
  14  -2 -14   23.70    6.40
 -14  -2  14   18.90    4.90
 -14   2  14   20.20    6.10
 -12  -2  14   52.19    5.10
  12  -2 -14   55.29    6.70
 -12   2  14   48.30    7.00
  12   2 -14   46.90   15.00
  10  -2 -14   37.60    6.60
 -10  -2  14   28.60    4.60
 -10   2  14   29.50    6.70
  10   2 -14   32.20   14.30
   8  -2 -14   96.09    7.20
  -8  -2  14   99.89    6.90
  -8   2  14   73.79    7.10
   8   2 -14  111.29   16.90
   6  -2 -14   82.99    7.00
  -6  -2  14   82.69    6.90
  -6   2  14   75.89    7.10
   6   2 -14   96.69   16.50
  -4  -2  14  105.49    7.00
   4  -2 -14  113.29    9.80
  -4   2  14  109.09   10.20
   4   2 -14  104.59   20.20
  -2  -2  14  220.98    8.50
   2  -2 -14  216.28   10.80
   2   2 -14  197.18   21.80
  -2   2  14  217.78   11.40
   0  -2 -14    8.40    5.70
   0  -2  14    6.60    4.40
   0   2  14    8.50    6.10
   0   2 -14   12.70   14.90
  -2  -2 -14  193.48   10.80
   2  -2  14  201.18    8.60
  -2   2 -14  196.78   21.90
   2   2  14  189.98   11.00
   4  -2  14  128.89    8.00
  -4  -2 -14  138.09   10.40
  -4   2 -14  158.58   21.80
   4   2  14  127.29   10.70
  -6  -2 -14   69.29    6.90
   6  -2  14   65.09    5.80
  -6   2 -14   93.69   19.00
   6   2  14   57.99    7.00
   8  -2  14   99.99    8.60
  -8  -2 -14  103.19    9.40
  -8   2 -14  110.79   20.10
   8   2  14   76.09    7.50
  10  -2  14   53.19    6.10
 -10  -2 -14   48.50    6.70
  10   2  14   47.70    7.00
 -10   2 -14   74.19   19.20
 -12  -2 -14   47.80    6.90
  12  -2  14   43.50    6.30
  12   2  14   36.70    7.40
 -12   2 -14   49.20   19.20
  14  -2  14   32.60    6.40
 -14  -2 -14   26.50    6.30
 -14   2 -14   36.40   19.10
  14   2  14   25.40    7.10
  16  -2  14   97.99    8.10
 -16  -2 -14  108.29   10.20
  16   2  14   99.99    8.50
 -16   2 -14  110.69   22.40
 -18  -2 -14   21.80    6.90
  18  -2  14   31.10    7.30
 -18   2 -14   56.09   22.90
  18   2  14   38.10    7.70
  20  -2  14   45.90    8.00
 -20  -2 -14   52.69    7.80
 -20   2 -14   50.69   25.00
  20   2  14   37.70    8.50
 -22  -2 -14   24.80    7.80
  22  -2  14   32.40    8.00
 -22   2 -14   30.90   25.10
  22   2  14   30.90    8.40
  24  -2  14   73.29    9.10
 -24  -2 -14   83.99    9.40
  24   2  14   65.19    9.20
 -24   2 -14   93.59   29.30
  26  -2  14   89.09   10.20
 -26  -2 -14   64.49    9.00
  26   2  14   56.19    9.40
 -26   2 -14   80.99   29.80
 -28  -2 -14   10.60    8.50
  28  -2  14   -4.00    8.90
 -28   2 -14   -5.30   29.60
  28   2  14   12.20    9.10
 -30  -2 -14   58.49   10.00
  30  -2  14   64.79   10.30
  30   2  14   47.90   10.00
 -30   2 -14   49.10   33.30
  32  -2  14   24.00   10.40
 -32  -2 -14   38.80   10.30
 -32   2 -14   -9.40   34.60
  32   2  14   36.70   10.50
  27  -3 -14    3.80    8.70
 -27   3  14   -0.70    9.20
  27   3 -14   13.10   12.30
  25  -3 -14  131.89   11.00
 -25   3  14   93.39   10.30
  25   3 -14   84.99   13.60
  23  -3 -14   41.20    9.30
  23   3 -14   26.00   11.90
 -23   3  14   37.50    8.30
 -23   3  14   28.80    8.40
  21  -3 -14   97.09    9.20
 -21   3  14   95.29    9.40
  21   3 -14   77.19   13.00
 -21   3  14   93.99    9.20
  19  -3 -14   71.19    8.70
 -19   3  14   58.09    8.80
  19   3 -14   34.20   11.90
  17  -3 -14   14.70    7.20
  17   3 -14   -5.40   10.30
 -17   3  14   16.30    7.70
  15  -3 -14   39.40    8.00
 -15   3  14   50.09    8.20
  13  -3 -14    9.60    7.10
 -13   3  14   17.10    7.50
  11  -3 -14   16.20    7.20
  11   3 -14    9.50   19.10
 -11   3  14   27.80    7.30
   9  -3 -14   28.30    7.20
  -9   3  14   19.60    6.80
   9   3 -14   11.40   18.90
   7  -3 -14   72.29    7.60
  -7   3  14   64.49    7.70
   7   3 -14   76.49   20.40
   5  -3 -14   22.80    6.70
  -5  -3  14   23.10    4.70
  -5   3  14   19.90    6.80
   5   3 -14   29.10   19.10
  -3  -3  14  138.89    6.70
   3  -3 -14  171.18   11.40
   3   3 -14  155.78   24.60
  -3   3  14  128.49   11.20
   1  -3 -14   92.79    8.10
  -1  -3  14   65.89    6.10
  -1   3  14   71.49    7.50
   1   3 -14  107.09   21.20
  -1  -3 -14   44.70    7.20
   1  -3  14   48.50    4.70
   1   3  14   49.99    7.40
  -1   3 -14   68.79   20.70
  -3  -3 -14  146.29   11.10
   3  -3  14  154.78    7.80
   3   3  14  111.19   13.20
  -3   3 -14  170.18   25.30
   3   3  14  150.78   11.30
   5  -3  14   35.80    5.00
  -5  -3 -14   24.60    6.90
  -5   3 -14   63.99   21.40
   5   3  14   16.40    9.80
   5   3  14   41.10    7.00
   7  -3  14   62.59    5.60
  -7  -3 -14   63.09    8.00
  -7   3 -14   85.39   22.00
   7   3  14   46.10    7.30
   7   3  14   41.60   10.70
  -9  -3 -14   31.50    7.60
   9  -3  14   23.60    5.50
   9   3  14   -7.10   10.50
  -9   3 -14   36.60   21.90
   9   3  14   15.80    7.10
 -11  -3 -14   17.00    7.40
  11  -3  14   10.40    5.80
 -11   3 -14   44.00   22.20
  11   3  14   12.00    7.00
  13  -3  14   10.50    6.20
 -13  -3 -14   11.20    7.20
  13   3  14   13.50    7.60
 -13   3 -14   33.40   21.80
  15  -3  14   47.20    7.20
 -15  -3 -14   48.70    8.00
  15   3  14   51.39    8.10
 -15   3 -14   75.39   24.30
 -17  -3 -14    9.40    7.40
  17  -3  14   23.50    7.20
 -17   3 -14   43.80   23.40
  17   3  14   20.80    7.80
 -19  -3 -14   51.49    8.50
  19  -3  14   69.39    8.50
 -19   3 -14   79.49   26.00
  19   3  14   50.89    9.20
  21  -3  14   92.79    9.50
 -21  -3 -14   95.09    9.50
 -21   3 -14  136.89   28.50
  23  -3  14   35.20    9.00
 -23  -3 -14   31.70    9.20
 -23   3 -14   55.09   26.70
  25  -3  14  115.29   11.00
 -25  -3 -14  130.29   11.90
 -25   3 -14  193.98   35.40
  27  -3  14   12.70    9.90
 -27  -3 -14    6.60   10.00
 -27   3 -14   36.30   28.60
  18  -4 -14   32.30    9.10
  18   4 -14   -8.20   14.50
  16  -4 -14   35.10    8.40
  14  -4 -14   40.80    9.00
  12  -4 -14    3.50    7.80
  10  -4 -14   46.10    8.90
 -10   4  14  -38.00   29.90
  10   4 -14   -8.10   26.00
   8  -4 -14  121.39    9.90
   8   4 -14  105.29   28.00
   6  -4 -14   32.40    7.90
   6   4 -14   17.20   24.50
   4  -4 -14  140.29   13.30
   4   4 -14  178.78   29.70
   2  -4 -14   20.20    8.10
   2   4 -14   22.00   24.30
   0  -4 -14   -2.60    7.70
   0   4 -14    8.10   23.40
  -2  -4 -14   16.10    7.80
  -2   4 -14   20.80   24.10
  -4  -4 -14  145.69   13.20
  -4   4 -14  177.88   33.70
  -6  -4 -14   27.90    8.20
  -6   4 -14   58.89   26.00
  -8  -4 -14  125.49   10.10
   8  -4  14  118.39   10.80
   8   4  14  154.88   16.10
  -8   4 -14  197.58   34.30
 -10  -4 -14   27.40    8.90
  10  -4  14   27.90    6.20
  10   4  14   24.60   11.40
 -10   4 -14   77.89   27.30
  12  -4  14    2.10    6.50
 -12  -4 -14   -2.60    9.00
  12   4  14   15.10   12.30
 -12   4 -14   20.20   25.30
  14  -4  14   40.90    7.70
 -14  -4 -14   43.40    9.80
 -14   4 -14   75.09   27.60
  14   4  14   53.39   13.50
 -16  -4 -14   59.09    9.90
  16  -4  14   73.99    8.80
 -16   4 -14  101.69   29.00
  16   4  14   32.30   14.40
 -18  -4 -14   30.70    9.90
  18  -4  14   28.30    8.80
  18   4  14    0.40   14.30
 -18   4 -14   68.79   28.40
 -34   0  15   15.40    9.50
 -32   0  15  -11.70    8.50
 -30   0  15   -1.20    7.90
 -28   0  15    6.50    7.50
 -26   0  15    6.20    7.10
 -26   0  15   -4.20    7.30
 -24   0  15   -0.80    7.20
 -22   0  15   -6.00    6.00
 -20   0  15   -8.20    6.10
 -18   0  15    3.50    5.70
 -16   0  15   -5.60    5.60
 -14   0  15   -2.80    5.60
  14   0 -15   -1.20    4.60
 -12   0  15    4.40    5.60
  12   0 -15    4.00    4.50
  10   0 -15    1.20    4.40
 -10   0  15    2.20    5.50
   8   0 -15   -2.30    4.20
  -8   0  15    2.50    5.50
  -6   0  15   -0.40    5.20
   6   0 -15   -2.20    7.50
   6   0 -15   -1.50    4.30
   4   0 -15   -9.60    4.20
   4   0 -15    1.50    8.00
  -4   0  15   -3.70    5.30
   2   0 -15   -2.20    4.30
   2   0 -15    0.40    9.20
  -2   0  15   -4.20    5.40
   0   0  15    0.10    5.30
   0   0 -15    0.50    4.50
   0   0 -15    6.70   10.30
   2   0  15    0.40    5.20
  -2   0 -15    2.10    4.50
  -2   0 -15   -0.90   11.20
  -4   0 -15    0.80   12.80
  -4   0 -15    6.00    4.70
   4   0  15    1.40    5.20
  -6   0 -15   -4.60   13.90
   6   0  15    0.10    5.90
  -6   0 -15   -5.30    4.80
  -8   0 -15   -0.30    5.00
  -8   0 -15   -2.50   15.40
   8   0  15   -5.40    6.00
 -10   0 -15   -9.70   16.70
 -10   0 -15   -0.20    5.10
  10   0  15    1.50    6.20
 -12   0 -15   -2.20    5.50
  12   0  15    9.70    6.30
 -14   0 -15    2.30    5.60
  14   0  15    3.80    6.30
 -16   0 -15   -7.00    5.70
  16   0  15   -2.30    6.60
 -18   0 -15    6.60    6.30
  18   0  15    1.30    6.50
  20   0  15    3.70    7.30
 -20   0 -15   -2.50    6.30
  22   0  15    1.80    7.60
 -22   0 -15    2.10    6.60
  24   0  15    3.70    8.00
 -24   0 -15    1.40    7.20
 -26   0 -15   -2.90    7.10
  26   0  15    0.10    7.60
 -28   0 -15   -3.80    7.40
  28   0  15    3.60    8.80
  30   0  15    3.80    8.30
 -30   0 -15    5.70    8.00
 -32   0 -15    4.30    8.30
  32   0  15    4.30    8.90
  34   0  15   -1.40    9.30
 -34   0 -15    7.80    9.00
 -33  -1  15    1.10    8.50
 -33   1  15   10.90    9.70
 -31  -1  15   15.10    8.10
 -31   1  15   19.70    9.20
 -29  -1  15   12.10    7.50
 -29   1  15   20.40    8.50
 -27  -1  15   25.20    7.20
 -27   1  15   19.00    7.90
 -27   1  15    9.30    7.50
  25  -1 -15   37.90    7.60
 -25  -1  15   38.50    7.00
 -25  -1  15   33.80    7.80
 -25   1  15   29.90    7.80
 -23  -1  15   13.10    7.10
  23  -1 -15    7.80    6.80
 -23   1  15    8.70    6.90
  21  -1 -15    3.10    6.30
 -21  -1  15   17.10    6.20
 -21   1  15    6.00    6.30
  19  -1 -15   47.30    6.70
 -19  -1  15   40.00    6.40
 -19   1  15   30.10    6.40
  17  -1 -15   68.29    6.70
 -17  -1  15   69.79    6.60
 -17   1  15   63.99    6.70
 -15  -1  15  182.48    9.80
  15  -1 -15  201.08   10.40
 -15   1  15  193.48   11.20
  13  -1 -15  168.58    9.90
 -13  -1  15  164.48    9.40
 -13   1  15  169.38   10.80
 -11  -1  15  114.39    8.80
  11  -1 -15  130.99    9.10
 -11   1  15  117.89   10.10
   9  -1 -15  144.79    9.50
  -9  -1  15  140.79    8.60
   9   1 -15  132.49   14.80
  -9   1  15  153.48   10.20
   7  -1 -15   34.30    5.70
  -7  -1  15   32.10    5.40
   7   1 -15   32.30   11.60
  -7   1  15   34.80    6.90
  -5  -1  15   12.50    5.30
   5  -1 -15   31.40    5.80
   5   1 -15   14.10   11.20
  -5   1  15   16.80    6.20
  -3  -1  15  128.49    8.50
   3  -1 -15  122.19    9.10
   3   1 -15  128.29   16.40
  -3   1  15  122.39    9.60
  -1  -1  15   56.89    5.90
   1  -1 -15   73.69    6.60
   1   1 -15   79.39   14.50
  -1   1  15   47.90    6.30
  -1  -1 -15   33.00   10.80
  -1  -1 -15   32.50    5.70
   1  -1  15   27.80    5.50
  -1   1 -15   50.59   14.50
   1   1  15   33.30    6.30
  -3  -1 -15   99.49    9.00
   3  -1  15  104.19    8.70
  -3   1 -15  103.09   18.70
   3   1  15   96.79    9.30
   5  -1  15   59.39    6.30
  -5  -1 -15   49.50    6.40
  -5   1 -15   54.69   16.50
   5   1  15   40.80    6.30
  -7  -1 -15   45.50    6.40
   7  -1  15   36.10    6.00
   7   1  15   50.79    7.10
  -7   1 -15   48.90    5.90
  -7   1 -15   49.30   17.00
   9  -1  15  106.79    7.50
  -9  -1 -15   96.69    7.00
  -9   1 -15   87.29    7.60
  -9   1 -15  113.19   19.30
   9   1  15   97.79    8.00
 -11  -1 -15  208.88   10.90
  11  -1  15  231.28   11.10
 -11   1 -15  227.68    9.30
  11   1  15  209.18   11.40
 -11   1 -15  207.98   23.90
 -13  -1 -15  112.69    9.80
  13  -1  15   90.79    7.50
 -13   1 -15   96.19    8.20
 -13   1 -15  102.49   21.00
  15  -1  15  200.38   11.30
 -15  -1 -15  221.08   11.30
 -15   1 -15  221.18    9.90
 -15   1 -15  203.28   28.90
 -17  -1 -15  106.49    8.00
  17  -1  15  102.49    8.20
 -17   1 -15  103.09   24.50
  17   1  15   80.69    8.10
 -17   1 -15  102.99    9.40
  19  -1  15   28.10    7.50
 -19  -1 -15   36.00    7.40
 -19   1 -15   26.00    7.00
 -19   1 -15   -7.60   23.90
  19   1  15   19.50    7.60
 -21  -1 -15    8.10    7.30
  21  -1  15    1.00    7.40
  21   1  15   16.60    7.40
 -21   1 -15  -44.10   24.90
 -21   1 -15   14.50    8.40
 -23  -1 -15   23.20    7.80
  23  -1  15   26.10    8.20
  23   1  15   38.60    8.50
 -23   1 -15  -44.20   27.00
  25  -1  15   38.40    8.80
 -25  -1 -15   24.20    7.80
  25   1  15   25.80    8.60
 -25   1 -15  -51.99   30.70
 -27  -1 -15   25.30    8.30
  27  -1  15    9.90    8.70
  27   1  15   20.30    8.40
  29  -1  15   47.80   10.10
 -29  -1 -15   50.29    9.50
  29   1  15   30.50    9.30
  31  -1  15   13.70   10.00
 -31  -1 -15   10.40    8.90
  31   1  15   21.30    9.60
 -33  -1 -15   17.20    9.60
  33  -1  15   10.20   10.20
  33   1  15    5.40   10.00
 -30  -2  15    0.30    7.60
  30  -2 -15   15.50    8.50
 -30   2  15    5.30    9.20
 -28  -2  15   10.90    7.00
  28  -2 -15    4.70    8.60
 -28   2  15    7.50    9.00
 -26  -2  15    6.40    6.40
  26  -2 -15    7.80    8.10
 -26   2  15    7.50    8.00
 -26   2  15   20.10    8.80
 -24  -2  15   -7.80    5.90
  24  -2 -15   -0.80    7.60
 -24   2  15    3.90    8.00
 -22  -2  15   -2.00    5.60
  22  -2 -15    7.60    7.30
 -22  -2  15   14.50    6.60
 -22   2  15    2.40    7.60
 -20  -2  15   -2.30    5.90
  20  -2 -15    5.60    6.80
 -20   2  15   12.50    7.10
  18  -2 -15    2.80    6.90
 -18  -2  15    7.00    5.60
 -18   2  15   -0.90    6.30
 -16  -2  15   17.40    5.30
  16  -2 -15   11.50    6.70
 -16   2  15   22.00    7.30
  14  -2 -15    3.10    6.20
 -14  -2  15    2.90    4.90
 -14   2  15   10.20    6.40
 -12  -2  15   70.19    5.80
  12  -2 -15   72.89    7.30
  12   2 -15   62.59   16.00
 -12   2  15   61.49    7.90
 -10  -2  15   61.59    5.50
  10  -2 -15   69.89    7.00
 -10   2  15   54.99    7.00
  10   2 -15   64.19   15.70
   8  -2 -15   45.50    6.60
  -8  -2  15   42.70    5.10
   8   2 -15   50.29   15.40
  -8   2  15   39.90    7.10
  -6  -2  15    1.20    4.50
   6  -2 -15   -6.70    5.90
   6   2 -15    6.80   14.30
  -6   2  15   -1.60    5.90
  -4  -2  15    1.50    4.40
   4  -2 -15    6.30    6.10
  -4   2  15   -4.20    6.20
   4   2 -15   -1.20   14.20
  -2  -2  15    3.30    4.50
   2  -2 -15    5.50    6.00
   2   2 -15   10.60   14.20
  -2   2  15    0.90    6.40
   0  -2  15    6.80    4.70
   0  -2 -15   13.10    6.20
   0   2 -15   11.80   15.70
   0   2  15   -0.40    6.20
  -2  -2 -15    9.40    6.30
   2  -2  15    8.60    4.80
  -2   2 -15   25.50   16.90
   2   2  15   11.80    6.10
  -4  -2 -15    8.30    6.10
   4  -2  15    3.40    4.90
  -4   2 -15    7.70   16.70
   4   2  15    0.90    6.40
   6  -2  15    3.00    5.10
  -6  -2 -15    2.60    6.10
   6   2  15    2.30    6.70
  -6   2 -15   17.40   17.30
   8  -2  15   61.39    6.20
  -8  -2 -15   55.79    7.30
  -8   2 -15   77.49   19.70
   8   2  15   53.99    7.70
 -10  -2 -15   85.19    7.50
  10  -2  15   97.19    7.10
  10   2  15   75.19    7.60
 -10   2 -15  131.29   21.70
 -12  -2 -15   44.50    7.00
  12  -2  15   44.40    6.70
 -12   2 -15   72.59   20.50
  12   2  15   50.49    7.90
  14  -2  15    6.30    6.30
 -14  -2 -15    3.50    6.70
  14   2  15    4.30    7.20
 -14   2 -15   24.30   20.10
 -16  -2 -15    9.50    6.70
  16  -2  15   13.00    6.80
 -16   2 -15   31.50   21.50
  16   2  15   13.00    7.50
  18  -2  15    3.30    7.00
 -18  -2 -15    0.10    7.10
 -18   2 -15   19.90   22.40
  18   2  15    5.20    7.80
 -20  -2 -15    3.10    7.60
  20  -2  15    3.90    7.40
 -20   2 -15   -0.30   23.30
  20   2  15    5.50    8.20
  22  -2  15    4.00    7.80
 -22  -2 -15   -0.40    7.90
  22   2  15    1.50    8.00
 -22   2 -15   -1.20   25.10
 -24  -2 -15   -1.30    7.90
  24  -2  15    8.80    8.30
  24   2  15   11.40    8.50
 -24   2 -15    0.40   26.60
 -26  -2 -15   15.30    9.00
  26  -2  15   -7.70    9.00
  26   2  15    0.40    8.60
 -26   2 -15  -22.40   27.70
 -28  -2 -15    2.00    8.70
  28  -2  15   -1.90    9.60
  28   2  15    3.20    9.00
 -28   2 -15  -16.70   30.70
 -30  -2 -15   15.00    9.40
  30  -2  15    1.40   10.10
 -30   2 -15   -3.80   34.20
  30   2  15   11.20    9.50
  25  -3 -15   32.60    9.50
  25   3 -15   -8.20   12.70
 -25   3  15    5.20    9.10
  23  -3 -15    7.70    8.40
 -23   3  15    0.00    8.80
  23   3 -15  -24.80   11.60
 -23   3  15   -8.30    8.00
  21  -3 -15   10.50    7.80
 -21   3  15   -4.00    8.50
  19  -3 -15   18.10    8.30
 -19   3  15   10.40    8.30
  17  -3 -15   24.10    7.70
 -17   3  15   18.00    8.10
  15  -3 -15   13.60    7.90
 -15   3  15    9.60    7.60
  13  -3 -15   14.00    7.00
 -13   3  15    0.60    7.40
  11  -3 -15    6.80    7.50
  11   3 -15  -12.00   18.90
 -11   3  15   15.30    7.50
   9  -3 -15   12.30    6.80
  -9   3  15   17.50    7.40
   9   3 -15    7.10   19.10
   7  -3 -15   17.30    7.00
  -7   3  15   23.20    7.50
   7   3 -15   19.40   19.60
   5  -3 -15   18.30    7.20
   5   3 -15   10.80   19.10
  -5   3  15   16.30    7.20
  -3  -3  15   17.80    4.30
   3  -3 -15    3.70    6.80
  -3   3  15    0.50    6.90
   3   3 -15   26.60   19.60
   1  -3 -15   40.60    7.70
  -1  -3  15   32.10    4.60
   1   3 -15   36.40   20.70
  -1   3  15   26.30    7.40
   1  -3  15   12.60    4.50
  -1  -3 -15   22.70    7.10
  -1   3 -15   29.00   20.00
   1   3  15   24.40    7.50
   3  -3  15    2.70    4.50
  -3  -3 -15    9.70    7.10
   3   3  15    6.30    7.20
  -3   3 -15   37.40   20.70
   5  -3  15    5.00    4.90
  -5  -3 -15    8.10    7.20
  -5   3 -15   15.70   21.60
   5   3  15  -24.50    8.90
   5   3  15    7.30    6.80
  -7  -3 -15   28.70    7.60
   7  -3  15   25.80    5.60
   7   3  15   31.30    7.40
  -7   3 -15   55.29   22.50
   9  -3  15   20.80    5.80
  -9  -3 -15   15.00    7.50
   9   3  15   23.10    7.60
  -9   3 -15   54.29   23.40
  11  -3  15   17.00    6.10
 -11  -3 -15   10.70    7.70
  11   3  15    8.10    7.40
 -11   3 -15   32.50   22.90
 -13  -3 -15    2.70    7.60
  13  -3  15   -9.90    6.20
  13   3  15    3.20    7.20
 -13   3 -15   30.60   23.80
  15  -3  15   20.20    7.10
 -15  -3 -15   24.10    8.10
 -15   3 -15   60.69   25.00
  15   3  15   25.40    7.70
 -17  -3 -15   16.60    8.00
  17  -3  15   25.10    7.60
 -17   3 -15   51.39   25.90
  17   3  15   20.30    7.90
  19  -3  15    5.50    7.80
 -19  -3 -15   25.40    8.40
 -19   3 -15   52.19   26.60
  19   3  15   15.60    8.60
 -21  -3 -15    6.60    8.30
  21  -3  15   13.90    8.70
 -21   3 -15   36.80   27.10
  23  -3  15    5.60    9.00
 -23  -3 -15   16.10    9.30
 -23   3 -15   45.40   28.30
 -25  -3 -15   16.20    9.60
  25  -3  15    9.60    9.60
 -25   3 -15   59.19   30.70
  16  -4 -15   20.40    8.50
  14  -4 -15    9.10    8.90
  12  -4 -15   20.50    8.30
  10  -4 -15   18.40    8.70
  10   4 -15  -37.30   26.40
   8  -4 -15   23.10    8.90
   8   4 -15  -19.20   24.90
   6  -4 -15   47.00    8.70
   6   4 -15   12.80   25.30
   4  -4 -15   42.60    8.80
   4   4 -15   63.39   27.30
   2  -4 -15   34.00    8.30
   2   4 -15   51.59   26.40
   0  -4 -15   62.89    9.10
   0   4 -15   74.59   26.80
  -2  -4 -15   79.29    9.70
  -2   4 -15  120.99   29.70
  -4  -4 -15   14.00    8.60
  -4   4 -15   42.60   25.40
  -6  -4 -15   34.50    8.80
  -6   4 -15   62.69   26.90
  -8  -4 -15   31.40    9.20
  -8   4 -15   62.69   27.30
 -10  -4 -15   16.40    9.20
  10  -4  15    2.00    6.00
  10   4  15   17.80   11.70
 -10   4 -15   53.89   27.60
  12  -4  15   12.50    6.80
 -12  -4 -15   17.00    9.00
 -12   4 -15   53.49   28.70
  12   4  15   10.50   12.40
  14  -4  15    2.60    7.30
 -14  -4 -15    0.20    9.70
 -14   4 -15   54.29   28.90
  14   4  15   -4.80   12.80
  16  -4  15    9.50    8.20
 -16  -4 -15   18.60   10.10
  16   4  15   12.40   13.40
 -16   4 -15   66.79   30.00
 -32   0  16   14.10    9.40
 -30   0  16   38.10    8.70
 -28   0  16   16.00    8.60
 -28   0  16   33.80    8.30
 -26   0  16    4.10    7.70
 -24   0  16   34.10    7.90
 -22   0  16  155.68   11.40
 -20   0  16  147.09   11.00
 -18   0  16  315.37   12.70
 -16   0  16  227.68   11.50
 -14   0  16   89.09    7.40
 -12   0  16  324.47   12.20
  12   0 -16  327.27   13.20
  10   0 -16  385.86   11.80
 -10   0  16  381.66   13.30
  -8   0  16  152.88    9.80
   8   0 -16  160.98    8.40
   6   0 -16  259.27    9.80
  -6   0  16  263.27   11.00
   4   0 -16   70.29    5.60
   4   0 -16   71.19   11.80
  -4   0  16   62.59    6.80
   2   0 -16   89.89    7.90
  -2   0  16   92.09    7.10
   2   0 -16   89.49   13.20
   0   0  16   53.69    6.50
   0   0 -16   55.49    5.60
   0   0 -16   59.59   11.90
  -2   0 -16  114.29   16.10
  -2   0 -16  102.69    8.10
   2   0  16  117.09    9.70
  -4   0 -16   41.10    5.50
   4   0  16   38.40    6.50
  -4   0 -16   51.49   14.10
  -6   0 -16  272.17   21.60
   6   0  16  279.17   11.80
  -6   0 -16  267.87   10.50
   8   0  16  200.98   11.00
  -8   0 -16  185.58   22.00
  -8   0 -16  196.58   10.00
 -10   0 -16  285.77   25.00
 -10   0 -16  337.77   11.80
 -12   0 -16  422.36   13.20
 -12   0 -16  319.67   29.20
  12   0  16  405.56   14.20
 -14   0 -16   96.19    7.40
  14   0  16   63.09    7.50
 -16   0 -16  163.28   11.10
  16   0  16  155.98   11.60
  18   0  16  354.66   14.40
 -18   0 -16  374.36   14.00
 -20   0 -16  142.79   11.80
  20   0  16  129.49   12.10
  22   0  16  149.19   12.50
 -22   0 -16  156.38   12.30
  24   0  16   26.80    7.80
 -24   0 -16   52.89    8.30
  26   0  16    3.20    8.30
 -26   0 -16    4.50    7.60
  28   0  16   31.00    9.40
 -28   0 -16   26.30    8.60
 -30   0 -16   51.59    9.50
  30   0  16   18.50    9.60
  32   0  16    4.30    8.80
 -32   0 -16    9.70    8.80
 -31  -1  16   20.40    8.70
 -31   1  16    5.10    9.20
 -29  -1  16   17.60    7.90
 -29   1  16   12.70    8.50
 -27  -1  16   81.89    8.40
 -27   1  16   54.39    9.10
 -27   1  16   54.09    8.90
 -25  -1  16   54.79    8.40
 -25   1  16   23.30    7.90
  23  -1 -16  121.39    9.60
 -23  -1  16  132.99    9.30
 -23   1  16  106.29    8.80
 -21  -1  16   22.60    6.70
  21  -1 -16   26.70    7.10
 -21   1  16   20.80    6.70
 -19  -1  16   46.80    6.80
  19  -1 -16   51.09    7.00
 -19   1  16   35.50    6.80
 -17  -1  16   86.19    7.10
  17  -1 -16   72.79    7.10
 -17   1  16   76.19    7.60
 -15  -1  16   40.30    6.30
  15  -1 -16   53.89    6.50
 -15   1  16   45.10    7.20
 -13  -1  16   23.80    5.80
  13  -1 -16   20.70    5.80
 -13   1  16   27.00    6.70
  11  -1 -16   64.89    6.40
 -11  -1  16   60.49    6.30
 -11   1  16   74.29    7.40
  -9  -1  16   52.99    5.90
   9  -1 -16   52.49    6.20
  -9   1  16   49.90    7.10
   9   1 -16   45.40   11.70
  -7  -1  16   11.20    5.30
   7  -1 -16   15.50    5.60
  -7   1  16   13.90    6.50
   7   1 -16   24.10   11.20
  -5  -1  16  133.09    8.90
   5  -1 -16  137.49    9.50
  -5   1  16  131.39   10.00
   5   1 -16  137.49   16.30
   3  -1 -16  105.19    9.20
  -3  -1  16  104.09    8.60
  -3   1  16  113.69    9.30
   3   1 -16  110.59   15.40
   1  -1 -16  152.88    9.80
  -1  -1  16  145.39    9.10
   1   1 -16  162.18   17.80
  -1   1  16  145.89   10.10
  -1  -1 -16  190.68   10.20
   1  -1  16  189.48    9.70
  -1   1 -16  203.28   20.50
   1   1  16  201.58   11.10
  -3  -1 -16   87.19    7.00
  -3  -1 -16   65.79   14.00
   3  -1  16   76.39    6.70
  -3   1 -16  101.09   16.80
   3   1  16   89.19    7.90
  -5  -1 -16  147.99    9.90
   5  -1  16  142.59    9.70
   5   1  16  137.59   10.60
  -5   1 -16  161.28   20.90
   7  -1  16   20.30    6.00
  -7  -1 -16   26.20    6.10
   7   1  16   15.40    6.10
  -7   1 -16   44.00   16.50
   9  -1  16   36.90    6.50
  -9  -1 -16   40.60    6.60
   9   1  16   24.50    6.30
  -9   1 -16   56.29   18.20
  11  -1  16   69.89    7.10
 -11  -1 -16   65.19    6.90
  11   1  16   48.50    7.30
 -11   1 -16   77.89   19.80
  13  -1  16   31.60    6.90
 -13  -1 -16   39.60    6.70
  13   1  16   18.60    6.50
 -13   1 -16   58.49   20.00
 -15  -1 -16   30.80    6.70
  15  -1  16   32.00    7.00
  15   1  16   21.80    7.30
 -15   1 -16   34.00   20.60
  17  -1  16   75.29    8.00
 -17  -1 -16   99.59    8.40
 -17   1 -16   91.09   24.70
  17   1  16   63.09    7.90
 -19  -1 -16   51.29    7.70
  19  -1  16   53.89    7.90
 -19   1 -16   46.50   26.30
  19   1  16   37.70    8.20
  21  -1  16   18.60    7.50
 -21  -1 -16   12.30    7.20
  21   1  16   16.70    7.90
 -21   1 -16  -38.20   26.60
  23  -1  16  133.29   12.80
 -23  -1 -16  145.39   12.70
  23   1  16  143.09   12.70
 -23   1 -16   91.39   34.10
 -25  -1 -16   45.30    8.40
  25  -1  16   42.70    8.70
 -25   1 -16  -50.39   33.30
  25   1  16   36.20    9.10
  27  -1  16   46.90    9.50
 -27  -1 -16   67.29    9.70
  27   1  16   48.20    9.50
  29  -1  16   26.30    9.60
 -29  -1 -16   28.10    9.30
  29   1  16   18.50    8.60
 -31  -1 -16   16.30    9.80
  31  -1  16   10.40    9.20
  31   1  16   -0.80    9.70
 -28  -2  16    4.50    7.40
  28  -2 -16   10.60    8.70
 -28   2  16   15.90    9.50
 -26  -2  16   18.40    7.10
  26  -2 -16   17.90    8.60
 -26   2  16    4.70    8.40
 -26   2  16   20.50    9.10
  24  -2 -16   70.69    9.00
 -24  -2  16   64.19    7.20
 -24   2  16   65.29    9.50
 -22  -2  16   26.10    7.20
  22  -2 -16   22.20    8.00
 -22   2  16   16.00    8.20
  20  -2 -16   19.40    7.40
 -20  -2  16    9.40    6.20
 -20   2  16   11.10    7.60
 -18  -2  16   25.20    6.00
  18  -2 -16   19.60    7.30
 -18   2  16   26.70    7.10
 -16  -2  16   92.79    8.80
  16  -2 -16  113.79    8.70
 -16   2  16  112.29    9.10
 -14  -2  16   10.60    5.40
  14  -2 -16   13.70    6.70
 -14   2  16    2.60    6.80
  12  -2 -16  101.19    7.70
 -12  -2  16   97.09    8.40
  12   2 -16   86.19   16.90
 -12   2  16   98.89    8.10
 -10  -2  16   77.49    6.10
  10  -2 -16   77.69    7.30
 -10   2  16   89.29    8.40
  10   2 -16   84.39   16.50
  -8  -2  16   65.39    5.80
   8  -2 -16   65.09    7.00
   8   2 -16   71.99   16.30
  -8   2  16   46.80    7.30
  -6  -2  16   14.10    5.00
   6  -2 -16   19.90    6.40
   6   2 -16   15.10   14.80
  -6   2  16    5.00    7.20
  -4  -2  16   58.99    5.60
   4  -2 -16   51.99    7.10
   4   2 -16   77.59   16.70
  -4   2  16   52.39    7.40
   2  -2 -16    5.20    6.40
  -2  -2  16   17.10    5.10
   2   2 -16   27.20   16.20
  -2   2  16   13.90    6.60
   0  -2 -16  103.09    8.20
   0  -2  16   85.59    8.00
   0   2 -16  114.19   22.20
   0   2  16   97.29    8.50
  -2  -2 -16   10.40    6.10
   2  -2  16    7.50    5.10
   2   2  16    2.10    6.30
  -2   2 -16   15.70   16.80
   4  -2  16   60.69    6.10
  -4  -2 -16   52.59    7.10
  -4   2 -16   81.29   20.30
   4   2  16   46.10    7.30
   6  -2  16   27.80    5.80
  -6  -2 -16   25.80    7.00
   6   2  16   15.70    7.00
  -6   2 -16   34.80   18.90
  -8  -2 -16   85.89    8.00
   8  -2  16   80.09    6.80
   8   2  16   74.19    8.50
  -8   2 -16  108.49   21.60
  10  -2  16   52.59    6.90
 -10  -2 -16   67.29    7.50
  10   2  16   45.50    7.40
 -10   2 -16   92.99   22.20
 -12  -2 -16  122.09    8.80
  12  -2  16  118.99   10.40
 -12   2 -16  143.89   28.90
  12   2  16  118.49    9.60
 -14  -2 -16   12.60    7.30
  14  -2  16    8.20    6.70
 -14   2 -16   19.20   21.10
  14   2  16   10.60    7.60
  16  -2  16   77.99    8.40
 -16  -2 -16   81.19    8.30
  16   2  16   77.69    9.00
 -16   2 -16  119.59   25.90
  18  -2  16   26.60    7.90
 -18  -2 -16   35.30    7.60
 -18   2 -16   71.79   24.80
  18   2  16   39.60    8.80
  20  -2  16   18.70    8.10
 -20  -2 -16   21.20    7.60
  20   2  16   15.50    8.10
 -20   2 -16   23.80   24.30
  22  -2  16   16.80    8.40
 -22  -2 -16   19.70    8.20
  22   2  16   23.90    9.00
 -22   2 -16   28.50   27.70
 -24  -2 -16   83.29   10.10
  24  -2  16   65.79    9.70
  24   2  16   68.99   10.00
 -24   2 -16   85.69   31.50
  26  -2  16   19.00    9.70
 -26  -2 -16    1.10    8.70
  26   2  16   14.50    9.30
 -26   2 -16   13.90   31.20
  28  -2  16   11.50    9.90
 -28  -2 -16   15.90    9.60
  28   2  16    4.90    9.70
 -28   2 -16   13.80   32.70
  23  -3 -16   51.79    9.50
 -23   3  16   29.70    9.40
 -23   3  16   25.00    8.70
  21  -3 -16   21.00    8.60
 -21   3  16   20.10    9.30
  19  -3 -16   11.70    8.30
 -19   3  16   -5.30    8.30
  17  -3 -16   37.20    8.30
 -17   3  16   42.00    8.60
  15  -3 -16   10.00    7.70
 -15   3  16    1.30    7.50
  13  -3 -16    2.50    7.30
 -13   3  16    4.70    7.30
  11  -3 -16   53.89    8.00
  11   3 -16   13.20   20.80
 -11   3  16   35.00    7.40
   9  -3 -16   25.10    7.60
  -9   3  16   16.00    7.00
   9   3 -16   -8.30   19.80
   7  -3 -16   49.50    7.60
   7   3 -16   60.09   21.40
  -7   3  16   50.59    7.60
   5  -3 -16   54.69    8.00
  -5   3  16   38.50    7.50
   5   3 -16   56.39   20.90
   3  -3 -16   18.50    7.00
  -3  -3  16   11.10    4.60
  -3   3  16   25.20    7.40
   3   3 -16   21.80   20.70
   1  -3 -16   43.10    8.10
  -1  -3  16   34.90    5.10
  -1   3  16   33.40    7.80
   1   3 -16   63.59   22.10
   1  -3  16   41.40    5.30
  -1  -3 -16   45.60    8.00
  -1   3 -16   73.59   23.30
   1   3  16   38.60    8.00
  -3  -3 -16   13.10    7.20
   3  -3  16   16.90    5.10
   3   3  16   18.90    7.70
  -3   3 -16   53.29   21.90
  -5  -3 -16   57.89    8.60
   5  -3  16   59.29    6.00
   5   3  16   41.40    7.60
  -5   3 -16   95.09   24.70
   7  -3  16   62.19    6.50
  -7  -3 -16   69.79    8.80
  -7   3 -16  110.69   26.40
   7   3  16   51.09    8.20
   9  -3  16    6.60    6.00
  -9  -3 -16    9.40    7.70
   9   3  16   12.10    7.20
  -9   3 -16   32.20   24.10
 -11  -3 -16   37.90    8.40
  11  -3  16   41.20    6.90
  11   3  16   31.80    8.30
 -11   3 -16   80.09   25.60
  13  -3  16   11.50    6.80
 -13  -3 -16    6.30    8.30
 -13   3 -16   44.00   25.50
  13   3  16   15.60    8.00
  15  -3  16    2.80    7.00
 -15  -3 -16   -0.20    8.10
  15   3  16   -1.90    7.90
 -15   3 -16   34.60   26.10
 -17  -3 -16   37.50    8.70
  17  -3  16   36.40    8.20
 -17   3 -16   96.09   28.60
  17   3  16   61.29    9.30
  19  -3  16   13.80    8.50
 -19  -3 -16    3.70    8.40
 -19   3 -16   63.49   28.90
  19   3  16   13.20    8.60
  21  -3  16   21.50    9.10
 -21  -3 -16   17.40    9.00
 -21   3 -16   69.59   29.20
 -23  -3 -16   51.69   10.40
  23  -3  16   55.39   10.40
 -23   3 -16  131.19   33.60
  14  -4 -16   -0.80    9.10
  12  -4 -16   32.70    9.10
  10  -4 -16   12.00    8.40
  10   4 -16  -50.09   27.70
   8  -4 -16    8.80    8.50
   8   4 -16  -20.70   27.40
   6  -4 -16   33.40    9.20
   6   4 -16    8.00   26.40
   4  -4 -16   83.39   10.20
   4   4 -16   79.59   28.60
   2  -4 -16   16.80    9.10
   2   4 -16   48.70   27.30
   0  -4 -16   76.89   10.30
   0   4 -16   79.79   29.30
  -2  -4 -16   18.70    9.10
  -2   4 -16   42.80   28.10
  -4  -4 -16   72.19   10.30
  -4   4 -16  128.89   30.80
  -6  -4 -16    9.50    8.60
  -6   4 -16   38.60   28.10
  -8  -4 -16   -3.10    9.10
  -8   4 -16   60.19   28.10
 -10  -4 -16    9.10    9.40
 -10   4 -16   47.40   28.90
  12  -4  16   24.10    7.20
 -12  -4 -16   11.70    9.80
 -12   4 -16   75.69   30.60
  12   4  16    9.60   13.00
  14  -4  16    3.10    7.50
 -14  -4 -16    2.30    9.50
 -14   4 -16   61.49   29.60
  14   4  16    2.80   12.70
 -30   0  17   -1.50    8.50
 -28   0  17  -12.70    8.70
 -28   0  17   -5.50    8.00
 -26   0  17   -3.70    7.90
 -24   0  17    4.80    7.30
 -22   0  17    2.80    6.60
 -20   0  17   -1.50    6.40
 -18   0  17    3.80    6.50
 -16   0  17    1.70    6.30
 -14   0  17    6.50    6.20
 -12   0  17   13.70    6.20
 -10   0  17    7.80    6.10
   8   0 -17   -0.40    6.40
  -8   0  17   -4.50    5.80
   6   0 -17   -0.40    4.60
  -6   0  17   -6.20    5.40
   4   0 -17   -4.20    4.60
  -4   0  17   -3.00    5.60
   2   0 -17   -3.40    4.70
  -2   0  17   -5.50    5.70
   0   0 -17    6.50   10.60
   0   0 -17   -3.60    4.70
   0   0  17   -2.70    5.50
  -2   0 -17    2.20    4.90
   2   0  17   -2.80    5.70
  -2   0 -17    9.70   11.50
  -4   0 -17    4.10    5.10
   4   0  17    5.40    6.10
  -4   0 -17    8.40   13.10
  -6   0 -17    6.60    5.20
   6   0  17   -3.10    5.80
  -6   0 -17    5.20   14.20
  -8   0 -17   -1.30    5.40
   8   0  17    3.40    6.00
  -8   0 -17   -3.20   14.80
 -10   0 -17  -25.00   15.90
  10   0  17    3.80    6.40
 -10   0 -17    6.00    5.50
 -12   0 -17    5.10    5.70
  12   0  17    0.90    6.80
  14   0  17   -1.40    6.80
 -14   0 -17   -2.90    5.90
  16   0  17    9.40    7.20
 -16   0 -17    0.70    6.30
  18   0  17    1.90    7.20
 -18   0 -17    7.00    6.60
 -20   0 -17   -7.80    6.80
  20   0  17   -2.30    7.40
 -22   0 -17   -5.60    6.90
  22   0  17   10.70    8.00
 -24   0 -17    4.90    7.70
  24   0  17   -9.00    8.20
  26   0  17  -11.50    8.50
 -26   0 -17    0.90    7.80
  28   0  17   -6.00    8.70
 -28   0 -17   -2.80    8.30
 -30   0 -17    2.70    9.00
  30   0  17   -3.90    9.80
 -29  -1  17   42.80    8.60
 -29   1  17   25.80    9.20
 -29   1  17   25.30    9.00
 -27  -1  17   12.30    8.70
 -27  -1  17   21.20    8.00
 -27   1  17    5.50    8.40
 -27   1  17   21.00    8.50
 -25  -1  17   32.50    8.50
 -25   1  17   20.70    8.20
 -23  -1  17    9.30    7.30
 -23   1  17    9.80    7.50
 -21  -1  17    0.10    6.80
 -21   1  17    7.00    6.80
 -19  -1  17   26.10    6.90
  19  -1 -17   26.60    6.90
 -19   1  17   30.10    7.50
  17  -1 -17   14.40    6.30
 -17  -1  17   20.20    6.50
 -17   1  17   11.50    6.60
 -15  -1  17   34.20    6.60
  15  -1 -17   34.00    6.30
 -15   1  17   18.80    7.10
  13  -1 -17   34.20    6.40
 -13  -1  17   34.80    6.30
 -13   1  17   35.00    6.80
 -11  -1  17   11.80    5.90
  11  -1 -17   18.80    5.70
 -11   1  17   10.50    6.60
   9  -1 -17   47.10    6.40
  -9  -1  17   36.60    6.10
  -9   1  17   36.60    7.10
   9   1 -17   48.70   14.50
  -7  -1  17   15.10    5.60
   7  -1 -17   17.70    5.70
   7   1 -17   23.70   11.40
  -7   1  17    8.80    6.60
  -5  -1  17   23.30    5.70
   5  -1 -17   25.50    5.80
   5   1 -17   29.50   12.10
  -5   1  17   18.50    6.40
   3  -1 -17   54.09    6.40
  -3  -1  17   46.60    6.10
   3   1 -17   53.59   13.00
  -3   1  17   36.50    6.40
  -1  -1  17   50.19    6.30
   1  -1 -17   54.79    6.40
  -1   1  17   46.20    6.60
   1   1 -17   87.69   17.60
   1  -1  17   75.19    6.70
  -1  -1 -17   94.79    7.20
   1   1  17   82.49    7.50
  -1   1 -17   93.99   18.10
   3  -1  17   34.30    6.00
  -3  -1 -17   31.50    6.00
   3   1  17   29.30    7.00
  -3   1 -17   53.19   15.60
  -5  -1 -17   46.50    6.50
   5  -1  17   45.70    6.40
  -5   1 -17   67.29   17.30
   5   1  17   30.70    6.40
   7  -1  17   30.20    6.40
  -7  -1 -17   16.60    6.20
  -7   1 -17   32.10   17.10
   7   1  17   16.60    6.50
  -9  -1 -17    7.60    6.20
   9  -1  17   17.80    6.20
  -9   1 -17   23.70   17.40
   9   1  17   21.30    7.20
 -11  -1 -17   32.20    6.80
  11  -1  17   22.40    6.70
 -11   1 -17   22.80   19.10
  11   1  17   21.50    6.60
 -13  -1 -17   43.70    7.30
  13  -1  17   40.70    7.10
  13   1  17   33.40    7.80
 -13   1 -17   52.29   20.60
 -15  -1 -17   21.50    7.10
  15  -1  17   27.30    7.10
  15   1  17   24.90    7.90
 -15   1 -17   20.50   21.60
  17  -1  17   16.40    7.50
 -17  -1 -17   14.30    7.10
 -17   1 -17   -1.60   21.90
  17   1  17   22.30    7.90
  19  -1  17   22.10    7.80
 -19  -1 -17   34.20    7.60
 -19   1 -17    9.70   26.50
  19   1  17   12.40    7.50
 -21  -1 -17    5.70    7.30
  21  -1  17   -1.40    7.40
  21   1  17    2.70    8.10
 -21   1 -17  -40.90   26.90
 -23  -1 -17   23.00    8.10
  23  -1  17    4.30    8.00
  23   1  17    8.50    8.60
  25  -1  17   39.40    9.20
 -25  -1 -17   50.69    9.40
 -25   1 -17   -6.20   34.80
  25   1  17   30.40    9.30
 -27  -1 -17   23.30    9.10
  27  -1  17   23.50    8.90
  27   1  17   12.40    9.50
 -29  -1 -17   30.00    9.50
  29  -1  17    7.40   10.00
  29   1  17   10.20    9.10
  26  -2 -17   21.30    8.60
 -26  -2  17   18.00    7.30
 -26   2  17    7.80    8.70
 -26   2  17    8.30    9.40
  24  -2 -17   23.30    8.60
 -24  -2  17    4.00    6.60
 -24  -2  17    3.80    7.70
 -24   2  17    6.60    8.40
  22  -2 -17   18.80    8.20
 -22  -2  17    2.00    7.20
 -22   2  17   16.80    8.30
 -20  -2  17   10.30    6.50
  20  -2 -17    8.50    7.50
 -20   2  17    9.40    8.00
  18  -2 -17   17.80    7.50
 -18  -2  17   13.60    6.40
 -18   2  17   14.30    7.80
 -16  -2  17   11.20    5.80
  16  -2 -17   12.00    6.90
 -16   2  17    2.30    7.20
 -14  -2  17   19.20    5.80
  14  -2 -17   17.20    6.60
 -14   2  17   19.40    7.20
 -12  -2  17   12.00    5.70
  12  -2 -17   22.00    7.10
 -12   2  17   17.80    7.60
  10  -2 -17   12.40    6.70
 -10  -2  17    5.40    5.40
  10   2 -17   -2.90   14.60
 -10   2  17    8.40    7.20
   8  -2 -17   16.90    6.50
  -8  -2  17   13.10    5.30
  -8   2  17   15.90    7.00
   8   2 -17    7.00   14.70
   6  -2 -17    0.70    6.30
  -6  -2  17    0.60    5.10
  -6   2  17    6.10    7.20
   6   2 -17    3.60   14.80
   4  -2 -17   11.40    6.40
  -4  -2  17   12.70    5.30
   4   2 -17   14.40   15.80
  -4   2  17    1.10    7.00
   2  -2 -17   25.10    7.00
  -2  -2  17    6.40    5.40
  -2   2  17   16.60    6.80
   2   2 -17   29.20   16.30
   0  -2 -17   42.50    7.10
   0  -2  17   39.00    5.90
   0   2  17   34.60    7.40
   0   2 -17   57.59   17.30
  -2  -2 -17   11.80    6.60
   2  -2  17    9.10    5.50
   2   2  17    5.00    7.00
  -2   2 -17   27.90   17.40
   4  -2  17    9.80    5.50
  -4  -2 -17   11.30    6.80
  -4   2 -17   37.10   19.70
   4   2  17   15.30    7.00
  -6  -2 -17   -6.10    6.60
   6  -2  17   10.00    5.80
  -6   2 -17   24.60   19.40
   6   2  17    8.90    7.00
  -8  -2 -17    0.60    6.70
   8  -2  17    5.60    6.10
   8   2  17    6.90    7.60
  -8   2 -17   28.70   19.90
  10  -2  17   11.40    6.40
 -10  -2 -17   26.80    7.30
 -10   2 -17   31.60   21.40
  10   2  17   10.60    7.40
  12  -2  17   11.40    6.70
 -12  -2 -17    9.90    7.20
  12   2  17    3.60    7.70
 -12   2 -17   29.90   22.30
  14  -2  17   13.00    7.10
 -14  -2 -17   20.00    7.50
  14   2  17    6.10    8.00
 -14   2 -17   41.70   23.00
  16  -2  17    7.30    7.30
 -16  -2 -17   10.60    7.60
  16   2  17   13.70    8.30
 -16   2 -17   32.80   24.00
  18  -2  17    2.30    7.70
 -18  -2 -17   16.60    7.80
  18   2  17   17.50    8.20
 -18   2 -17   46.90   25.60
  20  -2  17   15.60    8.20
 -20  -2 -17   15.40    8.10
 -20   2 -17   34.80   26.70
  20   2  17   -2.30    8.60
 -22  -2 -17   22.80    8.70
  22  -2  17   15.90    8.90
 -22   2 -17   18.30   27.70
  22   2  17   20.10    8.80
 -24  -2 -17   10.50    8.70
  24  -2  17   21.30    9.50
  24   2  17   11.30    9.40
 -24   2 -17   33.20   30.80
 -26  -2 -17   22.20    9.70
  26  -2  17    0.00    9.70
 -26   2 -17    1.70   31.70
  26   2  17   18.30    9.90
  21  -3 -17    9.10    8.70
 -21   3  17    6.60    9.10
  19  -3 -17   22.90    9.10
 -19   3  17   21.20    8.60
  17  -3 -17   29.30    8.20
 -17   3  17   27.10    8.00
  15  -3 -17    6.70    7.60
 -15   3  17    6.20    7.90
  13  -3 -17   -9.80    7.80
 -13   3  17   -3.80    8.00
  11  -3 -17   17.30    7.60
  11   3 -17  -20.10   20.50
 -11   3  17   12.90    7.90
   9  -3 -17   20.70    7.50
  -9   3  17   30.20    8.20
   9   3 -17    5.10   20.60
   7  -3 -17   45.40    8.40
  -7   3  17   32.60    8.30
   7   3 -17   40.50   20.90
   5  -3 -17    4.70    7.50
  -5   3  17    4.70    7.50
   5   3 -17    8.00   20.20
  -3  -3  17    6.30    5.00
   3  -3 -17   10.20    7.50
  -3   3  17   -2.50    7.20
   3   3 -17    8.10   20.80
  -1  -3  17    3.40    4.90
   1  -3 -17    6.50    7.60
   1   3 -17   14.80   20.90
  -1   3  17   13.90    7.40
   1  -3  17    4.90    5.10
  -1  -3 -17   -1.70    7.30
   1   3  17    1.50    7.80
  -1   3 -17   37.50   21.70
   3  -3  17   -0.40    5.20
  -3  -3 -17    4.60    7.60
   3   3  17   -7.20    7.40
  -3   3 -17   14.10   22.00
   5  -3  17   21.40    5.70
  -5  -3 -17    3.60    7.50
   5   3  17   12.30    7.80
  -5   3 -17   39.80   24.30
   7  -3  17   34.40    6.30
  -7  -3 -17   34.10    8.30
  -7   3 -17  101.49   27.00
   7   3  17   40.20    8.30
   9  -3  17   27.30    6.50
  -9  -3 -17   23.20    8.40
   9   3  17   21.00    8.10
  -9   3 -17   62.59   27.20
  11  -3  17    5.00    6.70
 -11  -3 -17   14.50    8.60
  11   3  17   14.30    8.10
 -11   3 -17   58.89   27.10
 -13  -3 -17   12.90    8.60
  13  -3  17   -8.40    7.00
 -13   3 -17   45.00   26.90
  13   3  17    7.20    8.10
  15  -3  17    7.10    7.60
 -15  -3 -17   14.90    8.30
 -15   3 -17   58.79   28.30
  15   3  17    4.30    8.40
 -17  -3 -17   30.70    9.30
  17  -3  17   27.20    8.40
  17   3  17    9.60    8.80
 -17   3 -17   86.19   30.30
  19  -3  17   31.40    9.20
 -19  -3 -17   45.80    9.70
  19   3  17   29.20    9.60
 -19   3 -17   98.99   32.20
 -21  -3 -17   22.40    9.30
  21  -3  17   12.90    9.40
 -21   3 -17   67.39   31.90
  10  -4 -17    9.00    9.10
   8  -4 -17   13.10    9.10
   6  -4 -17   16.30    9.10
   6   4 -17   15.20   28.90
   4  -4 -17   18.00    9.20
   4   4 -17   10.90   28.60
   2  -4 -17   18.40    9.20
   2   4 -17   57.29   29.50
   0  -4 -17   13.20    9.30
   0   4 -17   30.50   28.40
  -2  -4 -17   16.10    9.60
  -2   4 -17   48.90   29.70
  -4  -4 -17   10.40    9.30
  -4   4 -17   48.90   30.20
  -6  -4 -17   32.70    9.70
  -6   4 -17   54.49   30.00
  -8  -4 -17   18.40   10.00
  -8   4 -17   49.70   29.70
 -10  -4 -17    4.50    9.50
 -10   4 -17   43.90   29.60
 -28   0  18   -6.30    9.40
 -28   0  18   -1.20    8.70
 -26   0  18   58.69    9.60
 -24   0  18   -6.20    7.30
 -22   0  18   20.50    7.40
 -20   0  18   29.10    7.20
 -18   0  18   95.89    8.20
 -16   0  18  573.84   17.60
 -14   0  18  566.74   17.20
 -12   0  18   31.60    6.90
 -10   0  18  740.43   20.00
  -8   0  18  122.19   10.30
  -6   0  18   41.70    6.80
  -4   0  18   -6.00    5.80
   2   0 -18   72.29    7.40
  -2   0  18   54.79    6.80
   0   0  18    6.90    6.30
   0   0 -18    8.50    5.10
   2   0  18   64.09    7.30
  -2   0 -18   74.59    6.30
  -2   0 -18   92.39   16.30
  -4   0 -18   17.80   13.20
   4   0  18    0.30    6.20
  -4   0 -18    4.90    5.30
   6   0  18   59.09    6.90
  -6   0 -18  101.39   17.00
  -6   0 -18   86.99    6.80
  -8   0 -18  139.59   22.30
  -8   0 -18  118.79    9.80
   8   0  18  126.59   10.60
 -10   0 -18  727.23   19.10
  10   0  18  722.73   20.00
 -10   0 -18  693.73   31.30
 -12   0 -18   36.60    6.40
  12   0  18   37.90    7.40
 -12   0 -18   12.70   19.60
 -14   0 -18  657.73   17.80
 -14   0 -18  561.24   35.20
  14   0  18  645.04   18.80
 -16   0 -18  348.87   35.40
  16   0  18  470.35   16.00
 -16   0 -18  501.35   15.50
  18   0  18   88.69    8.70
 -18   0 -18  123.79    9.00
  20   0  18   31.90    8.60
 -20   0 -18   43.10    7.60
 -22   0 -18    8.00    7.30
  22   0  18    1.10    8.30
 -24   0 -18    4.50    7.90
  24   0  18   -2.50    8.70
 -26   0 -18   64.69    9.10
  26   0  18   48.00   10.20
 -28   0 -18   13.10    9.50
  28   0  18    5.50    8.60
 -29  -1  18    1.50    8.40
 -29   1  18    2.60    9.50
 -29   1  18  -11.90    9.30
 -27  -1  18    1.80    7.90
 -27  -1  18    2.00    9.00
 -27   1  18   -2.80    9.10
 -25  -1  18   24.40    8.90
 -25   1  18   22.70    9.00
 -23  -1  18    5.30    7.60
 -23   1  18    3.70    7.40
 -21  -1  18   44.80    8.00
 -21   1  18   60.99    8.50
[truncated: 41,177 more chars]
