# Supplementary material for: Crystal structure and Hirshfeld surface analysis of 1-[(E)-2-(5-chloro-2-hy­droxy­phen­yl)hydrazin-1-yl­idene]naphthalen-2(1H)-one
Source: Acta Crystallogr E Crystallogr Commun. 2021 May 28;77(Pt 6):672–6. doi: 10.1107/S2056989021005491 (PMC8183435; doi:10.1107/S2056989021005491)
Supplement: Supplementary file 2 [file e-77-00672-Isup2.hkl]

data_I                                                                          
_shelx_title ' OHOH.res in Cc'                                                  
_shelx_refln_list_code          4                                               
_shelx_F_calc_maximum      317.56                                               
_exptl_crystal_F_000      1232.00                                               
_reflns_d_resolution_high  0.7576                                               
                                                                                
loop_                                                                           
 _space_group_symop_operation_xyz                                               
 'x, y, z'                                                                      
 'x, -y, z+1/2'                                                                 
 'x+1/2, y+1/2, z'                                                              
 'x+1/2, -y+1/2, z+1/2'                                                         
                                                                                
_cell_length_a    32.8296                                                       
_cell_length_b     4.4049                                                       
_cell_length_c    18.8442                                                       
_cell_angle_alpha  90.000                                                       
_cell_angle_beta   90.130                                                       
_cell_angle_gamma  90.000                                                       
                                                                                
_shelx_F_squared_multiplier     1.000                                           
                                                                                
loop_                                                                           
 _refln_index_h                                                                 
 _refln_index_k                                                                 
 _refln_index_l                                                                 
 _refln_F_squared_calc                                                          
 _refln_F_squared_meas                                                          
 _refln_F_squared_sigma                                                         
 _refln_observed_status                                                         
 -13   1 -23         89.29        674.92       396.75 o                         
  -6   2 -23        134.50        357.80       386.07 o                         
  -4   2 -23        209.49        198.93        95.00 o                         
  -2   2 -23         53.63         98.35        96.11 o                         
   0   2 -23         36.28        261.52        96.11 o                         
   2   2 -23         83.70         83.82        90.53 o                         
   4   2 -23        127.96        205.64        93.88 o                         
   6   2 -23        204.50        411.28       111.76 o                         
 -18   0 -22        246.85       -249.22       302.87 o                         
 -16   0 -22        431.70        387.81       388.92 o                         
 -17   1 -22        629.73        621.91       311.75 o                         
 -15   1 -22         96.12        201.87       252.52 o                         
 -13   1 -22        791.85        798.97       102.82 o                         
 -11   1 -22        768.05        909.61       107.29 o                         
  -9   1 -22        241.50        324.76       273.20 o                         
  -7   1 -22        219.57        194.46        92.76 o                         
  -5   1 -22        280.56        282.75       121.82 o                         
 -12   2 -22        177.03        309.58       100.58 o                         
 -10   2 -22        255.17        139.70        99.47 o                         
  -8   2 -22        300.20        393.40        96.11 o                         
  -6   2 -22        120.90        110.64        91.64 o                         
  -4   2 -22         56.39        234.14       244.14 o                         
  -2   2 -22        217.11        227.15       202.84 o                         
   0   2 -22         21.65        105.05        92.76 o                         
   2   2 -22        272.41        450.39        98.35 o                         
   4   2 -22         38.86        -40.23        86.06 o                         
   6   2 -22         81.11        117.35        88.29 o                         
   8   2 -22        337.70        507.39        93.88 o                         
  10   2 -22        183.07        296.16        90.53 o                         
  12   2 -22        202.21        301.75       126.29 o                         
 -21   1 -21        135.84        163.73       109.52 o                         
 -19   1 -21        572.18        627.28        97.61 o                         
 -17   1 -21        230.16        276.25       116.23 o                         
 -15   1 -21        379.43        413.66       171.50 o                         
 -13   1 -21        666.29        803.72       181.61 o                         
 -11   1 -21        331.85        509.28       300.58 o                         
  -9   1 -21        221.74        328.40       215.64 o                         
  -7   1 -21        693.85        582.16        84.94 o                         
  -5   1 -21        128.47        295.30       103.94 o                         
  -3   1 -21        112.18         14.53        74.88 o                         
  -1   1 -21        196.52        148.64        76.00 o                         
   1   1 -21        121.16        177.70        76.00 o                         
   3   1 -21         92.25         33.53        83.82 o                         
 -16   2 -21         98.03        298.09       407.31 o                         
 -14   2 -21         63.77        179.64       383.28 o                         
 -12   2 -21        150.95        260.40        96.11 o                         
 -10   2 -21         68.33         76.00        90.53 o                         
  -8   2 -21        203.46        273.81        96.11 o                         
  -6   2 -21         44.89        101.58       253.14 o                         
  -4   2 -21         28.40        349.41       255.87 o                         
  -2   2 -21         88.67        166.06       204.52 o                         
   0   2 -21         19.74        233.31       182.17 o                         
   2   2 -21        133.31        264.44        97.23 o                         
   4   2 -21         20.90        162.05        88.29 o                         
   6   2 -21         32.11         68.17        82.70 o                         
   8   2 -21        267.00        343.10        86.06 o                         
  10   2 -21         63.41         19.00        84.94 o                         
  12   2 -21         90.59        154.23        84.94 o                         
  14   2 -21         89.81        106.17        87.17 o                         
  16   2 -21         85.61         72.64       124.05 o                         
  -5   3 -21         16.25        250.24       234.08 o                         
  -3   3 -21         81.98        278.50       267.61 o                         
  -1   3 -21        165.70        250.95       231.85 o                         
   1   3 -21         90.29        163.59       177.70 o                         
   3   3 -21         45.27        224.06        97.12 o                         
   5   3 -21         16.11         58.34        94.94 o                         
 -14   0 -20        413.04        210.11       239.17 o                         
 -12   0 -20       3371.92       3014.95       319.63 o                         
 -10   0 -20        698.48        801.21       220.17 o                         
  -8   0 -20       1693.00       2037.16       319.63 o                         
 -23   1 -20        761.82        799.27       126.85 o                         
 -21   1 -20        154.44        194.47        95.60 o                         
 -19   1 -20        604.86        614.65        98.19 o                         
 -17   1 -20       1433.19       1633.83       257.55 o                         
 -15   1 -20        527.51        574.95       183.23 o                         
 -13   1 -20        486.09        776.54        90.26 o                         
 -11   1 -20       1012.59       1201.75       287.17 o                         
  -9   1 -20         80.22        149.07       177.70 o                         
  -7   1 -20       1095.97       1240.42        95.00 o                         
  -5   1 -20        417.24        502.92        82.70 o                         
  -3   1 -20        144.53        225.99       172.11 o                         
  -1   1 -20        336.25        478.63       193.85 o                         
   1   1 -20        257.52        243.64        73.76 o                         
   3   1 -20        177.16        187.76        73.76 o                         
   5   1 -20        475.08        678.27        80.47 o                         
   7   1 -20       1069.33       1311.95       115.11 o                         
   9   1 -20         95.52        295.05        83.82 o                         
 -20   2 -20        166.22        292.71        97.46 o                         
 -18   2 -20        161.53        343.29       250.29 o                         
 -16   2 -20        145.66        382.26       383.28 o                         
 -14   2 -20         30.11        188.87       236.37 o                         
 -12   2 -20        295.81        240.28        95.00 o                         
 -10   2 -20        167.14        284.02       271.52 o                         
  -8   2 -20         18.42        195.09       196.70 o                         
  -6   2 -20        214.59        480.84       249.17 o                         
  -4   2 -20        699.93        643.63        98.35 o                         
  -2   2 -20        182.10        323.76       134.11 o                         
   0   2 -20       1494.65       1605.88       137.46 o                         
   2   2 -20        226.30        265.99       157.02 o                         
   4   2 -20        718.66        839.51       130.76 o                         
   6   2 -20        127.54         81.58        79.35 o                         
   8   2 -20         34.02         74.88        78.23 o                         
  10   2 -20        224.17        282.75        86.06 o                         
  12   2 -20        233.36        326.34        83.82 o                         
  14   2 -20         19.61         96.11        86.06 o                         
  16   2 -20        176.24        250.34        89.41 o                         
  18   2 -20        128.99        251.46        89.41 o                         
 -11   3 -20         70.33        445.27       417.37 o                         
  -9   3 -20         29.85        228.89       250.85 o                         
  -7   3 -20        125.69        361.12       397.25 o                         
  -5   3 -20         76.97        290.92       305.05 o                         
  -3   3 -20         18.34        151.76       110.08 o                         
  -1   3 -20        132.69        322.13       194.97 o                         
   1   3 -20        120.49        189.24       105.61 o                         
   3   3 -20         22.23          9.58        92.15 o                         
   5   3 -20         94.92         76.14        90.94 o                         
   7   3 -20        150.35        219.50       197.82 o                         
   9   3 -20         60.67        -95.45        97.23 o                         
  11   3 -20         89.98         -5.59        90.53 o                         
 -25   1 -19         58.59        -59.29       438.04 o                         
 -23   1 -19         91.59        -35.91       206.20 o                         
 -21   1 -19        282.30        354.29        92.48 o                         
 -19   1 -19        153.22        180.43        84.69 o                         
 -17   1 -19         58.99        142.43        80.31 o                         
 -15   1 -19         63.96         59.78        78.63 o                         
 -13   1 -19         45.78         84.49        73.29 o                         
 -11   1 -19        330.92        411.64       125.67 o                         
  -9   1 -19        206.26        199.69       181.61 o                         
  -7   1 -19        216.11        348.38       115.67 o                         
  -5   1 -19        473.44        558.16       210.61 o                         
  -3   1 -19        126.40        194.54       145.85 o                         
  -1   1 -19        109.47         66.48       193.90 o                         
   1   1 -19        164.07        215.88       159.26 o                         
   3   1 -19        241.46        274.93        72.64 o                         
   5   1 -19        386.40        315.16        72.64 o                         
   7   1 -19        264.49        225.76        70.41 o                         
   9   1 -19        229.69        363.22        72.64 o                         
  11   1 -19        209.95        214.58        71.53 o                         
  13   1 -19         68.48        259.28        82.70 o                         
 -22   2 -19         19.95         -7.32       247.55 o                         
 -20   2 -19        124.81        254.31       310.64 o                         
 -18   2 -19        120.98        289.83       329.64 o                         
 -16   2 -19        206.00        498.64       293.87 o                         
 -14   2 -19         44.18        172.08       212.34 o                         
 -12   2 -19         19.63        141.02       189.99 o                         
 -10   2 -19         86.68        103.24       194.46 o                         
  -8   2 -19         60.04        189.77       272.64 o                         
  -6   2 -19         68.43         63.52       187.76 o                         
  -4   2 -19         73.58        174.35       196.70 o                         
  -2   2 -19        394.49        492.30       184.91 o                         
   0   2 -19        748.08        884.79        86.22 o                         
   2   2 -19        188.54        245.14       179.37 o                         
   4   2 -19        136.14        158.00       126.29 o                         
   6   2 -19         77.83        133.83        71.45 o                         
   8   2 -19         86.61         47.94        70.52 o                         
  10   2 -19         67.49         59.23        77.11 o                         
  12   2 -19         23.41         71.53        80.47 o                         
  14   2 -19         27.05        116.23        80.47 o                         
  16   2 -19        115.43        258.17        87.17 o                         
  18   2 -19        189.95        221.28        87.17 o                         
  20   2 -19         64.04        127.41        90.53 o                         
  22   2 -19         30.17        -16.76        93.88 o                         
 -15   3 -19        190.56        350.93       116.23 o                         
 -13   3 -19         74.17        263.12       340.25 o                         
 -11   3 -19        519.73        579.00       334.67 o                         
  -9   3 -19        485.58        603.39       111.76 o                         
  -7   3 -19        311.56        390.04       100.58 o                         
  -5   3 -19         61.62        245.45       260.34 o                         
  -3   3 -19         15.61        181.91       191.11 o                         
  -1   3 -19         14.63         18.97        87.67 o                         
   1   3 -19          8.57        164.10        90.73 o                         
   3   3 -19          7.68         -8.03        86.98 o                         
   5   3 -19         48.77        113.75        86.74 o                         
   7   3 -19        179.05        189.93        83.10 o                         
   9   3 -19        569.55        557.99        91.41 o                         
  11   3 -19        342.05        126.55       163.17 o                         
  13   3 -19        131.42        167.64        97.23 o                         
  15   3 -19        183.90        417.98       103.94 o                         
 -28   0 -18         77.76        146.41       106.17 o                         
 -26   0 -18        742.11        722.98       101.70 o                         
 -24   0 -18         87.86         50.29        88.29 o                         
 -22   0 -18        130.22         89.41        81.58 o                         
 -20   0 -18        414.30        481.69        84.94 o                         
 -18   0 -18       1273.57       1383.48       100.58 o                         
 -16   0 -18       5540.67       5402.51       852.06 o                         
 -14   0 -18       7181.88       7157.64       539.19 o                         
 -12   0 -18        437.58        369.98       133.55 o                         
 -10   0 -18       7901.21       8029.39       187.20 o                         
  -8   0 -18       1433.49       1370.59       116.23 o                         
  -6   0 -18        861.04        997.50        80.47 o                         
  -4   0 -18         53.61         96.07        72.09 o                         
  -2   0 -18        779.84        864.68        99.47 o                         
   0   0 -18         25.54         95.00        57.00 o                         
   2   0 -18        788.00        807.91        82.70 o                         
 -27   1 -18         92.92        265.99       102.82 o                         
 -25   1 -18        297.64        185.59       449.83 o                         
 -23   1 -18         37.80        261.52        93.88 o                         
 -21   1 -18        636.20        827.39       297.78 o                         
 -19   1 -18        192.81        209.29       160.93 o                         
 -17   1 -18        160.30        184.19        80.00 o                         
 -15   1 -18        521.12        503.48        79.94 o                         
 -13   1 -18        159.63        172.23        72.33 o                         
 -11   1 -18        291.22        281.24        73.59 o                         
  -9   1 -18       2245.17       2385.04       132.44 o                         
  -7   1 -18        130.22        307.06       138.58 o                         
  -5   1 -18        181.72        359.99       136.85 o                         
  -3   1 -18       1072.16       1267.83       229.11 o                         
  -1   1 -18         73.82        162.81       134.67 o                         
   1   1 -18        114.52        232.80        77.11 o                         
   3   1 -18       1062.12       1170.16        77.31 o                         
   5   1 -18        115.27        100.83        58.45 o                         
   7   1 -18        203.74        288.34        69.29 o                         
   9   1 -18       1928.49       1933.22       118.47 o                         
  11   1 -18        394.88        363.22        68.17 o                         
  13   1 -18        210.65        297.28        71.53 o                         
  15   1 -18        463.08        463.80        74.88 o                         
  17   1 -18        102.92        138.58        79.35 o                         
 -24   2 -18        402.74        436.98       102.55 o                         
 -22   2 -18        201.12        387.19       268.73 o                         
 -20   2 -18        729.83        884.01       178.82 o                         
 -18   2 -18        226.47        307.60        91.00 o                         
 -16   2 -18        106.78        215.94       159.82 o                         
 -14   2 -18        430.00        621.15       195.02 o                         
 -12   2 -18         66.29        130.24        97.23 o                         
 -10   2 -18        178.21        325.25       220.67 o                         
  -8   2 -18        474.47        686.03       182.17 o                         
  -6   2 -18        447.72        545.36       269.84 o                         
  -4   2 -18        847.18        971.74       265.99 o                         
  -2   2 -18       1093.63       1255.08        93.72 o                         
   0   2 -18         92.31        168.44       140.26 o                         
   2   2 -18       1329.97       1666.46        99.89 o                         
   4   2 -18        736.09        910.14       110.64 o                         
   6   2 -18        464.39        392.93        88.85 o                         
   8   2 -18        560.11        625.11        79.54 o                         
  10   2 -18        131.41        151.08        68.37 o                         
  12   2 -18         83.42         98.35        74.88 o                         
  14   2 -18        424.10        499.57        87.17 o                         
  16   2 -18         59.06         39.12        79.35 o                         
  18   2 -18        206.94        255.93        84.94 o                         
  20   2 -18        691.18        722.98        95.00 o                         
  22   2 -18        207.03        367.69        96.11 o                         
  24   2 -18        469.65        585.51       103.94 o                         
 -19   3 -18        443.07        391.16       112.88 o                         
 -17   3 -18         87.08        466.06       308.40 o                         
 -15   3 -18        492.79        826.06       252.58 o                         
 -13   3 -18         14.65         88.42       326.84 o                         
 -11   3 -18         88.86        403.26       263.14 o                         
  -9   3 -18        314.51        321.87        93.88 o                         
  -7   3 -18        272.78        490.98       289.40 o                         
  -5   3 -18         42.34        231.49       243.02 o                         
  -3   3 -18        554.14        681.55       218.49 o                         
  -1   3 -18        167.99        324.92       236.88 o                         
   1   3 -18        237.33        416.53       108.35 o                         
   3   3 -18        513.85        686.76        93.78 o                         
   5   3 -18         37.17        101.75        79.02 o                         
   7   3 -18        287.08        266.28        83.05 o                         
   9   3 -18        245.86        225.18       166.52 o                         
  11   3 -18        143.56         99.34       203.40 o                         
  13   3 -18         16.58         91.64        87.17 o                         
  15   3 -18        480.20        558.69        95.00 o                         
  17   3 -18         42.96        187.76        99.47 o                         
  19   3 -18        502.55        730.80       110.64 o                         
  -2   4 -18        490.04        690.57       119.58 o                         
   0   4 -18         67.97        216.62       101.60 o                         
   2   4 -18        572.45        593.33       111.76 o                         
 -29   1 -17        232.59        335.28       106.17 o                         
 -27   1 -17        272.26        260.40       101.70 o                         
 -25   1 -17        420.36        483.45       317.90 o                         
 -23   1 -17         93.33        257.05        90.53 o                         
 -21   1 -17         41.21        -47.46       260.40 o                         
 -19   1 -17        350.54        338.27       136.91 o                         
 -17   1 -17        142.56        116.31        88.85 o                         
 -15   1 -17        275.70        237.54        75.38 o                         
 -13   1 -17        425.07        502.87        76.90 o                         
 -11   1 -17        251.09        340.53        71.59 o                         
  -9   1 -17        234.83        132.21        89.97 o                         
  -7   1 -17        292.78        231.62        86.61 o                         
  -5   1 -17        480.64        559.10       116.17 o                         
  -3   1 -17        339.09        400.49       121.20 o                         
  -1   1 -17        873.77       1058.16        74.77 o                         
   1   1 -17        580.71        676.56       183.85 o                         
   3   1 -17        477.03        603.43        64.17 o                         
   5   1 -17        296.54        296.01        58.45 o                         
   7   1 -17        158.63        219.66        56.98 o                         
   9   1 -17        459.06        529.39        65.44 o                         
  11   1 -17        161.66        210.11        63.70 o                         
  13   1 -17        407.38        382.22        71.53 o                         
  15   1 -17        271.62        379.98        70.41 o                         
  17   1 -17        182.61        160.93        70.41 o                         
  19   1 -17        347.70        297.28        77.11 o                         
 -26   2 -17         73.86        194.43       114.55 o                         
 -24   2 -17        168.16        173.23       126.85 o                         
 -22   2 -17        134.34        242.79        92.76 o                         
 -20   2 -17        118.29        222.58       108.41 o                         
 -18   2 -17        149.56        264.60       169.32 o                         
 -16   2 -17         88.36        178.14       124.05 o                         
 -14   2 -17        107.33        283.16       121.26 o                         
 -12   2 -17        116.24        165.20       111.76 o                         
 -10   2 -17        202.75        311.21        77.22 o                         
  -8   2 -17         60.88         85.81       157.02 o                         
  -6   2 -17         45.09         18.92       171.55 o                         
  -4   2 -17        160.18        200.28       144.17 o                         
  -2   2 -17        167.58        181.36        89.97 o                         
   0   2 -17        423.15        506.32        84.32 o                         
   2   2 -17        261.28        292.63        71.88 o                         
   4   2 -17        113.32        137.07        66.29 o                         
   6   2 -17         23.35         17.50        64.78 o                         
   8   2 -17        125.48        154.95        66.44 o                         
  10   2 -17        118.45         84.80        85.50 o                         
  12   2 -17        202.48        245.87        79.35 o                         
  14   2 -17        168.57        192.23        73.76 o                         
  16   2 -17         68.53        134.11        77.11 o                         
  18   2 -17        149.17        198.93        83.82 o                         
  20   2 -17         86.17         95.00        83.82 o                         
  22   2 -17        113.62        210.11        91.64 o                         
  24   2 -17        114.69        260.40        96.11 o                         
  26   2 -17        140.52        238.05        96.11 o                         
 -21   3 -17        192.30        363.84       251.40 o                         
 -19   3 -17        355.01        609.34       297.23 o                         
 -17   3 -17        240.86        478.36       310.08 o                         
 -15   3 -17        148.57        277.76       245.26 o                         
 -13   3 -17         25.77        231.08       179.37 o                         
 -11   3 -17        105.87        281.56       248.05 o                         
  -9   3 -17        212.81        363.16       220.11 o                         
  -7   3 -17        416.95        546.43       376.58 o                         
  -5   3 -17        147.31        135.65       202.29 o                         
  -3   3 -17         54.81         78.67        80.28 o                         
  -1   3 -17         76.49         91.28       219.05 o                         
   1   3 -17         63.78         97.38        79.82 o                         
   3   3 -17         75.16        107.78        78.85 o                         
   5   3 -17        100.19         62.51        78.58 o                         
   7   3 -17        374.98        497.40        87.11 o                         
   9   3 -17        215.47        184.81        87.17 o                         
  11   3 -17        187.21         80.30       208.99 o                         
  13   3 -17         13.83        -87.17        87.17 o                         
  15   3 -17         78.76         74.88        84.94 o                         
  17   3 -17        295.38        327.46        91.64 o                         
  19   3 -17        311.23        255.93       101.70 o                         
  21   3 -17        157.75        101.70        97.23 o                         
 -10   4 -17         22.52        157.28       220.17 o                         
  -8   4 -17         75.92        293.75       174.90 o                         
  -6   4 -17        172.25        419.87       121.76 o                         
  -4   4 -17         79.60        217.54       215.14 o                         
  -2   4 -17        176.46        269.48       183.29 o                         
   0   4 -17        152.75        195.22        98.78 o                         
   2   4 -17        230.73        308.96       217.32 o                         
   4   4 -17         71.78        181.86        97.88 o                         
   6   4 -17        284.71        179.22        97.01 o                         
   8   4 -17         39.68        146.41       101.70 o                         
  10   4 -17         38.15        100.58       101.70 o                         
 -32   0 -16        134.84        108.41        98.35 o                         
 -30   0 -16        494.01        576.57       106.17 o                         
 -28   0 -16        392.31        293.93        96.11 o                         
 -26   0 -16        131.21         50.29        84.94 o                         
 -24   0 -16        520.13        591.10        92.76 o                         
 -22   0 -16       1700.90       1747.70       137.46 o                         
 -20   0 -16       1666.25       1595.82       131.88 o                         
 -18   0 -16       4195.37       4183.85       156.46 o                         
 -16   0 -16       1753.96       1824.82       124.05 o                         
 -14   0 -16        919.61       1075.02        82.70 o                         
 -12   0 -16       4478.80       4566.56       573.83 o                         
 -10   0 -16       3515.98       3682.75       290.58 o                         
  -8   0 -16       2191.94       2176.91       101.74 o                         
  -6   0 -16       2907.77       3003.02       105.54 o                         
  -4   0 -16        407.42        477.92        58.06 o                         
  -2   0 -16       1108.44       1176.16        80.87 o                         
   0   0 -16        590.16        628.96        56.63 o                         
   2   0 -16        917.12       1003.44        75.76 o                         
   4   0 -16        730.96        787.43        56.54 o                         
   6   0 -16       2889.76       2897.60       109.52 o                         
   8   0 -16       1847.90       1799.11        93.88 o                         
  10   0 -16       4009.13       4312.37       131.88 o                         
  12   0 -16       3532.27       3657.57       147.52 o                         
 -31   1 -16         99.21        182.17       109.52 o                         
 -29   1 -16        353.34        314.05       103.94 o                         
 -27   1 -16        604.94        752.03       108.41 o                         
 -25   1 -16        572.05        374.67       534.72 o                         
 -23   1 -16       1529.95       1571.22       301.75 o                         
 -21   1 -16        157.51         17.24       282.19 o                         
 -19   1 -16        588.65        566.98        82.59 o                         
 -17   1 -16        837.33       1103.93        88.88 o                         
 -15   1 -16        361.59        350.48        71.21 o                         
 -13   1 -16        405.63        473.25       105.56 o                         
 -11   1 -16        758.35        746.55        72.82 o                         
  -9   1 -16        406.51        480.79        87.68 o                         
  -7   1 -16        243.56        333.64        99.47 o                         
  -5   1 -16       1641.55       1683.12        99.99 o                         
  -3   1 -16        852.25        964.47        95.34 o                         
  -1   1 -16       2180.49       2160.44       102.06 o                         
   1   1 -16       1671.83       1733.88        95.94 o                         
   3   1 -16       1210.99       1192.07        88.27 o                         
   5   1 -16       1505.07       1536.59        91.73 o                         
   7   1 -16        191.08        205.27        55.98 o                         
   9   1 -16        519.42        571.14        61.23 o                         
  11   1 -16        750.62        725.21        71.53 o                         
  13   1 -16        286.98        231.34        64.82 o                         
  15   1 -16        481.19        602.27        72.64 o                         
  17   1 -16        846.81        813.50        79.35 o                         
  19   1 -16        457.50        570.98        78.23 o                         
  21   1 -16        219.09        298.40        79.35 o                         
  23   1 -16       1302.79       1356.65       107.29 o                         
 -28   2 -16        123.12        172.37       102.94 o                         
 -26   2 -16        148.49         43.49        93.66 o                         
 -24   2 -16        755.05        933.65       107.49 o                         
 -22   2 -16        248.89        242.63        87.87 o                         
 -20   2 -16        175.10        243.85        81.07 o                         
 -18   2 -16        380.58        461.90       203.91 o                         
 -16   2 -16        944.90        963.77       214.58 o                         
 -14   2 -16        115.94        159.78        77.10 o                         
 -12   2 -16       1230.74       1388.48       121.82 o                         
 -10   2 -16        618.48        791.16       143.61 o                         
  -8   2 -16        841.97        997.21       126.29 o                         
  -6   2 -16        220.38        311.64        73.36 o                         
  -4   2 -16        613.43        638.75       160.38 o                         
  -2   2 -16        113.20        132.01        64.08 o                         
   0   2 -16       1153.53       1168.42        85.97 o                         
   2   2 -16        198.00        127.74       122.94 o                         
   4   2 -16        604.96        641.82       143.05 o                         
   6   2 -16        152.87        206.61        65.65 o                         
   8   2 -16        757.45        740.51        71.88 o                         
  10   2 -16        855.52        881.39        74.61 o                         
  12   2 -16       1074.30       1105.71        83.82 o                         
  14   2 -16         94.18        153.11        74.88 o                         
  16   2 -16       1019.50       1271.72        97.23 o                         
  18   2 -16        260.82        219.05        81.58 o                         
  20   2 -16        131.28        216.81        82.70 o                         
  22   2 -16        226.23        248.11        89.41 o                         
  24   2 -16        659.56        790.03       100.58 o                         
  26   2 -16        178.91        200.05        96.11 o                         
  28   2 -16         79.45        118.47        97.23 o                         
 -23   3 -16        540.03        751.47       444.25 o                         
 -21   3 -16        296.26        331.88       291.64 o                         
 -19   3 -16         96.57        191.83       334.11 o                         
 -17   3 -16        518.52        544.60       327.40 o                         
 -15   3 -16         30.49         89.88       194.46 o                         
 -13   3 -16         57.82        173.87       210.67 o                         
 -11   3 -16        425.49        510.97       235.76 o                         
  -9   3 -16        124.89        166.75       127.41 o                         
  -7   3 -16        610.43        848.46       228.55 o                         
  -5   3 -16        591.16        716.02       207.87 o                         
  -3   3 -16        240.67        257.54       224.58 o                         
  -1   3 -16        469.49        559.63       156.41 o                         
   1   3 -16        359.70        520.90       114.50 o                         
   3   3 -16        226.46        216.08        74.11 o                         
   5   3 -16        601.42        613.95        83.50 o                         
   7   3 -16        501.36        569.85        80.04 o                         
   9   3 -16        213.72        184.02       186.64 o                         
  11   3 -16        390.45        535.77       227.38 o                         
  13   3 -16         49.52         27.94        81.58 o                         
  15   3 -16         28.61        111.76        86.06 o                         
  17   3 -16        529.88        415.75        92.76 o                         
  19   3 -16         74.17        130.76        92.76 o                         
  21   3 -16        290.35        234.70        96.11 o                         
  23   3 -16        440.85        578.80       106.17 o                         
 -14   4 -16         26.94        186.43       330.75 o                         
 -12   4 -16        213.08        304.24       357.58 o                         
 -10   4 -16        157.49        206.76       214.02 o                         
  -8   4 -16         58.89        138.38       353.66 o                         
  -6   4 -16        112.21        182.38       162.61 o                         
  -4   4 -16        818.02        912.26       316.84 o                         
  -2   4 -16        133.66        274.88       134.67 o                         
   0   4 -16        612.96        863.33       108.60 o                         
   2   4 -16        261.57        276.89       178.26 o                         
   4   4 -16        773.78        927.05       107.37 o                         
   6   4 -16        212.32        309.81       141.94 o                         
   8   4 -16         61.07         20.29       164.85 o                         
  10   4 -16        142.05        -27.35       346.96 o                         
  12   4 -16        239.89        365.46       101.70 o                         
  14   4 -16         40.52         -8.94       101.70 o                         
 -33   1 -15        144.39        192.23       107.29 o                         
 -31   1 -15        144.72        116.23        99.47 o                         
 -29   1 -15        516.61        562.04       106.17 o                         
 -27   1 -15        159.86        282.75        92.76 o                         
 -25   1 -15        381.13        102.53       425.75 o                         
 -23   1 -15        260.71         90.45       376.63 o                         
 -21   1 -15         98.18         40.17       166.23 o                         
 -19   1 -15        290.11        310.63       119.58 o                         
 -17   1 -15       1097.00       1172.77        66.08 o                         
 -15   1 -15       2287.94       2459.94        80.59 o                         
 -13   1 -15       1014.83       1157.08        67.33 o                         
 -11   1 -15       2406.72       2450.00        79.13 o                         
  -9   1 -15       1136.20       1053.49        74.62 o                         
  -7   1 -15        451.64        531.12        46.98 o                         
  -5   1 -15        551.11        561.48        66.69 o                         
  -3   1 -15       1114.51       1119.69        90.63 o                         
  -1   1 -15        406.30        396.18        54.10 o                         
   1   1 -15        622.90        835.18        67.13 o                         
   3   1 -15       1511.15       1382.25        88.93 o                         
   5   1 -15        271.27        307.81        96.67 o                         
   7   1 -15        356.47        378.94        57.17 o                         
   9   1 -15       1616.16       1580.54        89.35 o                         
  11   1 -15       1414.10       1463.94       101.70 o                         
  13   1 -15       1775.94       1884.05       110.64 o                         
  15   1 -15       2073.38       2247.27       116.23 o                         
  17   1 -15        806.42        763.21        74.88 o                         
  19   1 -15        421.04        528.62        74.88 o                         
  21   1 -15         79.83         34.65        70.41 o                         
  23   1 -15        155.10         87.17        76.00 o                         
  25   1 -15        436.18        423.57        84.94 o                         
 -30   2 -15        117.33        122.34       105.05 o                         
 -28   2 -15         54.74        -23.80       104.50 o                         
 -26   2 -15         90.20         67.67       210.67 o                         
 -24   2 -15         35.02        -10.18        84.64 o                         
 -22   2 -15         44.87         -6.61        84.22 o                         
 -20   2 -15         38.57         25.30        80.75 o                         
 -18   2 -15         62.04         54.38       110.64 o                         
 -16   2 -15        119.01        164.59       122.94 o                         
 -14   2 -15        134.51         97.23       116.23 o                         
 -12   2 -15        576.31        547.50       156.97 o                         
 -10   2 -15       1050.88       1032.19       257.61 o                         
  -8   2 -15        675.69        662.35       121.26 o                         
  -6   2 -15         12.76         72.18        82.70 o                         
  -4   2 -15         44.71         90.97        64.04 o                         
  -2   2 -15        144.48        153.92        89.97 o                         
   0   2 -15         81.14        142.29        64.45 o                         
   2   2 -15         75.66         78.40        61.77 o                         
   4   2 -15         50.19         45.22        62.64 o                         
   6   2 -15          8.78        -30.81        75.44 o                         
   8   2 -15        539.92        517.54        67.80 o                         
  10   2 -15        745.78        771.26        71.45 o                         
  12   2 -15        748.55        797.16        74.22 o                         
  14   2 -15         67.08         34.65        69.29 o                         
  16   2 -15        178.47        128.52        74.88 o                         
  18   2 -15         50.02         31.29        77.11 o                         
  20   2 -15         29.73         62.59        76.00 o                         
  22   2 -15         41.52         84.94        81.58 o                         
  24   2 -15         40.14         -8.94        84.94 o                         
  26   2 -15         74.82         87.17        90.53 o                         
  28   2 -15         65.20         52.53        96.11 o                         
  30   2 -15         82.75        173.23        95.00 o                         
 -25   3 -15        192.77        295.50       240.23 o                         
 -23   3 -15         76.35        260.93       163.73 o                         
 -21   3 -15         65.38        152.90       168.76 o                         
 -19   3 -15        167.91        355.30       149.70 o                         
 -17   3 -15        202.10        277.28       194.41 o                         
 -15   3 -15        258.90        369.41       204.46 o                         
 -13   3 -15         26.84        105.65       155.91 o                         
 -11   3 -15        174.84        180.89       121.82 o                         
  -9   3 -15        189.37        274.22       219.55 o                         
  -7   3 -15        333.46        383.62       148.58 o                         
  -5   3 -15        121.68        111.76        76.34 o                         
  -3   3 -15        101.57        187.47       154.79 o                         
  -1   3 -15        182.24        271.29        74.78 o                         
   1   3 -15        337.78        445.55        80.66 o                         
   3   3 -15        204.68        107.27       127.97 o                         
   5   3 -15        206.54        181.57        75.30 o                         
   7   3 -15        261.98        199.52        73.67 o                         
   9   3 -15        189.75        122.21        71.59 o                         
  11   3 -15        178.58         16.31       105.05 o                         
  13   3 -15         42.95        156.46        78.23 o                         
  15   3 -15        144.86        151.99        88.29 o                         
  17   3 -15        221.69        269.34        86.06 o                         
  19   3 -15        126.58        202.29        92.76 o                         
  21   3 -15         32.49        117.35        87.17 o                         
  23   3 -15         56.31        -66.50       181.61 o                         
  25   3 -15        211.07        184.05       227.99 o                         
 -16   4 -15        123.98        343.52       269.29 o                         
 -14   4 -15        107.42        154.15       302.25 o                         
 -12   4 -15        119.89        287.35       203.91 o                         
 -10   4 -15         67.41        288.03       209.49 o                         
  -8   4 -15        337.27        430.84       174.85 o                         
  -6   4 -15        395.27        448.65       157.53 o                         
  -4   4 -15        250.61        237.31       159.82 o                         
  -2   4 -15        815.27        951.38       233.02 o                         
   0   4 -15        570.14        719.66        96.30 o                         
   2   4 -15        390.28        416.78        98.29 o                         
   4   4 -15        517.77        514.78       116.17 o                         
   6   4 -15        328.89        463.99       191.11 o                         
   8   4 -15        168.55        133.69       236.37 o                         
  10   4 -15         86.31         51.34       311.25 o                         
  12   4 -15        141.27        229.11        92.76 o                         
  14   4 -15         78.91        101.70        99.47 o                         
  16   4 -15        198.04        227.99        95.00 o                         
 -34   0 -14        128.45         98.35       105.05 o                         
 -32   0 -14        758.62        731.92       102.82 o                         
 -30   0 -14        362.56        529.74        93.88 o                         
 -28   0 -14        895.62        876.09        98.35 o                         
 -26   0 -14         34.04          7.82        76.00 o                         
 -24   0 -14        407.94        575.45        84.94 o                         
 -22   0 -14        139.35        238.05        74.88 o                         
 -20   0 -14        101.14        138.58        71.53 o                         
 -18   0 -14       1056.44       1203.54        87.17 o                         
 -16   0 -14       1330.14       1159.96       110.64 o                         
 -14   0 -14        186.78        117.35        63.70 o                         
 -12   0 -14        470.70        493.98        65.94 o                         
 -10   0 -14       2966.47       3008.24       118.47 o                         
  -8   0 -14        663.21        723.23        59.15 o                         
  -6   0 -14         67.29         99.50        48.59 o                         
  -4   0 -14       1810.63       1784.51        80.97 o                         
  -2   0 -14         26.56        111.54        75.44 o                         
   0   0 -14          1.05        -13.17        42.00 o                         
   2   0 -14         27.10         95.76        40.45 o                         
   4   0 -14       1654.24       1607.57        68.35 o                         
   6   0 -14         53.74         50.98        38.95 o                         
   8   0 -14        741.29        732.56        71.53 o                         
  10   0 -14       2695.57       2746.84       101.70 o                         
  12   0 -14        644.19        757.62        59.23 o                         
  14   0 -14        154.70        116.23        52.53 o                         
  16   0 -14       1409.87       1552.23        95.00 o                         
  18   0 -14        776.74        848.15        70.41 o                         
 -33   1 -14        646.59        762.09       118.47 o                         
 -31   1 -14        361.13        269.34        99.47 o                         
 -29   1 -14        242.59        190.63        67.94 o                         
 -27   1 -14        477.12        440.52        62.37 o                         
 -25   1 -14        559.09        518.22        79.29 o                         
 -23   1 -14         81.93         99.78        88.29 o                         
 -21   1 -14        509.45        463.26       118.15 o                         
 -19   1 -14        396.07        363.08        89.33 o                         
 -17   1 -14       2206.47       2322.67       230.88 o                         
 -15   1 -14        915.61       1034.87        54.38 o                         
 -13   1 -14       6242.90       6391.97       122.75 o                         
 -11   1 -14       6645.46       6568.01       117.44 o                         
  -9   1 -14       2691.69       2594.26        73.49 o                         
  -7   1 -14         71.61         52.63        35.07 o                         
  -5   1 -14       1226.35       1221.05        55.47 o                         
  -3   1 -14       1088.41       1071.52        76.69 o                         
  -1   1 -14       1164.62       1186.68        64.56 o                         
   1   1 -14       1401.97       1283.85        50.45 o                         
   3   1 -14       1178.08       1087.86        80.89 o                         
   5   1 -14        927.50        841.94       101.14 o                         
   7   1 -14         88.50        -25.51        49.71 o                         
   9   1 -14       2674.85       2488.85       111.20 o                         
  11   1 -14       5700.63       5599.73       162.05 o                         
  13   1 -14       6884.94       7084.91       188.87 o                         
  15   1 -14        576.87        593.33        67.06 o                         
  17   1 -14       2267.90       2351.21       119.58 o                         
  19   1 -14        299.51        391.16        72.64 o                         
  21   1 -14        406.36        432.51        77.11 o                         
  23   1 -14        100.99        111.76        74.88 o                         
  25   1 -14        575.07        552.09        82.70 o                         
  27   1 -14        411.03        429.16        84.94 o                         
 -32   2 -14        417.03        330.39       269.34 o                         
 -30   2 -14        632.31        639.68       107.04 o                         
 -28   2 -14         98.47         78.82        91.31 o                         
 -26   2 -14        758.98        741.44        96.29 o                         
 -24   2 -14        751.47        949.71       100.03 o                         
 -22   2 -14        311.93        292.62        83.25 o                         
 -20   2 -14        504.46        586.14        83.22 o                         
 -18   2 -14        409.92        328.89       191.61 o                         
 -16   2 -14       1241.48       1214.94       103.75 o                         
 -14   2 -14        272.30        317.24        66.87 o                         
 -12   2 -14        413.94        536.32        72.57 o                         
 -10   2 -14        483.68        587.12       143.56 o                         
  -8   2 -14       1072.88       1169.40        95.16 o                         
  -6   2 -14        772.70        815.65       136.35 o                         
  -4   2 -14       1578.90       1590.74       114.50 o                         
  -2   2 -14       2299.34       2169.65       108.25 o                         
   0   2 -14         91.14        107.18        59.50 o                         
   2   2 -14       2483.08       2378.11       108.16 o                         
   4   2 -14       1247.19       1248.77        98.54 o                         
   6   2 -14        885.87        954.04        76.56 o                         
   8   2 -14       1069.07       1103.41        84.94 o                         
  10   2 -14        310.62        408.42        66.97 o                         
  12   2 -14        584.13        604.35        68.37 o                         
  14   2 -14        257.07        264.87        71.53 o                         
  16   2 -14       1064.09       1021.37        87.17 o                         
  18   2 -14        443.66        452.29        91.64 o                         
  20   2 -14        618.15        636.35       114.50 o                         
  22   2 -14        232.83        150.15        62.28 o                         
  24   2 -14        895.44       1159.96       106.17 o                         
  26   2 -14        581.46        592.22        95.00 o                         
  28   2 -14        106.77         95.00        93.88 o                         
  30   2 -14        729.41       1005.73       114.00 o                         
  32   2 -14        313.87        438.10       101.70 o                         
 -27   3 -14         71.45        159.75       165.96 o                         
 -25   3 -14       1300.16       1558.63       355.90 o                         
 -23   3 -14        299.46        414.60       130.70 o                         
 -21   3 -14       1189.85       1127.15       233.58 o                         
 -19   3 -14        596.68        619.77       156.46 o                         
 -17   3 -14        203.98        197.42       192.23 o                         
 -15   3 -14        509.06        587.13       149.14 o                         
 -13   3 -14        139.92        186.77       124.05 o                         
 -11   3 -14        181.04        265.43       150.88 o                         
  -9   3 -14        246.49        363.49        80.24 o                         
  -7   3 -14        609.03        742.93       124.61 o                         
  -5   3 -14        352.14        368.88       220.11 o                         
  -3   3 -14       1847.30       1683.78       133.50 o                         
  -1   3 -14        587.38        541.83       134.61 o                         
   1   3 -14        856.53       1060.06        84.56 o                         
   3   3 -14       1840.38       1884.97       115.60 o                         
   5   3 -14        251.49        271.44        70.66 o                         
   7   3 -14        607.44        813.92        79.59 o                         
   9   3 -14        239.89        273.73        94.44 o                         
  11   3 -14        274.03        160.55        75.30 o                         
  13   3 -14        164.74        107.29        79.35 o                         
  15   3 -14        415.89        440.33        89.41 o                         
  17   3 -14        200.89         71.86       112.32 o                         
  19   3 -14        625.38        708.24       206.70 o                         
  21   3 -14       1124.72       1021.74       111.20 o                         
  23   3 -14        436.49        401.66        84.94 o                         
  25   3 -14       1181.97       1318.56       262.08 o                         
  27   3 -14         35.48         85.53        79.38 o                         
 -18   4 -14        190.84        450.46       212.85 o                         
 -16   4 -14        504.52        739.92       238.05 o                         
 -14   4 -14        383.75        553.71       177.08 o                         
 -12   4 -14         63.25         37.80       127.41 o                         
 -10   4 -14        268.77        442.26       282.14 o                         
  -8   4 -14       1271.15       1499.25       402.84 o                         
  -6   4 -14        240.75        387.17       173.17 o                         
  -4   4 -14       1694.64       1684.99       179.88 o                         
  -2   4 -14         69.42        192.78        82.94 o                         
   0   4 -14          7.34          0.55        81.74 o                         
   2   4 -14         88.13        230.78        85.88 o                         
   4   4 -14       1561.30       1655.44       215.08 o                         
   6   4 -14        334.76        329.68        84.94 o                         
   8   4 -14       1143.40       1339.05       104.31 o                         
  10   4 -14        272.57        414.99       302.87 o                         
  12   4 -14        108.96         39.12        87.17 o                         
  14   4 -14        394.70        455.98       100.58 o                         
  16   4 -14        367.11        392.28        93.88 o                         
  18   4 -14        238.14        204.11       226.31 o                         
 -35   1 -13         32.67         34.65       102.82 o                         
 -33   1 -13         61.54         50.26        67.84 o                         
 -31   1 -13         93.72        152.28        63.65 o                         
 -29   1 -13         19.34        -24.49        57.26 o                         
 -27   1 -13         56.97         88.76        54.82 o                         
 -25   1 -13         36.63         65.73        53.78 o                         
 -23   1 -13        151.74         84.10        50.50 o                         
 -21   1 -13        107.47         58.39       112.94 o                         
 -19   1 -13        970.05        884.94        54.15 o                         
 -17   1 -13       1095.05       1112.60        62.17 o                         
 -15   1 -13       1048.48       1088.50        67.42 o                         
 -13   1 -13        300.65        330.10        53.91 o                         
 -11   1 -13        429.68        441.69        41.42 o                         
  -9   1 -13        609.47        631.37        65.82 o                         
  -7   1 -13        350.87        329.85        35.15 o                         
  -5   1 -13        219.00        171.27        31.92 o                         
  -3   1 -13        365.82        435.97        37.88 o                         
  -1   1 -13        243.80        293.53        29.21 o                         
   1   1 -13        162.79        182.09        26.00 o                         
   3   1 -13        306.33        338.48        30.53 o                         
   5   1 -13        262.81        266.21        27.78 o                         
   7   1 -13        206.13        170.44        47.54 o                         
   9   1 -13        588.37        581.34        54.27 o                         
  11   1 -13        588.70        644.74        62.59 o                         
  13   1 -13        162.28        121.82        59.23 o                         
  15   1 -13        566.23        630.21        69.29 o                         
  17   1 -13       1312.76       1365.60       107.29 o                         
  19   1 -13        943.64        782.21        76.00 o                         
  21   1 -13        179.26        149.76        69.29 o                         
  23   1 -13        162.59        120.70        71.53 o                         
  25   1 -13         62.10          3.35        73.76 o                         
  27   1 -13         55.32         53.64        77.11 o                         
  29   1 -13         34.11        109.52        82.70 o                         
 -32   2 -13         56.03        -74.56       367.08 o                         
 -30   2 -13        133.19        123.64       131.32 o                         
 -28   2 -13        174.93        109.90        89.95 o                         
 -26   2 -13         91.95        -18.39       108.97 o                         
 -24   2 -13         74.12         58.28        79.25 o                         
 -22   2 -13        103.35         63.42        77.88 o                         
 -20   2 -13        181.51        264.20        77.50 o                         
 -18   2 -13        479.55        518.55        78.42 o                         
 -16   2 -13        612.35        610.51        71.91 o                         
 -14   2 -13        188.40        220.43        62.76 o                         
 -12   2 -13        182.10        223.60        63.35 o                         
 -10   2 -13        924.04        911.31       186.64 o                         
  -8   2 -13        917.04        931.50        76.26 o                         
  -6   2 -13        132.89        110.23        63.15 o                         
  -4   2 -13        252.52        298.17        64.81 o                         
  -2   2 -13        164.32        125.18        60.76 o                         
   0   2 -13         22.04        -57.52        57.52 o                         
   2   2 -13        145.98         95.31        62.71 o                         
   4   2 -13        256.71        239.35        77.67 o                         
   6   2 -13        270.42        291.70        63.64 o                         
   8   2 -13       1199.76       1130.86        74.28 o                         
  10   2 -13        483.03        471.80        66.21 o                         
  12   2 -13        245.04        252.58        67.06 o                         
  14   2 -13        144.80         73.76        68.17 o                         
  16   2 -13        675.34        554.89        59.88 o                         
  18   2 -13        374.01        361.26        59.88 o                         
  20   2 -13        334.55        342.33       108.41 o                         
  22   2 -13        126.33        163.69       131.88 o                         
  24   2 -13         59.78         71.48        61.48 o                         
  26   2 -13        121.23        222.40        90.53 o                         
  28   2 -13        137.27        109.52        89.41 o                         
  30   2 -13         78.26         10.06        90.53 o                         
  32   2 -13         27.26         30.18        95.00 o                         
 -29   3 -13         88.90        207.63       169.88 o                         
 -27   3 -13        264.83        384.35       291.08 o                         
 -25   3 -13        224.40        327.55       151.43 o                         
 -23   3 -13         41.14        118.68       151.43 o                         
 -21   3 -13        205.78        357.65       179.88 o                         
 -19   3 -13         50.37        137.14        89.97 o                         
 -17   3 -13         62.99        117.27       134.11 o                         
 -15   3 -13         59.73         35.12       111.76 o                         
 -13   3 -13         84.84        131.05        74.88 o                         
 -11   3 -13         58.55         59.90        70.11 o                         
  -9   3 -13         20.77        -17.88        97.23 o                         
  -7   3 -13         75.30         80.38       115.11 o                         
  -5   3 -13        309.90        390.06        84.38 o                         
  -3   3 -13        308.97        332.72        82.14 o                         
  -1   3 -13        571.29        515.32        72.86 o                         
   1   3 -13        318.87        279.61        92.76 o                         
   3   3 -13        389.84        503.19        97.73 o                         
   5   3 -13        273.23        235.76        69.34 o                         
   7   3 -13        105.66         90.49        68.24 o                         
   9   3 -13         14.39        -54.73        68.19 o                         
  11   3 -13         44.56        -66.14        88.85 o                         
  13   3 -13         90.40         12.76        60.98 o                         
  15   3 -13         48.04         18.77        62.44 o                         
  17   3 -13         57.87         78.62        94.44 o                         
  19   3 -13         84.69         34.20        66.95 o                         
  21   3 -13        178.38        157.85        71.36 o                         
  23   3 -13         84.07         38.25        71.74 o                         
  25   3 -13        184.42        179.55        76.70 o                         
  27   3 -13        164.70        233.16        81.63 o                         
  29   3 -13        178.50        116.84        86.15 o                         
 -20   4 -13        157.47        227.59       325.17 o                         
 -18   4 -13         95.61        203.24       271.52 o                         
 -16   4 -13         50.46         43.54       227.43 o                         
 -14   4 -13         34.60         83.11       254.81 o                         
 -12   4 -13         33.48         68.00       203.96 o                         
 -10   4 -13         33.63         60.81       248.67 o                         
  -8   4 -13        104.01        182.02       134.11 o                         
  -6   4 -13        338.95        383.49        86.64 o                         
  -4   4 -13        309.20        288.95        99.47 o                         
  -2   4 -13        381.27        366.17       145.23 o                         
   0   4 -13         65.21         88.99        81.42 o                         
   2   4 -13        213.82        235.47        80.58 o                         
   4   4 -13        570.14        566.81        86.98 o                         
   6   4 -13        263.69        226.58        85.34 o                         
   8   4 -13        173.82        100.41       182.17 o                         
  10   4 -13         33.41        -15.18       196.14 o                         
  12   4 -13         22.51         83.82        84.94 o                         
  14   4 -13         49.61        -52.78       230.78 o                         
  16   4 -13         49.78          6.20        76.83 o                         
  18   4 -13         97.61        -23.66        78.18 o                         
  20   4 -13         77.28         38.92        78.28 o                         
 -36   0 -12        104.69        102.82       108.41 o                         
 -34   0 -12        325.91        393.40       105.05 o                         
 -32   0 -12        305.52        243.64        91.64 o                         
 -30   0 -12       2215.05       1960.05       147.52 o                         
 -28   0 -12       2925.50       2880.84       148.64 o                         
 -26   0 -12        634.52        852.62        91.64 o                         
 -24   0 -12       5810.68       5503.62       178.82 o                         
 -22   0 -12        954.21        911.85        82.70 o                         
 -20   0 -12         46.44         -7.82        63.70 o                         
 -18   0 -12       1800.67       1707.47       108.41 o                         
 -16   0 -12       3627.22       3530.16       128.52 o                         
 -14   0 -12        103.96        137.46        58.12 o                         
 -12   0 -12       1901.97       1764.47        97.23 o                         
 -10   0 -12       2027.77       2034.93        95.00 o                         
  -8   0 -12       1737.69       1764.47        87.17 o                         
  -6   0 -12        905.14        910.94        92.20 o                         
  -4   0 -12       6430.25       6882.78       137.48 o                         
  -2   0 -12       7857.72       8172.33       154.42 o                         
   0   0 -12      29475.91      31365.82       477.08 o                         
   2   0 -12       8953.75       9229.89       161.31 o                         
   4   0 -12       6545.75       6721.24       123.75 o                         
   6   0 -12        870.16        920.22        66.50 o                         
   8   0 -12       1377.48       1254.68        55.98 o                         
  10   0 -12       2426.76       2232.74        84.94 o                         
  12   0 -12       1583.22       1441.59        79.35 o                         
  14   0 -12         85.92         84.94        48.06 o                         
  16   0 -12       3829.88       3712.33       120.70 o                         
  18   0 -12       1401.12       1375.65        91.64 o                         
  20   0 -12         75.84        139.70        57.00 o                         
  22   0 -12        995.14       1013.55        74.88 o                         
 -37   1 -12        191.24        287.70        78.60 o                         
 -35   1 -12        402.96        452.92        75.74 o                         
 -33   1 -12        459.72        571.36        73.10 o                         
 -31   1 -12         90.69        154.12        63.78 o                         
 -29   1 -12        377.09        378.64        62.79 o                         
 -27   1 -12        549.45        531.61        61.24 o                         
 -25   1 -12         63.42         43.03        52.00 o                         
 -23   1 -12        668.22        593.78        54.82 o                         
 -21   1 -12        317.35        285.42        48.03 o                         
 -19   1 -12       1719.06       1744.64        77.27 o                         
 -17   1 -12       4419.83       4384.91       107.50 o                         
 -15   1 -12       1786.54       1899.34        72.81 o                         
 -13   1 -12       2046.73       1879.59        88.24 o                         
 -11   1 -12       6281.03       6477.83       110.01 o                         
  -9   1 -12       1037.59       1048.09        53.40 o                         
  -7   1 -12       1561.87       1502.93        52.70 o                         
  -5   1 -12       1404.44       1331.23        49.67 o                         
  -3   1 -12         56.94         46.27        30.66 o                         
  -1   1 -12       1461.08       1412.35        45.19 o                         
   1   1 -12       1239.04       1171.49        41.91 o                         
   3   1 -12         82.25         58.92        20.62 o                         
   5   1 -12       1460.30       1422.91        42.70 o                         
   7   1 -12       1349.39       1255.84        41.98 o                         
   9   1 -12       1449.37       1307.74        44.41 o                         
  11   1 -12       6198.30       6122.77       162.05 o                         
  13   1 -12       1333.12       1180.07        93.88 o                         
  15   1 -12       1938.93       1779.00       105.05 o                         
  17   1 -12       4686.67       4665.70       174.35 o                         
  19   1 -12       1406.00       1463.24        78.22 o                         
  21   1 -12        430.03        490.33        52.14 o                         
  23   1 -12        652.66        660.24        67.98 o                         
  25   1 -12         42.39        193.34        76.00 o                         
  27   1 -12        554.21        579.92        84.94 o                         
  29   1 -12        310.94        270.46        83.82 o                         
  31   1 -12         67.38         36.88        83.82 o                         
 -34   2 -12        466.43        328.01       426.36 o                         
 -32   2 -12        159.33        -36.24       329.69 o                         
 -30   2 -12        179.37         81.44       122.38 o                         
 -28   2 -12        350.02        360.50       160.38 o                         
 -26   2 -12        448.86        503.23        86.71 o                         
 -24   2 -12       1046.08       1065.42        94.40 o                         
 -22   2 -12       1532.11       1637.89       122.63 o                         
 -20   2 -12        267.15        207.45        71.27 o                         
 -18   2 -12       2419.86       2364.13       120.19 o                         
 -16   2 -12        158.24        145.77       127.97 o                         
 -14   2 -12        913.23       1100.84        79.82 o                         
 -12   2 -12        982.39       1140.52       138.02 o                         
 -10   2 -12       1997.17       1913.59       103.35 o                         
  -8   2 -12        179.47        147.16        67.06 o                         
  -6   2 -12       2256.06       2282.40       141.38 o                         
  -4   2 -12        919.35        920.26        67.95 o                         
  -2   2 -12        583.84        559.79        61.91 o                         
   0   2 -12       2577.71       2666.73       104.90 o                         
   2   2 -12        389.26        458.48        61.14 o                         
   4   2 -12       1128.39       1066.79       146.41 o                         
   6   2 -12       2174.88       2189.54       101.23 o                         
   8   2 -12        134.70        110.53        55.92 o                         
  10   2 -12       2094.58       2045.14        99.34 o                         
  12   2 -12       1018.15        964.16        65.83 o                         
  14   2 -12        970.08       1018.03        64.37 o                         
  16   2 -12        275.81        375.22        58.21 o                         
  18   2 -12       2078.84       2024.08       181.61 o                         
  20   2 -12        411.89        407.36        63.08 o                         
  22   2 -12       1427.77       1407.45        96.73 o                         
  24   2 -12        830.72        807.78        70.86 o                         
  26   2 -12        464.95        515.29        95.50 o                         
  28   2 -12        382.61        413.97        80.80 o                         
  30   2 -12        128.37        192.23        89.41 o                         
  32   2 -12        144.86         69.29        93.88 o                         
  34   2 -12        508.75        496.21       109.52 o                         
 -29   3 -12        154.45        196.62       154.79 o                         
 -27   3 -12       2157.65       2255.72       205.64 o                         
 -25   3 -12        554.11        637.80       354.78 o                         
 -23   3 -12       2185.17       2400.67       146.41 o                         
 -21   3 -12         44.10        114.55       151.43 o                         
 -19   3 -12        571.48        705.27        88.00 o                         
 -17   3 -12        454.49        558.26        77.36 o                         
 -15   3 -12        136.49        219.35        73.01 o                         
 -13   3 -12        665.40        693.66       105.05 o                         
 -11   3 -12        332.04        457.34        73.15 o                         
  -9   3 -12         43.29         37.50        65.35 o                         
  -7   3 -12        364.56        336.28        87.17 o                         
  -5   3 -12       1283.49       1279.46       104.98 o                         
  -3   3 -12       4040.73       3790.60       129.44 o                         
  -1   3 -12       2931.84       2960.39       121.84 o                         
   1   3 -12       2057.80       2123.64       112.34 o                         
   3   3 -12       4751.14       4383.32       187.76 o                         
   5   3 -12        958.05       1026.09        77.17 o                         
   7   3 -12        472.87        426.90        68.65 o                         
   9   3 -12         21.74         26.96        64.86 o                         
  11   3 -12        407.86        441.86        61.68 o                         
  13   3 -12        589.21        475.80        64.50 o                         
  15   3 -12        176.69        180.56        73.20 o                         
  17   3 -12        468.99        501.91        67.60 o                         
  19   3 -12        435.19        506.43       119.53 o                         
  21   3 -12         42.43         74.19        87.17 o                         
  23   3 -12       2025.17       2094.44       121.37 o                         
  25   3 -12        419.64        466.64        80.36 o                         
  27   3 -12       2063.85       2116.47       130.74 o                         
  29   3 -12        314.82        389.65        88.29 o                         
 -22   4 -12        439.21        583.89       181.55 o                         
 -20   4 -12         50.45         74.63       158.70 o                         
 -18   4 -12        145.56        196.55       188.32 o                         
 -16   4 -12         84.31        161.71       161.49 o                         
 -14   4 -12          5.12         21.84       155.35 o                         
 -12   4 -12         89.02        161.38       132.44 o                         
 -10   4 -12        342.85        467.65       221.79 o                         
  -8   4 -12        234.97        269.65       153.11 o                         
  -6   4 -12        233.59        352.26        81.57 o                         
  -4   4 -12        193.98        205.90        79.45 o                         
  -2   4 -12        303.40        292.41        82.32 o                         
   0   4 -12        201.06        370.26        77.40 o                         
   2   4 -12        251.38        417.10        80.36 o                         
   4   4 -12        258.69        293.15        77.43 o                         
   6   4 -12        279.66        334.23       108.97 o                         
   8   4 -12        260.91         94.78        89.41 o                         
  10   4 -12        405.79        471.82       250.34 o                         
  12   4 -12         83.29         68.34       108.97 o                         
  14   4 -12         10.13          6.99        83.26 o                         
  16   4 -12         85.91        106.68        73.18 o                         
  18   4 -12        102.84        106.59        75.91 o                         
  20   4 -12         31.74         96.64        78.18 o                         
  22   4 -12        403.93        402.19        89.65 o                         
  -7   5 -12        208.63        213.46       106.17 o                         
  -5   5 -12        162.42        306.43        97.65 o                         
  -3   5 -12         23.49         37.71       101.14 o                         
  -1   5 -12        151.65        101.75       112.32 o                         
   1   5 -12        138.67         98.37        94.94 o                         
   3   5 -12         23.38        -58.93       219.05 o                         
   5   5 -12        211.50        246.66       217.37 o                         
   7   5 -12        198.45         11.45       248.67 o                         
 -37   1 -11        144.18        189.23        73.38 o                         
 -35   1 -11        157.12        171.10        67.91 o                         
 -33   1 -11        108.65        122.30        63.52 o                         
 -31   1 -11        202.21        192.80        60.36 o                         
 -29   1 -11        125.00        106.90        57.43 o                         
 -27   1 -11        167.61         75.56        56.44 o                         
 -25   1 -11        102.04         57.65        50.86 o                         
 -23   1 -11        108.58        141.26        48.19 o                         
 -21   1 -11        248.22        247.86        47.10 o                         
 -19   1 -11        262.50        272.76        65.38 o                         
 -17   1 -11         91.33        133.31        78.69 o                         
 -15   1 -11         71.31         76.75        37.53 o                         
 -13   1 -11        155.17        204.87        36.02 o                         
 -11   1 -11        324.75        389.14        37.09 o                         
  -9   1 -11        333.46        359.48        33.28 o                         
  -7   1 -11        427.60        477.48        32.45 o                         
  -5   1 -11        639.28        787.58        64.59 o                         
  -3   1 -11        257.34        256.77        26.44 o                         
  -1   1 -11        355.17        424.55        26.57 o                         
   1   1 -11        501.65        496.64        52.27 o                         
   3   1 -11        509.54        590.49        40.96 o                         
   5   1 -11        339.04        334.51        27.05 o                         
   7   1 -11        363.02        387.96        25.23 o                         
   9   1 -11        488.13        499.44        42.15 o                         
  11   1 -11        288.02        316.57        26.88 o                         
  13   1 -11         77.68         77.23        25.28 o                         
  15   1 -11         96.95         83.24        41.83 o                         
  17   1 -11         61.82         14.79        43.44 o                         
  19   1 -11        454.78        529.16        52.51 o                         
  21   1 -11        169.25        208.44        48.19 o                         
  23   1 -11         83.26         73.74        71.53 o                         
  25   1 -11         65.89         47.17        56.12 o                         
  27   1 -11        153.32         13.41        74.88 o                         
  29   1 -11        219.14        122.94        81.58 o                         
  31   1 -11        115.87        224.64        86.06 o                         
  33   1 -11        115.38         74.88        87.17 o                         
 -34   2 -11        321.06        224.02       481.13 o                         
 -32   2 -11         85.17         31.24       276.05 o                         
 -30   2 -11        144.88         64.98       145.29 o                         
 -28   2 -11        202.22        127.88       153.11 o                         
 -26   2 -11        206.38        118.71        83.26 o                         
 -24   2 -11        767.89        852.21        85.19 o                         
 -22   2 -11        106.10         99.63        70.24 o                         
 -20   2 -11         54.46          1.75        64.97 o                         
 -18   2 -11        632.72        788.12        77.06 o                         
 -16   2 -11       1904.21       1947.50       109.39 o                         
 -14   2 -11       4005.71       3974.70       130.09 o                         
 -12   2 -11       3830.31       3771.56       136.35 o                         
 -10   2 -11       3068.84       2954.42       110.94 o                         
  -8   2 -11       1210.66       1190.47        83.90 o                         
  -6   2 -11        272.26        282.66        57.84 o                         
  -4   2 -11        479.01        510.88        57.84 o                         
  -2   2 -11        753.60        836.36        64.10 o                         
   0   2 -11        342.57        376.71        55.49 o                         
   2   2 -11        593.54        626.02        57.37 o                         
   4   2 -11        568.46        636.70        58.94 o                         
   6   2 -11        234.99        207.98        52.71 o                         
   8   2 -11       1255.76       1267.21        87.07 o                         
  10   2 -11       2356.77       2160.80        79.65 o                         
  12   2 -11       5126.00       5020.72       156.41 o                         
  14   2 -11       2246.61       2194.18       100.58 o                         
  16   2 -11       2859.29       2802.92       100.54 o                         
  18   2 -11        365.63        384.61        87.17 o                         
  20   2 -11         79.34         37.82        54.46 o                         
  22   2 -11        161.27        190.70        60.68 o                         
  24   2 -11        376.48        351.64        78.79 o                         
  26   2 -11        331.77        381.19        67.08 o                         
  28   2 -11        138.13        186.90        88.29 o                         
  30   2 -11        181.95        256.73        79.94 o                         
  32   2 -11        128.62         84.94        95.00 o                         
  34   2 -11        167.03        139.70       101.70 o                         
 -31   3 -11        135.35        281.45       120.70 o                         
 -29   3 -11        538.32        641.38       106.05 o                         
 -27   3 -11        685.28        830.18       103.50 o                         
 -25   3 -11        424.02        525.56        91.59 o                         
 -23   3 -11       1063.26       1164.96       100.31 o                         
 -21   3 -11        391.28        462.99       130.70 o                         
 -19   3 -11        188.73        152.43       115.67 o                         
 -17   3 -11         32.32         21.01        67.75 o                         
 -15   3 -11         31.32         18.70        72.09 o                         
 -13   3 -11         87.68         72.17       115.11 o                         
 -11   3 -11        270.89        243.64        91.64 o                         
  -9   3 -11        198.85        189.15       110.08 o                         
  -7   3 -11        106.18        184.24        81.03 o                         
  -5   3 -11        828.86        766.63       225.76 o                         
  -3   3 -11       1970.24       1824.82       192.79 o                         
  -1   3 -11       1197.59       1122.98       151.43 o                         
   1   3 -11       2096.16       2082.24       105.83 o                         
   3   3 -11       2218.44       2124.27       106.75 o                         
   5   3 -11        477.20        465.46        66.11 o                         
   7   3 -11        214.01        232.47       148.08 o                         
   9   3 -11        152.74        172.23        55.58 o                         
  11   3 -11        251.14        183.29        57.28 o                         
  13   3 -11        144.02         68.01        59.32 o                         
  15   3 -11         59.98         68.19        60.98 o                         
  17   3 -11         19.93        -23.15        60.07 o                         
  19   3 -11        118.56         20.68        78.23 o                         
  21   3 -11        558.76        585.16        76.25 o                         
  23   3 -11        553.15        540.83       111.15 o                         
  25   3 -11        884.52        946.23       163.17 o                         
  27   3 -11        498.47        606.62        84.78 o                         
  29   3 -11        297.53        349.95       141.38 o                         
  31   3 -11        139.06        227.47        83.50 o                         
 -24   4 -11         11.37        186.85       159.26 o                         
 -22   4 -11         51.02        174.46       334.67 o                         
 -20   4 -11         69.88        177.78       183.29 o                         
 -18   4 -11        195.62        351.78       213.41 o                         
 -16   4 -11        213.05        355.23       114.55 o                         
 -14   4 -11        119.67        219.99       182.17 o                         
 -12   4 -11         74.92        206.89       149.20 o                         
 -10   4 -11         32.41         89.97       130.76 o                         
  -8   4 -11         66.04        113.82       117.91 o                         
  -6   4 -11        233.54        193.40        76.56 o                         
  -4   4 -11         88.90        163.71        74.25 o                         
  -2   4 -11         73.79         86.57        87.17 o                         
   0   4 -11        203.30        253.09        76.12 o                         
   2   4 -11         77.29         80.16        84.94 o                         
   4   4 -11        121.88        146.41        74.22 o                         
   6   4 -11        128.90        192.54       159.26 o                         
   8   4 -11         89.79         77.73        96.82 o                         
  10   4 -11         16.31         51.88       106.73 o                         
  12   4 -11         88.12         91.69        73.76 o                         
  14   4 -11         73.04         47.46        69.37 o                         
  16   4 -11        241.77        287.27        71.31 o                         
  18   4 -11        166.43        182.06        76.67 o                         
  20   4 -11        134.33        176.09        75.61 o                         
  22   4 -11         42.39        124.00        80.39 o                         
  24   4 -11          9.08         28.89        80.35 o                         
  -9   5 -11        113.61         13.26        97.79 o                         
  -7   5 -11         59.44         61.85        91.55 o                         
  -5   5 -11          7.93        -48.57       155.91 o                         
  -3   5 -11         18.95        -71.60        86.63 o                         
  -1   5 -11         35.79         42.93        86.52 o                         
   1   5 -11         45.17         26.53        89.55 o                         
   3   5 -11         11.22         -1.20       192.79 o                         
   5   5 -11         14.49        -31.56       204.52 o                         
   7   5 -11         47.13        204.52        97.23 o                         
   9   5 -11         93.91        248.11        96.11 o                         
  11   5 -11        178.34       -166.52       166.52 o                         
 -38   0 -10       1124.19       1370.07       122.94 o                         
 -36   0 -10        858.76        847.03       109.52 o                         
 -34   0 -10         69.99        108.41        87.17 o                         
 -32   0 -10       1097.74        986.73        98.35 o                         
 -30   0 -10         58.17         39.12        79.35 o                         
 -28   0 -10        350.23        345.34        77.11 o                         
 -26   0 -10       1171.88       1254.95       118.47 o                         
 -24   0 -10        674.81        671.57        72.64 o                         
 -22   0 -10        660.40        696.15        73.76 o                         
 -20   0 -10       3156.08       2945.66       125.17 o                         
 -18   0 -10        225.52        216.81        55.88 o                         
 -16   0 -10        331.18        309.58        53.64 o                         
 -14   0 -10       8539.66       8282.87       198.93 o                         
 -12   0 -10       1931.78       1914.23        86.06 o                         
 -10   0 -10       2814.93       2869.66        97.23 o                         
  -8   0 -10       2998.29       3073.06        97.23 o                         
  -6   0 -10        439.48        438.10        44.70 o                         
  -4   0 -10       5835.37       5700.32       137.46 o                         
  -2   0 -10       2511.03       2493.79        71.00 o                         
   0   0 -10         46.83         22.81        69.85 o                         
   2   0 -10       2695.32       2542.57        66.56 o                         
   4   0 -10       5901.22       5840.16       107.10 o                         
   6   0 -10        357.48        349.73        32.78 o                         
   8   0 -10       3051.70       3017.18        89.41 o                         
  10   0 -10       2284.04       2151.16        77.11 o                         
  12   0 -10       1733.36       1621.53        73.76 o                         
  14   0 -10       8566.33       8641.51       197.82 o                         
  16   0 -10        274.88        235.81        48.06 o                         
  18   0 -10        130.90        147.80        31.94 o                         
  20   0 -10       3066.90       2925.76       117.35 o                         
  22   0 -10        522.52        583.28        67.06 o                         
  24   0 -10        740.52        730.80        70.41 o                         
  26   0 -10       1053.22       1101.84        78.23 o                         
  28   0 -10        316.94        382.22       101.70 o                         
 -37   1 -10        885.28        874.92        86.06 o                         
 -35   1 -10         28.39         21.00        72.64 o                         
 -33   1 -10         89.97         87.14        69.29 o                         
 -31   1 -10       1846.71       1790.88       101.86 o                         
 -29   1 -10        133.34        128.87        56.30 o                         
 -27   1 -10        666.03        717.18        74.32 o                         
 -25   1 -10        392.43        518.53        54.88 o                         
 -23   1 -10        214.25        341.49        49.39 o                         
 -21   1 -10       1530.20       1548.58       131.32 o                         
 -19   1 -10        384.37        359.53        45.65 o                         
 -17   1 -10       2340.13       2454.91        77.25 o                         
 -15   1 -10        255.82        296.24        65.05 o                         
 -13   1 -10       3476.60       3623.68        78.89 o                         
 -11   1 -10       2302.48       2316.89        61.39 o                         
  -9   1 -10       2971.28       2951.77        65.89 o                         
  -7   1 -10        408.34        412.52        41.06 o                         
  -5   1 -10         92.52        115.83        24.41 o                         
  -3   1 -10       7757.22       7300.60       108.53 o                         
  -1   1 -10        811.68        817.25        35.10 o                         
   1   1 -10        821.65        801.76        32.51 o                         
   3   1 -10       7625.50       6911.06       122.08 o                         
   5   1 -10        135.70        113.18        19.43 o                         
   7   1 -10        433.55        440.52        33.41 o                         
   9   1 -10       3118.09       2965.76        56.42 o                         
  11   1 -10       1875.31       1817.49        78.12 o                         
  13   1 -10       3474.77       3352.71        60.92 o                         
  15   1 -10        192.82        181.47        26.01 o                         
  17   1 -10       2382.20       2441.53       100.58 o                         
  19   1 -10        272.17        218.36        46.44 o                         
  21   1 -10       1415.15       1412.64        79.03 o                         
  23   1 -10        256.35        278.93        50.50 o                         
  25   1 -10        444.61        574.23        63.09 o                         
  27   1 -10        515.75        627.18       108.35 o                         
  29   1 -10         79.40        138.58        81.58 o                         
  31   1 -10       1862.51       1906.40       138.58 o                         
  33   1 -10         47.80         30.18        83.82 o                         
  35   1 -10         43.63         87.17        90.53 o                         
 -36   2 -10        522.09        383.74       616.80 o                         
 -34   2 -10         73.09       -103.24       259.84 o                         
 -32   2 -10        612.72        528.07       326.28 o                         
 -30   2 -10        217.97        128.32       204.52 o                         
 -28   2 -10         67.40         33.95        79.17 o                         
 -26   2 -10        712.27        813.57       186.58 o                         
 -24   2 -10        435.72        449.87        90.53 o                         
 -22   2 -10        195.52        147.64        87.17 o                         
 -20   2 -10        396.65        453.45        72.70 o                         
 -18   2 -10       1083.64       1112.58        92.56 o                         
 -16   2 -10       3139.38       3100.18        85.44 o                         
 -14   2 -10       9669.56       9593.65       151.21 o                         
 -12   2 -10       1063.57       1121.62        66.08 o                         
 -10   2 -10       3856.04       3725.07       127.97 o                         
  -8   2 -10       2364.88       2273.35        93.57 o                         
  -6   2 -10        590.86        652.70        58.95 o                         
  -4   2 -10       1251.75       1191.13        80.39 o                         
  -2   2 -10       1619.34       1483.01        81.90 o                         
   0   2 -10          5.09         34.17        46.34 o                         
   2   2 -10       1774.63       1754.91       115.62 o                         
   4   2 -10       1058.37        987.81        72.81 o                         
   6   2 -10        529.96        591.40        55.86 o                         
   8   2 -10       2384.88       2166.11        74.30 o                         
  10   2 -10       3737.12       3524.27        89.00 o                         
  12   2 -10       1267.84       1273.16       120.70 o                         
  14   2 -10       9193.35       8973.96       168.03 o                         
  16   2 -10       2596.31       2525.95        97.42 o                         
  18   2 -10       1215.49       1138.59        71.41 o                         
  20   2 -10        477.47        460.09        59.61 o                         
  22   2 -10        128.11        140.93        71.53 o                         
  24   2 -10        555.76        552.90        66.19 o                         
  26   2 -10        745.72        818.06        71.38 o                         
  28   2 -10        130.10        245.49        65.48 o                         
  30   2 -10        224.19        240.23       120.70 o                         
  32   2 -10        481.86        598.30        91.28 o                         
  34   2 -10         75.94         83.82       102.82 o                         
  36   2 -10        473.39        538.68       115.11 o                         
 -31   3 -10       2062.22       1984.22       180.49 o                         
 -29   3 -10         96.98        101.12       191.67 o                         
 -27   3 -10        578.37        734.23       212.34 o                         
 -25   3 -10        449.74        704.31        90.99 o                         
 -23   3 -10        780.04       1008.94       174.35 o                         
 -21   3 -10        609.69        675.40        80.40 o                         
 -19   3 -10        814.90        841.04       221.28 o                         
 -17   3 -10        227.74        371.74        72.20 o                         
 -15   3 -10       1564.58       1513.77       105.11 o                         
 -13   3 -10       1189.09       1230.66        99.32 o                         
 -11   3 -10        560.91        650.62        71.09 o                         
  -9   3 -10       1625.76       1581.39       102.35 o                         
  -7   3 -10       1688.60       1615.55       101.35 o                         
  -5   3 -10       2111.25       2039.68       108.22 o                         
  -3   3 -10       4306.49       4268.52       173.23 o                         
  -1   3 -10        138.79        240.16        64.76 o                         
   1   3 -10        102.34        116.60        58.38 o                         
   3   3 -10       4641.82       4484.34       132.90 o                         
   5   3 -10       1723.25       1578.34       102.70 o                         
   7   3 -10       1916.35       1865.75        85.13 o                         
   9   3 -10       1291.82       1310.56        79.91 o                         
  11   3 -10        640.90        605.76        58.21 o                         
  13   3 -10       1266.86       1232.67        91.03 o                         
  15   3 -10       1416.37       1411.89        95.31 o                         
  17   3 -10        145.65        201.29        61.93 o                         
  19   3 -10        906.44        936.37        75.03 o                         
  21   3 -10        674.03        832.70        75.46 o                         
  23   3 -10        839.07        972.62       112.88 o                         
  25   3 -10        478.01        594.09        75.48 o                         
  27   3 -10        478.61        713.94        86.17 o                         
  29   3 -10         52.19        139.10        80.94 o                         
  31   3 -10       2140.66       2333.81       129.98 o                         
 -26   4 -10        152.62        196.61       367.63 o                         
 -24   4 -10         68.39        175.96       285.49 o                         
 -22   4 -10        125.29        247.23       345.28 o                         
 -20   4 -10        214.95        413.47       183.23 o                         
 -18   4 -10        667.94        780.85       364.90 o                         
 -16   4 -10        102.51        162.16       181.05 o                         
 -14   4 -10       1482.52       1516.69       208.38 o                         
 -12   4 -10        167.82        240.94        76.98 o                         
 -10   4 -10       1049.72       1059.71       140.82 o                         
  -8   4 -10        672.49        758.25        86.01 o                         
  -6   4 -10         31.71         51.93       138.02 o                         
  -4   4 -10        648.07        596.32       183.79 o                         
  -2   4 -10        278.26        212.62       143.61 o                         
   0   4 -10          1.97         94.16        67.86 o                         
   2   4 -10        240.57        210.39        70.05 o                         
   4   4 -10        561.37        557.71        79.34 o                         
   6   4 -10         18.54         -7.84        61.20 o                         
   8   4 -10        771.66        818.70        72.19 o                         
  10   4 -10        871.29        817.91        75.97 o                         
  12   4 -10        325.33        355.28        69.90 o                         
  14   4 -10       1375.99       1313.44       106.73 o                         
  16   4 -10         99.42        132.31        68.73 o                         
  18   4 -10        671.20        733.14        77.78 o                         
  20   4 -10        218.38        221.59        78.86 o                         
  22   4 -10        154.38        252.27        80.64 o                         
  24   4 -10         65.39         83.66        80.50 o                         
  26   4 -10        135.97        124.28       143.05 o                         
 -13   5 -10        116.81        130.40       183.85 o                         
 -11   5 -10         27.23         -9.74       267.11 o                         
  -9   5 -10        112.75        222.80        99.47 o                         
  -7   5 -10        334.76        367.46        91.32 o                         
  -5   5 -10        180.20        177.57        87.55 o                         
  -3   5 -10        230.25        272.07        90.26 o                         
  -1   5 -10         18.58         86.45        85.19 o                         
   1   5 -10         24.54         54.55       110.08 o                         
   3   5 -10        213.82        202.53       147.52 o                         
   5   5 -10        112.58        216.44       306.78 o                         
   7   5 -10        352.66        289.46        93.88 o                         
   9   5 -10         93.17         19.72        80.95 o                         
  11   5 -10         49.07         92.66       160.38 o                         
  13   5 -10         90.18          1.31       174.35 o                         
 -39   1  -9         66.94         66.35        76.61 o                         
 -37   1  -9        169.52        181.77        70.79 o                         
 -35   1  -9        221.69        190.39        67.05 o                         
 -33   1  -9        121.99         33.50        59.57 o                         
 -31   1  -9        100.29         69.29        70.41 o                         
 -29   1  -9        237.09        202.07        54.88 o                         
 -27   1  -9        426.37        353.16        55.32 o                         
 -25   1  -9        251.47        233.49        93.32 o                         
 -23   1  -9        143.60        141.84        47.02 o                         
 -21   1  -9        321.07        243.05        43.81 o                         
 -19   1  -9        436.39        504.62        60.29 o                         
 -17   1  -9        343.37        361.58        39.86 o                         
 -15   1  -9        341.55        303.82        36.25 o                         
 -13   1  -9        782.51        883.11        92.65 o                         
 -11   1  -9        731.14        733.16        94.54 o                         
  -9   1  -9       1125.28       1136.48        46.79 o                         
  -7   1  -9       1463.63       1437.99        46.39 o                         
  -5   1  -9        683.66        689.46        46.89 o                         
  -3   1  -9       1406.26       1436.64        40.57 o                         
  -1   1  -9       4523.99       4823.96        76.71 o                         
   1   1  -9       2344.57       2309.84        46.68 o                         
   3   1  -9       2505.84       2607.81        49.33 o                         
   5   1  -9        824.10        817.94        33.71 o                         
   7   1  -9        975.56        934.36        71.95 o                         
   9   1  -9       1027.66       1068.17        32.11 o                         
  11   1  -9       1172.82       1184.59        35.84 o                         
  13   1  -9        403.77        343.74        23.39 o                         
  15   1  -9        260.89        266.45        25.68 o                         
  17   1  -9        527.63        586.75        58.42 o                         
  19   1  -9        255.80        233.32        33.56 o                         
  21   1  -9        237.35        222.51        49.77 o                         
  23   1  -9        298.43        317.01        52.09 o                         
  25   1  -9        280.10        368.63        83.26 o                         
  27   1  -9        327.14        342.91        56.83 o                         
  29   1  -9        316.12        428.36        61.21 o                         
  31   1  -9         74.57         82.70        79.35 o                         
  33   1  -9         82.92        195.58        83.82 o                         
  35   1  -9        251.31        410.16        92.76 o                         
  37   1  -9        117.72         30.18       106.17 o                         
 -36   2  -9        175.24        172.11       107.29 o                         
 -34   2  -9        166.78          7.55       372.72 o                         
 -32   2  -9        396.61        276.58       273.25 o                         
 -30   2  -9        239.64        264.58       281.08 o                         
 -28   2  -9        968.41        979.24        88.17 o                         
 -26   2  -9       1052.24       1062.58        91.37 o                         
 -24   2  -9       1243.08       1118.74        94.27 o                         
 -22   2  -9        399.74        354.48        46.94 o                         
 -20   2  -9        451.72        429.32        46.08 o                         
 -18   2  -9       1368.82       1348.86        75.07 o                         
 -16   2  -9       3643.71       3438.39        81.10 o                         
 -14   2  -9        509.79        589.00        54.77 o                         
 -12   2  -9        687.59        597.25        41.78 o                         
 -10   2  -9       1549.32       1525.55        64.57 o                         
  -8   2  -9        327.13        345.77        25.68 o                         
  -6   2  -9        357.53        337.42        50.46 o                         
  -4   2  -9       1344.71       1380.53        77.46 o                         
  -2   2  -9       4536.74       4683.67       130.76 o                         
   0   2  -9       3797.70       3878.46       132.38 o                         
   2   2  -9       4496.99       4489.81       111.28 o                         
   4   2  -9        929.20        904.65        72.14 o                         
   6   2  -9        749.20        782.28        46.35 o                         
   8   2  -9        567.25        604.03        44.62 o                         
  10   2  -9       1024.22        991.74        63.07 o                         
  12   2  -9        819.21        920.79        57.03 o                         
  14   2  -9        600.82        558.03        53.52 o                         
  16   2  -9       3032.27       2917.97        98.27 o                         
  18   2  -9       1839.89       1683.33        88.63 o                         
  20   2  -9        368.43        340.05        55.32 o                         
  22   2  -9        453.34        412.79        58.26 o                         
  24   2  -9        847.99        915.90       121.82 o                         
  26   2  -9       1987.93       1985.59       103.54 o                         
  28   2  -9        533.25        552.70        69.86 o                         
  30   2  -9        369.50        420.87        74.32 o                         
  32   2  -9        327.52        452.20        73.38 o                         
  34   2  -9        107.85         -5.59        98.35 o                         
  36   2  -9         84.82        109.52       106.17 o                         
 -33   3  -9         31.34         63.24        99.09 o                         
 -31   3  -9        323.64        343.34       122.38 o                         
 -29   3  -9        110.48        220.82       108.41 o                         
 -27   3  -9        270.74        339.69        85.30 o                         
 -25   3  -9         96.36        127.74        82.14 o                         
 -23   3  -9        220.44        314.93       108.41 o                         
 -21   3  -9        210.66        234.71        72.78 o                         
 -19   3  -9         25.78         65.34        66.37 o                         
 -17   3  -9        223.49        320.64        69.34 o                         
 -15   3  -9        254.83        289.16        87.17 o                         
 -13   3  -9        420.84        459.14        68.68 o                         
 -11   3  -9        331.77        328.50        63.39 o                         
  -9   3  -9        108.72        146.33        60.09 o                         
  -7   3  -9        134.16         98.96        59.27 o                         
  -5   3  -9        287.60        226.23        62.29 o                         
  -3   3  -9       1420.68       1367.26        97.11 o                         
  -1   3  -9        326.66        340.66        62.21 o                         
   1   3  -9        396.76        370.47        87.73 o                         
   3   3  -9        982.44        905.97       106.17 o                         
   5   3  -9        286.69        240.95        56.00 o                         
   7   3  -9        260.97        249.25        53.59 o                         
   9   3  -9        153.50         91.19        51.47 o                         
  11   3  -9        201.95        123.56        59.79 o                         
  13   3  -9        350.54        312.29        58.03 o                         
  15   3  -9        354.14        388.87       101.14 o                         
  17   3  -9        240.73        210.32        60.07 o                         
  19   3  -9         31.96         53.78        62.58 o                         
  21   3  -9        243.28        242.05        78.23 o                         
  23   3  -9        127.18        150.06       168.76 o                         
  25   3  -9        124.24        180.94       117.35 o                         
  27   3  -9        130.24        246.02        72.75 o                         
  29   3  -9        189.32        287.22        77.27 o                         
  31   3  -9        273.99        373.52        82.36 o                         
  33   3  -9         16.56        128.79       116.79 o                         
 -26   4  -9        107.62        304.82       212.85 o                         
 -24   4  -9        239.26        404.07       113.94 o                         
 -22   4  -9        235.29        265.14       288.28 o                         
 -20   4  -9        228.43        274.11       163.73 o                         
 -18   4  -9        232.82        350.84       144.67 o                         
 -16   4  -9        228.14        352.56       206.14 o                         
 -14   4  -9        427.63        500.36       141.32 o                         
 -12   4  -9        432.66        441.23       162.55 o                         
 -10   4  -9        798.32        841.26       125.17 o                         
  -8   4  -9        259.93        260.60        90.53 o                         
  -6   4  -9        363.03        385.83        73.20 o                         
  -4   4  -9        282.47        284.89        69.76 o                         
  -2   4  -9        534.21        515.85        72.06 o                         
   0   4  -9        620.02        616.26        74.86 o                         
   2   4  -9        511.53        384.67        70.96 o                         
   4   4  -9        353.48        364.44        74.57 o                         
   6   4  -9        187.20        164.94        59.51 o                         
   8   4  -9        220.09         91.87        60.50 o                         
  10   4  -9        473.58        427.13        69.67 o                         
  12   4  -9        698.08        697.59        82.70 o                         
  14   4  -9        504.91        547.93        68.53 o                         
  16   4  -9        144.96        163.69        68.37 o                         
  18   4  -9        328.30        309.10        72.60 o                         
  20   4  -9        155.57        287.33        75.48 o                         
  22   4  -9        236.36        262.56        80.88 o                         
  24   4  -9        186.05        326.91       134.11 o                         
  26   4  -9        177.91        220.26        83.38 o                         
 -15   5  -9         59.56        141.68       406.75 o                         
 -13   5  -9         60.97        117.01       133.55 o                         
 -11   5  -9         32.14         72.00        86.98 o                         
  -9   5  -9         53.99        151.68       111.20 o                         
  -7   5  -9         42.69         61.11        81.32 o                         
  -5   5  -9         39.30         50.24        81.97 o                         
  -3   5  -9        175.47        166.79        81.18 o                         
  -1   5  -9        103.59         -4.88        80.23 o                         
   1   5  -9         74.00         78.66        82.13 o                         
   3   5  -9        175.83        180.62       152.55 o                         
   5   5  -9         26.10        -55.38       235.25 o                         
   7   5  -9         68.34         -4.15       169.88 o                         
   9   5  -9         75.63        129.23        82.14 o                         
  11   5  -9         50.87        -78.86        78.86 o                         
  13   5  -9         34.96        -73.88        73.88 o                         
  15   5  -9         85.75        142.03        80.95 o                         
 -40   0  -8        154.50        220.17       111.76 o                         
 -38   0  -8       1049.78       1090.67       114.00 o                         
 -36   0  -8        159.62        262.64        91.64 o                         
 -34   0  -8       2116.92       2135.51       154.23 o                         
 -32   0  -8        352.71        353.16        86.06 o                         
 -30   0  -8        249.67        216.81        73.76 o                         
 -28   0  -8       2211.02       2286.39       131.88 o                         
 -26   0  -8        305.64        219.05        69.29 o                         
 -24   0  -8       1078.33       1314.19        89.41 o                         
 -22   0  -8        853.48       1092.90        80.47 o                         
 -20   0  -8         43.44        -41.35        51.41 o                         
 -18   0  -8       1932.98       1900.81        93.88 o                         
 -16   0  -8       3792.43       3934.62       117.35 o                         
 -14   0  -8       1106.78       1164.43        73.76 o                         
 -12   0  -8       6588.55       6661.34       162.05 o                         
 -10   0  -8       9619.25      10027.22       224.64 o                         
  -8   0  -8       2991.42       2890.90        89.41 o                         
  -6   0  -8       9398.16       9383.59       211.23 o                         
  -4   0  -8        431.07        417.98        38.00 o                         
  -2   0  -8       1709.75       1727.13        69.85 o                         
   0   0  -8      22750.94      24526.73       369.71 o                         
   2   0  -8       1818.40       1814.59        52.80 o                         
   4   0  -8        503.76        481.44        38.40 o                         
   6   0  -8       8933.71       8425.60       140.24 o                         
   8   0  -8       2558.49       2350.09        74.88 o                         
  10   0  -8      10529.96      10316.68       226.87 o                         
  12   0  -8       6130.55       6135.22       101.91 o                         
  14   0  -8       1221.82       1282.16        44.53 o                         
  16   0  -8       4402.01       4508.54       101.14 o                         
  18   0  -8       1733.43       1566.30        54.10 o                         
  20   0  -8         89.62         66.59        33.73 o                         
  22   0  -8        703.53        748.50        49.16 o                         
  24   0  -8       1156.70       1123.20        64.76 o                         
  26   0  -8        376.93        409.40        51.28 o                         
  28   0  -8       1969.44       2028.22       115.11 o                         
  30   0  -8        128.94        131.88        67.06 o                         
 -39   1  -8        206.96        135.61        73.48 o                         
 -37   1  -8        321.01        292.15       129.08 o                         
 -35   1  -8        899.96        952.68       120.70 o                         
 -33   1  -8        185.48        201.60        60.83 o                         
 -31   1  -8         55.01         24.86        55.30 o                         
 -29   1  -8       1806.42       1710.29       131.26 o                         
 -27   1  -8       4135.89       3811.65       105.90 o                         
 -25   1  -8       2594.43       2484.89        87.72 o                         
 -23   1  -8       3393.42       3334.51       127.97 o                         
 -21   1  -8        318.56        381.34        46.18 o                         
 -19   1  -8         78.56         25.44        38.56 o                         
 -17   1  -8      10690.71      10746.86       173.84 o                         
 -15   1  -8        125.66        158.34        33.52 o                         
 -13   1  -8        570.75        640.69        43.37 o                         
 -11   1  -8       9403.86       9503.62       138.13 o                         
  -9   1  -8        687.84        760.96        56.64 o                         
  -7   1  -8       4948.22       4803.66        79.41 o                         
  -5   1  -8       1708.57       1821.83        45.55 o                         
  -3   1  -8      10812.44      12161.34       161.92 o                         
  -1   1  -8      18532.10      19574.78       245.74 o                         
   1   1  -8      16523.93      17324.52       220.42 o                         
   3   1  -8      11505.33      12413.18       161.34 o                         
   5   1  -8       1933.56       1994.98        53.67 o                         
   7   1  -8       4750.37       4661.51        63.19 o                         
   9   1  -8        983.23        903.26        28.64 o                         
  11   1  -8       9159.08       8895.85       116.64 o                         
  13   1  -8        376.49        357.71        22.98 o                         
  15   1  -8        111.71        122.86        22.64 o                         
  17   1  -8      10625.24      10497.05       266.45 o                         
  19   1  -8         66.82         55.80        27.23 o                         
  21   1  -8        391.44        375.63        35.01 o                         
  23   1  -8       3260.21       3158.40        95.61 o                         
  25   1  -8       2462.84       2487.27        92.79 o                         
  27   1  -8       4456.84       4244.37       111.82 o                         
  29   1  -8       1476.91       1530.04        91.25 o                         
  31   1  -8         30.46         96.57        58.42 o                         
  33   1  -8        181.92         79.35        80.47 o                         
  35   1  -8        828.15        909.61        99.47 o                         
  37   1  -8        374.29        439.22        96.11 o                         
 -38   2  -8         84.07        165.40       105.05 o                         
 -36   2  -8        331.24        100.75       448.10 o                         
 -34   2  -8        203.34        298.40       100.58 o                         
 -32   2  -8         87.95         54.55        61.94 o                         
 -30   2  -8        625.37        471.99       126.26 o                         
 -28   2  -8       2101.49       2138.53        90.86 o                         
 -26   2  -8       1207.90       1404.09        80.96 o                         
 -24   2  -8       3891.50       3873.53       130.96 o                         
 -22   2  -8       1300.42       1271.91        71.84 o                         
 -20   2  -8        296.87        307.19        43.87 o                         
 -18   2  -8       1525.90       1559.28        66.33 o                         
 -16   2  -8        610.71        638.65        42.45 o                         
 -14   2  -8        112.34        168.68        34.19 o                         
 -12   2  -8       2823.54       2719.09        64.73 o                         
 -10   2  -8       1340.54       1323.26        45.88 o                         
  -8   2  -8         25.64        -11.59        22.10 o                         
  -6   2  -8       1032.65        990.11        70.74 o                         
  -4   2  -8       5867.81       5808.87       129.83 o                         
  -2   2  -8        848.49        861.74        69.29 o                         
   0   2  -8      25516.37      24976.85       400.76 o                         
   2   2  -8       1620.99       1724.06       126.79 o                         
   4   2  -8       5783.94       5612.86       102.37 o                         
   6   2  -8        896.18        939.25        57.08 o                         
   8   2  -8         18.58         21.94        35.49 o                         
  10   2  -8       1407.80       1306.48        63.76 o                         
  12   2  -8       2626.44       2460.47        81.36 o                         
  14   2  -8         72.22        109.17        47.22 o                         
  16   2  -8        778.10        760.57        56.33 o                         
  18   2  -8       1807.47       1707.15        85.75 o                         
  20   2  -8        177.52        161.72        54.49 o                         
  22   2  -8       1354.36       1474.94        87.45 o                         
  24   2  -8       3270.35       3389.09       112.34 o                         
  26   2  -8       1595.35       1701.56        99.29 o                         
  28   2  -8       1688.72       1903.71       104.06 o                         
  30   2  -8        871.32        842.91        74.58 o                         
  32   2  -8        121.13        152.40        83.82 o                         
  34   2  -8        211.03        371.28        83.26 o                         
  36   2  -8        258.22        319.63       108.41 o                         
  38   2  -8        112.46        146.41       107.29 o                         
 -33   3  -8        131.18        137.00       119.02 o                         
 -31   3  -8        462.96        588.70        98.52 o                         
 -29   3  -8         78.28        135.79        85.78 o                         
 -27   3  -8         49.14        129.94        79.64 o                         
 -25   3  -8        131.08        106.67        75.53 o                         
 -23   3  -8        965.83       1255.61        91.26 o                         
 -21   3  -8        837.52        966.97        84.14 o                         
 -19   3  -8        363.04        440.20        72.44 o                         
 -17   3  -8       1104.40       1293.11       102.52 o                         
 -15   3  -8       1326.04       1333.52       100.33 o                         
 -13   3  -8        314.71        257.20        59.58 o                         
 -11   3  -8        241.81        224.01        58.28 o                         
  -9   3  -8        366.29        350.27        61.23 o                         
  -7   3  -8        775.21        858.26        69.07 o                         
  -5   3  -8       2071.42       2224.69       107.85 o                         
  -3   3  -8        601.49        638.00        64.21 o                         
  -1   3  -8        202.31        150.73        66.50 o                         
   1   3  -8        148.51        106.51        69.29 o                         
   3   3  -8        722.65        620.97        55.25 o                         
   5   3  -8       2156.36       2058.39        83.43 o                         
   7   3  -8        902.06        880.75        58.88 o                         
   9   3  -8        568.39        544.16        57.38 o                         
  11   3  -8        284.78        286.36        54.96 o                         
  13   3  -8        196.28        182.88        58.29 o                         
  15   3  -8       1273.54       1300.12        90.27 o                         
  17   3  -8        997.77       1113.43        70.57 o                         
  19   3  -8        237.73        244.53        61.11 o                         
  21   3  -8        894.16        841.47        71.36 o                         
  23   3  -8        927.51        912.96       116.23 o                         
  25   3  -8        186.51        159.44        63.66 o                         
  27   3  -8         48.25         70.51        87.17 o                         
  29   3  -8        126.76        212.29        75.72 o                         
  31   3  -8        497.43        662.62        83.36 o                         
  33   3  -8        140.74        285.32       154.23 o                         
 -28   4  -8        575.12        640.05       103.65 o                         
 -26   4  -8        177.16        419.51       199.99 o                         
 -24   4  -8        497.01        729.45        98.43 o                         
 -22   4  -8        296.61        461.83       216.20 o                         
 -20   4  -8         63.76        156.54       167.64 o                         
 -18   4  -8        990.36       1039.97       201.17 o                         
 -16   4  -8        155.39        310.75       103.38 o                         
 -14   4  -8        359.01        401.64        89.41 o                         
 -12   4  -8        258.96        387.02        77.67 o                         
 -10   4  -8        575.58        573.11        75.84 o                         
  -8   4  -8         44.75        156.04        68.50 o                         
  -6   4  -8        358.68        461.62        71.99 o                         
  -4   4  -8        469.95        465.94        71.47 o                         
  -2   4  -8        236.56        259.30        67.63 o                         
   0   4  -8       2313.75       2211.80       114.75 o                         
   2   4  -8        121.57        190.26        64.85 o                         
   4   4  -8        534.36        472.17        61.31 o                         
   6   4  -8        362.42        482.53        73.96 o                         
   8   4  -8         85.92        135.80        58.22 o                         
  10   4  -8        569.47        574.20        68.35 o                         
  12   4  -8        216.25        203.97        65.65 o                         
  14   4  -8        385.97        351.42        67.13 o                         
  16   4  -8        192.28        272.55        68.14 o                         
  18   4  -8        944.92        981.36        79.22 o                         
  20   4  -8         68.38         96.53        69.44 o                         
  22   4  -8        278.73        325.00        79.34 o                         
  24   4  -8        498.90        572.81       123.44 o                         
  26   4  -8        240.68        283.35       146.41 o                         
  28   4  -8        508.92        550.97        92.42 o                         
 -17   5  -8        317.39        505.75       182.11 o                         
 -15   5  -8         52.82        181.19        96.67 o                         
 -13   5  -8         28.84         -3.91        82.70 o                         
 -11   5  -8        113.94        110.64       162.05 o                         
  -9   5  -8        140.16        184.84       108.41 o                         
  -7   5  -8        301.30        415.74        85.19 o                         
  -5   5  -8        265.37        229.99        81.15 o                         
  -3   5  -8        125.62         85.84        76.97 o                         
  -1   5  -8         85.00        -42.19        98.91 o                         
   1   5  -8        109.34        147.48       150.88 o                         
   3   5  -8        122.54         68.58       155.35 o                         
   5   5  -8        336.42        229.91        88.43 o                         
   7   5  -8        359.92        367.13        77.06 o                         
   9   5  -8        176.69        131.40        77.11 o                         
  11   5  -8        113.25         53.59        76.06 o                         
  13   5  -8         31.31          6.81        73.61 o                         
  15   5  -8         92.67        120.61        76.89 o                         
  17   5  -8        292.36        366.80        86.12 o                         
 -39   1  -7         79.83        175.06        74.23 o                         
 -37   1  -7        108.61         84.71        64.79 o                         
 -35   1  -7        160.17        126.17        61.21 o                         
 -33   1  -7        131.48        178.24        58.22 o                         
 -31   1  -7        287.67        154.87        53.34 o                         
 -29   1  -7        223.52        250.26        50.93 o                         
 -27   1  -7         88.16        177.07        48.60 o                         
 -25   1  -7        599.37        693.15        55.71 o                         
 -23   1  -7        100.43         52.87        91.64 o                         
 -21   1  -7        210.28        168.25        39.90 o                         
 -19   1  -7        252.55        310.48        39.90 o                         
 -17   1  -7        228.22        276.97        46.38 o                         
 -15   1  -7        248.46        321.30        34.09 o                         
 -13   1  -7        576.63        662.47        39.62 o                         
 -11   1  -7        502.04        627.96        39.52 o                         
  -9   1  -7        441.95        527.14        29.86 o                         
  -7   1  -7        787.77        766.46        70.62 o                         
  -5   1  -7        583.20        547.76        39.78 o                         
  -3   1  -7       1048.53       1061.38        32.87 o                         
  -1   1  -7        131.57        131.63        17.49 o                         
   1   1  -7        251.71        270.83        19.01 o                         
   3   1  -7        621.07        683.43        85.22 o                         
   5   1  -7        703.83        703.70        41.88 o                         
   7   1  -7       1283.99       1266.56        52.58 o                         
   9   1  -7        256.37        232.07        17.50 o                         
  11   1  -7        528.40        579.23        45.09 o                         
  13   1  -7        686.22        753.30        32.10 o                         
  15   1  -7        135.31        127.95        22.52 o                         
  17   1  -7        229.21        244.79        25.75 o                         
  19   1  -7        167.04        201.46        28.13 o                         
  21   1  -7        294.10        270.32        39.81 o                         
  23   1  -7        148.57        185.82        35.38 o                         
  25   1  -7        312.64        278.38        72.09 o                         
  27   1  -7        155.76        167.98        90.53 o                         
  29   1  -7        202.00        231.72        56.47 o                         
  31   1  -7        212.41        256.32        59.13 o                         
  33   1  -7         87.77        141.37        58.78 o                         
  35   1  -7        134.02        112.88        82.70 o                         
  37   1  -7         64.27        100.58        90.53 o                         
  39   1  -7         97.29         44.70        96.11 o                         
 -38   2  -7         57.47         13.41       103.94 o                         
 -36   2  -7         90.57        182.26       105.05 o                         
 -34   2  -7         44.10         64.26        61.64 o                         
 -32   2  -7        358.94        357.33        59.27 o                         
 -30   2  -7        675.44        680.64        61.36 o                         
 -28   2  -7        963.86        954.96        58.69 o                         
 -26   2  -7       1545.17       1516.66        80.69 o                         
 -24   2  -7       1681.62       1627.94        76.10 o                         
 -22   2  -7        943.00        956.69        89.79 o                         
 -20   2  -7        321.87        363.85        44.25 o                         
 -18   2  -7         61.97         59.65        37.36 o                         
 -16   2  -7        242.59        234.70        35.67 o                         
 -14   2  -7       1490.79       1425.53        55.31 o                         
 -12   2  -7        595.04        650.21        34.57 o                         
 -10   2  -7        132.28        106.54        26.41 o                         
  -8   2  -7        455.51        431.22        28.85 o                         
  -6   2  -7       1643.87       1677.15        72.60 o                         
  -4   2  -7       3503.36       3608.39       107.29 o                         
  -2   2  -7       8028.15       8143.70       153.91 o                         
   0   2  -7       8323.73       8246.18       158.14 o                         
   2   2  -7       5438.67       5423.57       103.10 o                         
   4   2  -7       6974.21       6715.67       111.66 o                         
   6   2  -7        916.29        934.73        53.09 o                         
   8   2  -7        244.83        250.14        56.06 o                         
  10   2  -7        245.42        267.76        40.04 o                         
  12   2  -7        733.81        717.41        55.88 o                         
  14   2  -7        940.52        873.18        54.21 o                         
  16   2  -7        256.10        276.78        49.91 o                         
  18   2  -7         39.01         86.82        49.40 o                         
  20   2  -7        332.94        283.76        53.96 o                         
  22   2  -7       1068.53       1079.96        70.91 o                         
  24   2  -7       1409.64       1470.72        92.75 o                         
  26   2  -7        915.70        860.82        78.79 o                         
  28   2  -7       1007.95       1146.84        84.94 o                         
  30   2  -7        917.02        876.80        74.64 o                         
  32   2  -7        211.74        407.11        95.55 o                         
  34   2  -7         52.80         49.71        68.89 o                         
  36   2  -7         94.98        151.75        75.10 o                         
  38   2  -7         33.66         64.82       106.17 o                         
 -35   3  -7        163.91        252.58       109.52 o                         
 -33   3  -7        126.19        222.35        95.10 o                         
 -31   3  -7        125.97        197.35        88.96 o                         
 -29   3  -7        148.12        195.92        80.84 o                         
 -27   3  -7         34.82         80.39        73.92 o                         
 -25   3  -7        214.65        319.00        75.67 o                         
 -23   3  -7        118.20        108.20        67.43 o                         
 -21   3  -7        147.28        162.97        97.79 o                         
 -19   3  -7        623.15        574.49        68.62 o                         
 -17   3  -7        634.14        695.16        70.99 o                         
 -15   3  -7       1912.03       1794.53       103.91 o                         
 -13   3  -7       1849.01       2012.29       121.82 o                         
 -11   3  -7       2236.76       2230.16       100.55 o                         
  -9   3  -7       1007.31       1097.21        85.93 o                         
  -7   3  -7        178.50        233.82        91.64 o                         
  -5   3  -7        283.14        239.03        55.06 o                         
  -3   3  -7        256.94        236.07        54.83 o                         
  -1   3  -7         83.57         13.49        51.81 o                         
   1   3  -7        107.50        102.92        48.76 o                         
   3   3  -7        150.52        107.85        43.25 o                         
   5   3  -7        138.00        170.39        47.28 o                         
   7   3  -7        353.15        367.12        51.63 o                         
   9   3  -7        819.10        851.93        59.35 o                         
  11   3  -7       1233.84       1098.34        89.41 o                         
  13   3  -7       3505.99       3289.48       104.93 o                         
  15   3  -7       1966.37       2038.23        95.64 o                         
  17   3  -7        388.49        353.54        65.38 o                         
  19   3  -7        313.31        300.80        59.33 o                         
  21   3  -7        288.80        385.99        64.13 o                         
  23   3  -7         59.65         94.45        58.51 o                         
  25   3  -7        104.12        179.01        83.82 o                         
  27   3  -7         65.66         52.66       135.23 o                         
  29   3  -7        141.30        226.56        69.80 o                         
  31   3  -7         72.36        151.99        72.42 o                         
  33   3  -7        164.17        244.10        81.95 o                         
  35   3  -7         99.12         98.34       144.73 o                         
 -28   4  -7        105.62        344.09       274.31 o                         
 -26   4  -7        210.90        279.47       163.17 o                         
 -24   4  -7        249.00        420.83       178.76 o                         
 -22   4  -7         64.25        108.04       140.82 o                         
 -20   4  -7         59.14        140.49       167.64 o                         
 -18   4  -7        117.69        141.93       108.41 o                         
 -16   4  -7        255.41        315.03        71.47 o                         
 -14   4  -7         46.70        158.30        68.73 o                         
 -12   4  -7        332.32        456.64        71.76 o                         
 -10   4  -7        450.68        499.19        71.80 o                         
  -8   4  -7         62.17         33.57        63.54 o                         
  -6   4  -7         63.73         74.49        62.72 o                         
  -4   4  -7        119.90        108.87        61.82 o                         
  -2   4  -7        504.55        530.34        67.06 o                         
   0   4  -7        131.24        111.45        61.53 o                         
   2   4  -7        258.06        199.30        65.41 o                         
   4   4  -7         71.16        -35.84        53.00 o                         
   6   4  -7         75.76         36.17        53.55 o                         
   8   4  -7        107.55         88.24        54.93 o                         
  10   4  -7        387.66        361.67        84.94 o                         
  12   4  -7        492.73        468.68       138.02 o                         
  14   4  -7         83.47        109.72        67.06 o                         
  16   4  -7        180.54        249.50        66.13 o                         
  18   4  -7        115.47        147.81        67.99 o                         
  20   4  -7         37.06         28.84        87.17 o                         
  22   4  -7        129.89        207.87        92.20 o                         
  24   4  -7        133.09        113.33        70.29 o                         
  26   4  -7        211.78        335.67        79.31 o                         
  28   4  -7         76.55        132.90       139.70 o                         
 -17   5  -7         80.72        219.74       232.96 o                         
 -15   5  -7         86.94        277.00       193.29 o                         
 -13   5  -7         16.61        194.91        82.77 o                         
 -11   5  -7         33.31        124.23        79.85 o                         
  -9   5  -7         58.09         85.04       165.40 o                         
  -7   5  -7         64.09         66.01        95.00 o                         
  -5   5  -7         55.65        135.16        75.82 o                         
  -3   5  -7        167.62        227.98        76.06 o                         
  -1   5  -7        131.28         45.06        80.47 o                         
   1   5  -7        243.96        101.42       166.52 o                         
   3   5  -7         88.23         48.27        75.92 o                         
   5   5  -7         38.33         18.06       127.27 o                         
   7   5  -7         76.10         21.23       111.76 o                         
   9   5  -7        113.95        210.42        82.70 o                         
  11   5  -7         19.06         16.15        77.67 o                         
  13   5  -7         27.52         14.36        71.60 o                         
  15   5  -7        139.19        183.06        76.62 o                         
  17   5  -7         58.11         24.64        79.94 o                         
 -42   0  -6        202.25        289.46       111.76 o                         
 -40   0  -6       1491.97       1590.23       128.52 o                         
 -38   0  -6       1524.68       1781.23       132.99 o                         
 -36   0  -6        696.39        558.69        95.00 o                         
 -34   0  -6         86.42         84.94        86.06 o                         
 -32   0  -6        284.04        287.22        79.35 o                         
 -30   0  -6       1364.53       1382.36       125.17 o                         
 -28   0  -6       1489.81       1429.30       118.47 o                         
 -26   0  -6       2057.80       1932.11       118.47 o                         
 -24   0  -6       2673.90       2680.90       119.58 o                         
 -22   0  -6       4006.91       4054.21       132.99 o                         
 -20   0  -6       1247.77       1275.07        84.94 o                         
 -18   0  -6       1126.70       1147.66        78.23 o                         
 -16   0  -6       4244.91       4718.06       126.29 o                         
 -14   0  -6      31912.59      35112.64       731.92 o                         
 -12   0  -6       2338.74       2551.26        86.06 o                         
 -10   0  -6      23952.79      25590.47       528.62 o                         
  -8   0  -6        534.29        545.39        52.53 o                         
  -6   0  -6       6578.44       6913.92       155.35 o                         
  -4   0  -6       7870.28       8213.58       178.82 o                         
  -2   0  -6      15449.63      15409.02       325.22 o                         
   0   0  -6         80.81         96.51        70.97 o                         
   2   0  -6      16506.01      16452.16       246.25 o                         
   4   0  -6       6864.07       7066.03       114.53 o                         
   6   0  -6       7042.14       7248.08       157.58 o                         
   8   0  -6        426.69        422.94        28.84 o                         
  10   0  -6      22992.75      24206.74       352.06 o                         
  12   0  -6       2859.03       3046.25        61.21 o                         
  14   0  -6      29495.62      31923.82       468.15 o                         
  16   0  -6       5237.54       5737.89        99.18 o                         
  18   0  -6        999.43        952.80        48.48 o                         
  20   0  -6       1299.05       1260.46        57.67 o                         
  22   0  -6       3598.35       3432.85       130.20 o                         
  24   0  -6       3101.10       2960.44       127.41 o                         
  26   0  -6       1697.04       1583.03       172.05 o                         
  28   0  -6       1326.72       1227.43       268.78 o                         
  30   0  -6       1667.25       1466.90       312.31 o                         
  32   0  -6        243.86        267.11        72.64 o                         
  34   0  -6         43.32         64.82        74.88 o                         
 -41   1  -6        186.32        156.36        77.43 o                         
 -39   1  -6        730.23        891.78        79.80 o                         
 -37   1  -6        473.44        488.66        79.35 o                         
 -35   1  -6        541.84        612.69       139.09 o                         
 -33   1  -6        268.96        237.46        56.90 o                         
 -31   1  -6         76.74        110.41        52.00 o                         
 -29   1  -6        130.78         76.23        50.07 o                         
 -27   1  -6         17.61         12.59        45.31 o                         
 -25   1  -6        704.63        638.95       131.26 o                         
 -23   1  -6        578.96        627.04        47.02 o                         
 -21   1  -6       2771.38       2644.89        77.84 o                         
 -19   1  -6       1210.02       1210.95        59.25 o                         
 -17   1  -6        596.04        751.71        50.29 o                         
 -15   1  -6       2106.43       2021.96        58.84 o                         
 -13   1  -6       4270.23       4376.69        82.93 o                         
 -11   1  -6       3291.10       3301.24        92.42 o                         
  -9   1  -6       6011.02       6142.65        94.87 o                         
  -7   1  -6       7200.34       7451.43       105.66 o                         
  -5   1  -6       1588.86       1585.11        39.24 o                         
  -3   1  -6        318.10        354.75        32.82 o                         
  -1   1  -6       3060.59       3083.07        50.24 o                         
   1   1  -6       3109.32       3131.33        74.60 o                         
   3   1  -6        352.89        403.66        27.14 o                         
   5   1  -6       1512.36       1457.15        47.44 o                         
   7   1  -6       7349.06       7250.72       110.23 o                         
   9   1  -6       5464.58       5296.26        74.85 o                         
  11   1  -6       3109.13       3128.66        51.81 o                         
  13   1  -6       4642.28       4577.64        68.27 o                         
  15   1  -6       1879.04       1798.60        43.10 o                         
  17   1  -6        638.52        660.78        48.56 o                         
  19   1  -6       1175.55       1070.12        44.85 o                         
  21   1  -6       2631.55       2567.92        60.23 o                         
  23   1  -6        564.01        623.94        38.69 o                         
  25   1  -6        871.93        847.03        46.98 o                         
  27   1  -6          9.11         -2.88        51.54 o                         
  29   1  -6        164.39        134.98        54.71 o                         
  31   1  -6         51.49         95.41        57.60 o                         
  33   1  -6        288.36        367.27        64.76 o                         
  35   1  -6        538.86        598.01        68.74 o                         
  37   1  -6        403.30        386.69        91.64 o                         
  39   1  -6        742.87        869.38       106.17 o                         
  41   1  -6        209.27        238.05       112.88 o                         
 -38   2  -6         62.38         95.01        93.88 o                         
 -36   2  -6        262.16        300.06        67.16 o                         
 -34   2  -6        151.57        109.52        59.27 o                         
 -32   2  -6       1989.92       1940.50       112.59 o                         
 -30   2  -6       1458.70       1603.71        93.23 o                         
 -28   2  -6       3486.66       3215.06       162.75 o                         
 -26   2  -6        355.69        260.28        76.95 o                         
 -24   2  -6       1608.03       1643.58        74.15 o                         
 -22   2  -6         38.24         58.12        41.63 o                         
 -20   2  -6       2188.20       2042.44        72.19 o                         
 -18   2  -6        206.27        231.30        38.04 o                         
 -16   2  -6         32.13         41.38        35.56 o                         
 -14   2  -6       3973.68       3824.87        77.08 o                         
 -12   2  -6       1088.65       1089.69        46.29 o                         
 -10   2  -6       1579.12       1566.13        46.99 o                         
  -8   2  -6       1931.22       1975.44        48.53 o                         
  -6   2  -6        901.13        905.59        60.04 o                         
  -4   2  -6      22206.05      22393.27       353.32 o                         
  -2   2  -6        493.86        623.29        47.09 o                         
   0   2  -6         19.11         39.45        35.38 o                         
   2   2  -6        495.29        583.24        43.97 o                         
   4   2  -6      21517.67      21002.17       271.49 o                         
   6   2  -6       1198.79       1148.57        54.48 o                         
   8   2  -6       1774.64       1740.12        63.78 o                         
  10   2  -6       1581.07       1507.03        65.19 o                         
  12   2  -6       1168.63       1162.55        84.94 o                         
  14   2  -6       3605.43       3418.89        89.64 o                         
  16   2  -6         18.16         24.09        69.29 o                         
  18   2  -6        284.33        288.58        52.59 o                         
  20   2  -6       2140.65       2109.35        89.97 o                         
  22   2  -6         37.54         12.56        65.38 o                         
  24   2  -6       1773.49       1723.56        90.97 o                         
  26   2  -6        205.34        158.01        79.91 o                         
  28   2  -6       3244.34       3101.99       207.87 o                         
  30   2  -6       1679.89       1826.17       104.83 o                         
  32   2  -6       1723.76       1761.74       140.20 o                         
  34   2  -6        172.98        226.36        71.45 o                         
  36   2  -6        255.78        255.27        74.58 o                         
  38   2  -6         88.56        105.17        79.52 o                         
 -35   3  -6        133.72        328.69       100.05 o                         
 -33   3  -6        298.83        362.37        95.90 o                         
 -31   3  -6       1136.01       1227.64       102.64 o                         
 -29   3  -6         77.64        149.96        78.48 o                         
 -27   3  -6        704.56        796.01        85.26 o                         
 -25   3  -6        538.41        533.05       130.70 o                         
 -23   3  -6        140.70        121.06        66.25 o                         
 -21   3  -6         57.43         81.15        63.70 o                         
 -19   3  -6        460.21        463.80        67.31 o                         
 -17   3  -6       3415.51       3389.06       119.60 o                         
 -15   3  -6       4765.98       4767.47       134.68 o                         
 -13   3  -6      15732.82      15417.96       391.10 o                         
 -11   3  -6       4524.37       4724.42       129.54 o                         
  -9   3  -6       4219.86       4213.24       118.63 o                         
  -7   3  -6        222.88        270.54        54.11 o                         
  -5   3  -6        733.19        840.79        61.27 o                         
  -3   3  -6       1758.37       1654.35        87.72 o                         
  -1   3  -6        291.08        313.04        45.72 o                         
   1   3  -6        383.37        426.71        46.90 o                         
   3   3  -6       1855.06       1763.33        73.81 o                         
   5   3  -6        693.56        653.43        50.77 o                         
   7   3  -6        268.09        304.25        47.36 o                         
   9   3  -6       4199.65       3962.96        99.50 o                         
  11   3  -6       4163.54       4114.50       109.97 o                         
  13   3  -6      16159.38      15634.12       480.57 o                         
  15   3  -6       4083.88       4371.11       287.22 o                         
  17   3  -6       3467.65       3566.06       108.21 o                         
  19   3  -6        346.44        359.60        60.15 o                         
  21   3  -6         72.70         51.92       105.05 o                         
  23   3  -6        162.64        119.42        61.69 o                         
  25   3  -6        533.96        536.43        68.11 o                         
  27   3  -6        650.51        537.48        85.44 o                         
  29   3  -6        134.38        159.25        67.87 o                         
  31   3  -6       1096.32       1036.44        86.45 o                         
  33   3  -6        288.08        452.72        79.96 o                         
  35   3  -6        143.07        214.54       104.50 o                         
 -28   4  -6         19.02        163.08       244.20 o                         
 -26   4  -6        391.74        597.85       198.88 o                         
 -24   4  -6        396.70        647.40       229.61 o                         
 -22   4  -6         54.32        139.88        78.79 o                         
 -20   4  -6        469.31        663.32        82.33 o                         
 -18   4  -6        202.88        262.38       114.00 o                         
 -16   4  -6        154.12        164.01        82.70 o                         
 -14   4  -6        398.67        470.17        70.82 o                         
 -12   4  -6        204.29        207.16        65.51 o                         
 -10   4  -6        129.62        251.86        64.49 o                         
  -8   4  -6       1195.56       1218.77       107.29 o                         
  -6   4  -6         67.37         47.21        64.26 o                         
  -4   4  -6        999.61       1239.36        80.47 o                         
  -2   4  -6        632.37        599.95        79.91 o                         
   0   4  -6         23.21         19.71        49.75 o                         
   2   4  -6        614.54        624.75        57.87 o                         
   4   4  -6       1066.99       1051.26       107.81 o                         
   6   4  -6        100.65         78.11        51.90 o                         
   8   4  -6       1114.58       1008.30       102.26 o                         
  10   4  -6        107.19        148.53        58.66 o                         
  12   4  -6        213.62        177.87        59.81 o                         
  14   4  -6        373.53        424.76        66.28 o                         
  16   4  -6        176.88        187.38        64.31 o                         
  18   4  -6        232.11        248.60       107.85 o                         
  20   4  -6        460.98        543.79        71.93 o                         
  22   4  -6         63.05         93.82        85.50 o                         
  24   4  -6        421.53        451.32        85.50 o                         
  26   4  -6        339.57        358.16       117.35 o                         
  28   4  -6         26.64        139.01        77.11 o                         
 -19   5  -6        330.20        435.62       210.61 o                         
 -17   5  -6         22.59        139.00       249.22 o                         
 -15   5  -6        238.47        365.35       145.79 o                         
 -13   5  -6        200.15        288.33        82.14 o                         
 -11   5  -6         66.88        104.93       124.05 o                         
  -9   5  -6        267.00        270.61        89.97 o                         
  -7   5  -6        365.51        451.56        77.91 o                         
  -5   5  -6        509.02        422.06        77.05 o                         
  -3   5  -6        396.12        446.72        78.00 o                         
  -1   5  -6        276.31        135.85        72.77 o                         
   1   5  -6        242.69        142.25        73.10 o                         
   3   5  -6        359.68        266.80       100.55 o                         
   5   5  -6        336.70        291.62        70.13 o                         
   7   5  -6        382.36        451.16        73.61 o                         
   9   5  -6        310.27        374.94        74.75 o                         
  11   5  -6         66.09         53.01        68.58 o                         
  13   5  -6        237.66        232.42        72.32 o                         
  15   5  -6        175.33        194.54        78.63 o                         
  17   5  -6         37.51         46.00        77.02 o                         
  19   5  -6        312.75        404.42        87.80 o                         
 -41   1  -5         45.02         77.57        94.44 o                         
 -39   1  -5         70.74         47.40        65.58 o                         
 -37   1  -5         39.00          4.31        61.94 o                         
 -35   1  -5        170.71        135.40        60.36 o                         
 -33   1  -5        396.71        422.77        58.48 o                         
 -31   1  -5        465.33        463.84        56.50 o                         
 -29   1  -5        862.31        897.55        81.03 o                         
 -27   1  -5       1888.96       1882.73        82.58 o                         
 -25   1  -5       1642.30       1743.05       144.67 o                         
 -23   1  -5        433.86        393.72        82.14 o                         
 -21   1  -5        317.08        321.18        38.63 o                         
 -19   1  -5         55.11         61.88        32.29 o                         
 -17   1  -5        414.35        427.89        33.52 o                         
 -15   1  -5        942.70        996.27        47.77 o                         
 -13   1  -5        263.30        327.67        60.91 o                         
 -11   1  -5        751.79        836.91        41.79 o                         
  -9   1  -5        352.46        440.46        50.52 o                         
  -7   1  -5       2218.90       2216.34        46.37 o                         
  -5   1  -5       4492.64       4537.78        70.42 o                         
  -3   1  -5       3925.04       3833.47        60.39 o                         
  -1   1  -5      16141.31      15694.85       248.54 o                         
   1   1  -5       7932.02       7502.39       130.94 o                         
   3   1  -5       6825.93       6664.32        96.88 o                         
   5   1  -5       4253.24       4056.51        68.75 o                         
   7   1  -5       1512.05       1400.77        43.18 o                         
   9   1  -5        281.84        261.84        16.66 o                         
  11   1  -5        792.59        804.07        29.65 o                         
  13   1  -5        165.90        200.99        20.67 o                         
  15   1  -5        578.40        605.74        29.91 o                         
  17   1  -5        610.77        643.69        34.01 o                         
  19   1  -5        104.35        120.94        26.95 o                         
  21   1  -5        162.31        164.65        30.56 o                         
  23   1  -5        557.40        600.82        58.90 o                         
  25   1  -5       2093.51       2046.95        65.40 o                         
  27   1  -5       1361.80       1393.88        92.81 o                         
  29   1  -5       1372.62       1191.98       172.11 o                         
  31   1  -5        382.16        377.64        82.70 o                         
  33   1  -5        512.01        443.68        65.99 o                         
  35   1  -5        128.05         80.36        83.82 o                         
  37   1  -5         20.27        -42.29        77.67 o                         
  39   1  -5         64.87        -63.70        92.76 o                         
  41   1  -5         21.64        -20.12        95.00 o                         
 -38   2  -5          3.35        -22.02        69.85 o                         
 -36   2  -5         36.09         91.75        64.23 o                         
 -34   2  -5        189.87        136.85       110.08 o                         
 -32   2  -5        158.73        201.72        58.78 o                         
 -30   2  -5        393.35        385.24       146.12 o                         
 -28   2  -5        529.49        509.30        79.10 o                         
 -26   2  -5        800.51        645.04        51.35 o                         
 -24   2  -5        853.84        777.62        52.39 o                         
 -22   2  -5        215.14        159.13        49.95 o                         
 -20   2  -5        209.48        204.23        38.69 o                         
 -18   2  -5         31.01         35.94        32.93 o                         
 -16   2  -5        566.64        552.69        36.47 o                         
 -14   2  -5        424.19        385.70        32.75 o                         
 -12   2  -5        153.12        175.12        26.82 o                         
 -10   2  -5        255.24        265.93        26.10 o                         
  -8   2  -5        276.99        296.14        23.92 o                         
  -6   2  -5        776.91        808.71        41.70 o                         
  -4   2  -5        873.70        913.73        59.23 o                         
  -2   2  -5       8969.62       9382.57       169.53 o                         
   0   2  -5       7791.02       8273.19       124.40 o                         
   2   2  -5       6003.15       6495.39       105.30 o                         
   4   2  -5       1583.77       1582.46        55.65 o                         
   6   2  -5        673.63        653.84        45.06 o                         
   8   2  -5        516.09        535.35        37.77 o                         
  10   2  -5        399.23        406.05        40.10 o                         
  12   2  -5        232.10        242.37        40.08 o                         
  14   2  -5        367.01        384.12        50.85 o                         
  16   2  -5        773.07        760.79        51.66 o                         
  18   2  -5         15.14          7.57        46.65 o                         
  20   2  -5        258.07        343.19        53.96 o                         
  22   2  -5        198.71        131.56        52.02 o                         
  24   2  -5        448.67        439.18        59.34 o                         
  26   2  -5       1656.43       1542.65        96.42 o                         
  28   2  -5        429.87        369.40        63.37 o                         
  30   2  -5        404.34        409.04        82.70 o                         
  32   2  -5        117.72        132.76        65.69 o                         
  34   2  -5        126.11        168.23        70.97 o                         
  36   2  -5         35.35         27.80        93.32 o                         
  38   2  -5          5.71         64.59        75.16 o                         
 -35   3  -5         44.66         90.00        97.79 o                         
 -33   3  -5         42.11         14.19        86.74 o                         
 -31   3  -5         51.76        140.27       115.11 o                         
 -29   3  -5         88.42         59.47        73.45 o                         
 -27   3  -5         88.79         28.29        69.21 o                         
 -25   3  -5         56.68         21.40        65.23 o                         
 -23   3  -5         76.58         65.64       103.94 o                         
 -21   3  -5        264.74        252.14        62.21 o                         
 -19   3  -5        321.77        365.94        61.31 o                         
 -17   3  -5        568.90        614.27        64.96 o                         
 -15   3  -5       1091.91       1175.90        73.27 o                         
 -13   3  -5       1023.74       1033.94        87.81 o                         
 -11   3  -5       1625.47       1819.54       165.35 o                         
  -9   3  -5        329.37        343.02        52.15 o                         
  -7   3  -5        121.27        146.91        54.20 o                         
  -5   3  -5        203.53        283.97        49.80 o                         
  -3   3  -5         13.23        -45.66        45.66 o                         
  -1   3  -5         52.54         20.43        38.40 o                         
   1   3  -5         91.72         -0.62        38.68 o                         
   3   3  -5         17.73          4.13        39.95 o                         
   5   3  -5        160.41        156.42        42.64 o                         
   7   3  -5         63.44         90.95        55.74 o                         
   9   3  -5        595.66        602.84        53.77 o                         
  11   3  -5       1605.75       1576.11        83.49 o                         
  13   3  -5        491.17        454.73        57.89 o                         
  15   3  -5        523.55        450.58        63.14 o                         
  17   3  -5        689.59        714.11       162.55 o                         
  19   3  -5        577.70        521.47        62.44 o                         
  21   3  -5        297.50        243.23        60.06 o                         
  23   3  -5        128.88        198.79        59.95 o                         
  25   3  -5         93.42         85.39        63.80 o                         
  27   3  -5         45.66        104.89        66.86 o                         
  29   3  -5        135.97        261.86        71.70 o                         
  31   3  -5         26.02        143.94        74.95 o                         
  33   3  -5         59.71        120.06        79.75 o                         
  35   3  -5         82.63         81.61        82.44 o                         
 -30   4  -5         36.37        245.40       160.38 o                         
 -28   4  -5         33.07        168.81       330.19 o                         
 -26   4  -5         41.27        243.51       174.90 o                         
 -24   4  -5        145.36        146.07       101.70 o                         
 -22   4  -5        159.30        197.29       244.20 o                         
 -20   4  -5          4.17          0.16       160.93 o                         
 -18   4  -5        326.76        364.06       115.67 o                         
 -16   4  -5        214.95        311.29        68.66 o                         
 -14   4  -5        505.97        485.60        68.88 o                         
 -12   4  -5        381.01        403.07        64.91 o                         
 -10   4  -5        186.86        220.74        65.38 o                         
  -8   4  -5        121.63        148.61        90.53 o                         
  -6   4  -5         35.95         89.97        58.31 o                         
  -4   4  -5         98.61        108.34        57.39 o                         
  -2   4  -5        267.40        185.88        50.46 o                         
   0   4  -5         56.82         25.91        48.06 o                         
   2   4  -5        145.19        158.81        50.20 o                         
   4   4  -5        166.58        180.65        51.82 o                         
   6   4  -5         56.19         23.85        50.00 o                         
   8   4  -5        236.27        207.81        60.91 o                         
  10   4  -5         97.10         22.80        55.63 o                         
  12   4  -5        242.59        271.44        59.90 o                         
  14   4  -5        541.81        455.57        64.96 o                         
  16   4  -5        430.51        350.37        64.48 o                         
  18   4  -5        223.68        164.28        65.38 o                         
  20   4  -5          3.00         30.36        62.01 o                         
  22   4  -5        164.32        166.79        78.23 o                         
  24   4  -5         85.89        183.23        72.31 o                         
  26   4  -5         26.33         10.62        72.18 o                         
  28   4  -5         26.82         82.38       162.61 o                         
  30   4  -5         19.65        241.49        84.85 o                         
 -19   5  -5        174.67        404.63       158.08 o                         
 -17   5  -5         48.58         76.28       167.64 o                         
 -15   5  -5         78.76        200.81       135.23 o                         
 -13   5  -5        185.10        290.76       138.58 o                         
 -11   5  -5        131.30        136.27        97.79 o                         
  -9   5  -5        193.25        164.15        74.36 o                         
  -7   5  -5         41.73         86.86        68.68 o                         
  -5   5  -5        322.69        303.64        72.72 o                         
  -3   5  -5        296.64        285.07        70.70 o                         
  -1   5  -5        566.91        458.11        73.84 o                         
   1   5  -5        337.67        309.61        88.52 o                         
   3   5  -5        305.40        218.76        97.13 o                         
   5   5  -5        238.46        172.46        66.25 o                         
   7   5  -5         73.25        109.32        65.98 o                         
   9   5  -5        126.35         84.13        68.72 o                         
  11   5  -5        123.66        157.42        69.39 o                         
  13   5  -5         94.14        124.50        70.87 o                         
  15   5  -5         63.05        131.08       107.85 o                         
  17   5  -5         24.93         30.62       125.17 o                         
  19   5  -5        289.39        288.66        82.54 o                         
 -42   0  -4       1109.55       1270.60       125.17 o                         
 -40   0  -4        209.66        309.58       100.58 o                         
 -38   0  -4        712.13        714.03       100.58 o                         
 -36   0  -4        797.15        560.92        86.06 o                         
 -34   0  -4       1158.91       1390.18       106.17 o                         
 -32   0  -4        550.51        474.98        80.47 o                         
 -30   0  -4        276.29        293.93        70.41 o                         
 -28   0  -4       3454.16       3369.23       138.58 o                         
 -26   0  -4       4592.06       4562.71       148.64 o                         
 -24   0  -4       2854.65       2912.13       114.00 o                         
 -22   0  -4       2674.57       2739.01       106.17 o                         
 -20   0  -4       1006.90        927.50        78.23 o                         
 -18   0  -4      11257.14      11653.21       259.28 o                         
 -16   0  -4       6112.75       6359.59       155.35 o                         
 -14   0  -4       6478.65       6932.92       162.05 o                         
 -12   0  -4       1465.02       1310.83        62.59 o                         
 -10   0  -4      34694.11      36217.84       741.97 o                         
  -8   0  -4       6929.79       7013.39       156.46 o                         
  -6   0  -4       2143.13       2058.40        65.94 o                         
  -4   0  -4       3831.20       3923.45        97.23 o                         
  -2   0  -4      14098.28      14681.58       305.10 o                         
   2   0  -4      13528.36      13886.05       275.43 o                         
   4   0  -4       4048.51       3870.08       151.94 o                         
   6   0  -4       2285.91       2167.81        43.06 o                         
   8   0  -4       6303.96       6514.63       101.15 o                         
  10   0  -4      35233.72      37289.11       531.37 o                         
  12   0  -4       1353.12       1273.02        67.06 o                         
  14   0  -4       5638.50       5970.78       143.05 o                         
  16   0  -4       7376.32       7562.02       176.58 o                         
  18   0  -4      10704.79      11276.58       250.34 o                         
  20   0  -4       1006.03        824.68        72.64 o                         
  22   0  -4       2439.37       2432.79       100.58 o                         
  24   0  -4       3017.61       3136.77       117.35 o                         
  26   0  -4       4504.64       4196.14       140.82 o                         
  28   0  -4       3415.14       3630.75       132.99 o                         
  30   0  -4        262.64        265.99        69.29 o                         
  32   0  -4        562.18        407.92        77.11 o                         
  34   0  -4       1245.35       1373.42       119.58 o                         
  36   0  -4        567.80        640.27        87.17 o                         
 -41   1  -4        314.72        284.09        77.84 o                         
 -39   1  -4        322.83        488.77        75.03 o                         
 -37   1  -4         36.58         28.31       103.38 o                         
 -35   1  -4       1186.77       1296.62        75.82 o                         
 -33   1  -4        108.55        122.14        89.97 o                         
 -31   1  -4         35.97          3.59        49.35 o                         
 -29   1  -4        329.16        362.20        49.39 o                         
 -27   1  -4      16388.59      15867.21       253.28 o                         
 -25   1  -4       2183.20       2285.06        81.29 o                         
 -23   1  -4       4496.35       4337.58        97.98 o                         
 -21   1  -4        690.41        808.93       140.82 o                         
 -19   1  -4       1046.77        979.47        54.53 o                         
 -17   1  -4       1248.74       1294.18        51.76 o                         
 -15   1  -4       1365.48       1314.03        49.00 o                         
 -13   1  -4       1357.08       1293.05        46.23 o                         
 -11   1  -4       3721.47       3643.03        68.70 o                         
  -9   1  -4        223.37        240.56        41.16 o                         
  -7   1  -4       5068.55       5207.03        77.50 o                         
  -5   1  -4       1334.23       1308.90        33.89 o                         
  -3   1  -4      36179.03      37949.36       449.66 o                         
  -1   1  -4     100298.34     104759.70      2700.46 o                         
   1   1  -4      93021.23      96512.79      1158.75 o                         
   3   1  -4      39054.96      40030.77       652.47 o                         
   5   1  -4       1102.99       1003.93        38.31 o                         
   7   1  -4       4901.42       4859.26        97.23 o                         
   9   1  -4        259.28        263.23        16.56 o                         
  11   1  -4       4216.54       3985.39        59.83 o                         
  13   1  -4       1229.45       1195.69        36.04 o                         
  15   1  -4       1530.62       1551.92        41.33 o                         
  17   1  -4       1474.08       1344.07        42.32 o                         
  19   1  -4        872.75        764.31        45.83 o                         
  21   1  -4        778.60        854.99        42.67 o                         
  23   1  -4       4335.16       4322.72        97.13 o                         
  25   1  -4       1841.20       1825.03        64.24 o                         
  27   1  -4      16292.04      15966.51       211.32 o                         
  29   1  -4        168.29        206.23        97.79 o                         
  31   1  -4         23.92        -18.09        76.56 o                         
  33   1  -4        129.27          3.60       186.08 o                         
  35   1  -4       1298.66       1191.74       155.35 o                         
  37   1  -4         27.26        -63.94       141.38 o                         
  39   1  -4        361.50        266.73       125.17 o                         
  41   1  -4        251.84        159.82       106.17 o                         
 -40   2  -4        128.81        144.24        75.75 o                         
 -38   2  -4        210.83        164.61        70.65 o                         
 -36   2  -4        474.64        564.03        69.14 o                         
 -34   2  -4        420.37        470.03        62.79 o                         
 -32   2  -4        617.08        589.89       183.27 o                         
 -30   2  -4        271.62        127.27       101.39 o                         
 -28   2  -4        789.81        682.50        54.24 o                         
 -26   2  -4        133.19         94.21        87.64 o                         
 -24   2  -4       1056.02       1034.02        53.27 o                         
 -22   2  -4       1602.72       1522.75        70.44 o                         
 -20   2  -4        183.81        184.54        38.16 o                         
 -18   2  -4       1611.13       1534.06        58.84 o                         
 -16   2  -4       1524.74       1512.10        66.14 o                         
 -14   2  -4        900.62        845.84        54.81 o                         
 -12   2  -4       1637.11       1572.70        48.16 o                         
 -10   2  -4       2856.46       2856.99        68.37 o                         
  -8   2  -4       2991.60       2920.33        64.86 o                         
  -6   2  -4       2130.18       2187.12        44.99 o                         
  -4   2  -4       4301.25       4387.74        98.83 o                         
  -2   2  -4       2055.28       2130.33        77.81 o                         
   0   2  -4       3892.56       4173.27        78.25 o                         
   2   2  -4       1681.23       1747.85        55.65 o                         
   4   2  -4       4600.26       4455.08        82.72 o                         
   6   2  -4       2047.68       2014.13        58.41 o                         
   8   2  -4       2761.00       2651.93        76.68 o                         
  10   2  -4       3022.90       2873.51        75.10 o                         
  12   2  -4       1469.74       1292.76        62.98 o                         
  14   2  -4        762.56        849.27        54.76 o                         
  16   2  -4       1681.48       1590.27        84.94 o                         
  18   2  -4       1516.13       1477.22       118.47 o                         
  20   2  -4        227.04        142.77        52.02 o                         
  22   2  -4       1627.78       1504.90       143.61 o                         
  24   2  -4       1030.04       1035.41        72.43 o                         
  26   2  -4        181.08        129.14        57.56 o                         
  28   2  -4        819.88        730.77        68.99 o                         
  30   2  -4        158.14        101.67        86.61 o                         
  32   2  -4        547.13        520.71        73.48 o                         
  34   2  -4        390.17        342.99        71.95 o                         
  36   2  -4        431.83        469.78       118.47 o                         
  38   2  -4        228.05        149.42        79.16 o                         
  40   2  -4        109.06        304.46       126.29 o                         
 -35   3  -4        391.22        445.40        98.55 o                         
 -33   3  -4        366.08        377.70        90.31 o                         
 -31   3  -4         35.24        119.97        77.47 o                         
 -29   3  -4        368.14        435.05        79.81 o                         
 -27   3  -4        350.79        475.08        76.00 o                         
 -25   3  -4        512.36        604.48       108.91 o                         
 -23   3  -4        411.01        440.72        77.67 o                         
 -21   3  -4        693.20        729.38        88.85 o                         
 -19   3  -4        488.96        574.44        63.27 o                         
 -17   3  -4        786.78        835.39        65.23 o                         
 -15   3  -4        297.79        365.51        57.07 o                         
 -13   3  -4        111.99        100.57        77.11 o                         
 -11   3  -4        423.80        510.14        55.06 o                         
  -9   3  -4       1086.86       1077.76       172.11 o                         
  -7   3  -4       2517.84       2372.57        86.36 o                         
  -5   3  -4       1046.60       1006.08        69.81 o                         
  -3   3  -4        120.66        102.28        39.49 o                         
  -1   3  -4       1010.84        979.90        94.07 o                         
   1   3  -4        878.17        804.39        56.03 o                         
   3   3  -4        178.40        155.67        39.60 o                         
   5   3  -4       1080.18       1025.24        63.18 o                         
   7   3  -4       2304.92       2193.43        74.34 o                         
   9   3  -4        866.89        947.32        69.01 o                         
  11   3  -4        501.71        517.06        76.56 o                         
  13   3  -4        127.02        128.62        50.77 o                         
  15   3  -4        359.37        314.44        67.06 o                         
  17   3  -4        961.93        935.22        65.13 o                         
  19   3  -4        555.59        520.62        61.18 o                         
  21   3  -4        712.88        816.69        91.08 o                         
  23   3  -4        397.42        460.05        63.44 o                         
  25   3  -4        441.26        425.27        83.26 o                         
  27   3  -4        382.56        429.09        69.16 o                         
  29   3  -4        433.41        386.52        71.03 o                         
  31   3  -4         23.59         34.17        71.42 o                         
  33   3  -4        348.97        429.06        98.35 o                         
  35   3  -4        323.28        430.24        89.12 o                         
 -30   4  -4        101.41        205.05       135.79 o                         
 -28   4  -4        313.73        374.82       109.52 o                         
 -26   4  -4         95.65        245.40       144.73 o                         
 -24   4  -4        139.45        218.49       170.43 o                         
 -22   4  -4        276.41        368.19        75.39 o                         
 -20   4  -4        450.94        438.51       191.05 o                         
 -18   4  -4       1944.47       2073.76       112.17 o                         
 -16   4  -4        152.38        230.77        65.35 o                         
 -14   4  -4        662.71        797.43        70.62 o                         
 -12   4  -4        793.19        895.84       124.61 o                         
 -10   4  -4       1076.01       1148.69        73.84 o                         
  -8   4  -4         59.78         95.32        56.55 o                         
  -6   4  -4       1656.46       1573.48        96.40 o                         
  -4   4  -4        380.61        418.33        60.67 o                         
  -2   4  -4         94.94         82.43        47.64 o                         
   0   4  -4        883.27        955.25        58.98 o                         
   2   4  -4        100.04         49.43        47.90 o                         
   4   4  -4        443.52        436.23        53.35 o                         
   6   4  -4       1875.11       1568.64       114.74 o                         
   8   4  -4        122.71         47.94       116.23 o                         
  10   4  -4       1184.33       1071.19        92.20 o                         
  12   4  -4        726.19        757.83        69.29 o                         
  14   4  -4        709.59        597.96        64.26 o                         
  16   4  -4        232.01        349.91        62.64 o                         
  18   4  -4       1666.22       1719.90       104.43 o                         
  20   4  -4        388.37        458.46        66.67 o                         
  22   4  -4        266.69        231.19        64.26 o                         
  24   4  -4        126.71        185.30       120.14 o                         
  26   4  -4        172.61        216.82        93.32 o                         
  28   4  -4        277.06        262.15        78.49 o                         
  30   4  -4        128.21        134.71       194.46 o                         
 -19   5  -4         72.52        193.62       107.85 o                         
 -17   5  -4        479.77        513.36       117.85 o                         
 -15   5  -4         54.58        123.29       113.44 o                         
 -13   5  -4         65.66         69.01        71.46 o                         
 -11   5  -4        201.67        268.86        73.58 o                         
  -9   5  -4        120.50         97.17        69.25 o                         
  -7   5  -4        102.20        206.89        68.65 o                         
  -5   5  -4        176.57        243.04        68.58 o                         
  -3   5  -4        170.96        105.59       106.73 o                         
  -1   5  -4        468.51        470.24        64.49 o                         
   1   5  -4        490.73        440.32       121.43 o                         
   3   5  -4        121.99        133.76       135.23 o                         
   5   5  -4        214.56        198.86       107.85 o                         
   7   5  -4        111.31        137.50        64.98 o                         
   9   5  -4         95.78         48.24        64.50 o                         
  11   5  -4        201.87        229.11        69.26 o                         
  13   5  -4         51.96         88.20        68.72 o                         
  15   5  -4        107.65         95.89        78.79 o                         
  17   5  -4        524.08        532.86        83.38 o                         
  19   5  -4         42.30        103.40       108.97 o                         
 -41   1  -3        375.73        357.01       116.23 o                         
 -39   1  -3        398.75        491.17        73.81 o                         
 -37   1  -3        210.06        275.80        62.98 o                         
 -35   1  -3        147.41        151.99        60.06 o                         
 -33   1  -3        525.18        452.13        56.64 o                         
 -31   1  -3        450.30        433.00        91.64 o                         
 -29   1  -3       1106.74       1319.96        81.03 o                         
 -27   1  -3       2552.49       2617.14        88.09 o                         
 -25   1  -3       1621.48       1581.36       149.14 o                         
 -23   1  -3       2470.57       2418.96        75.47 o                         
 -21   1  -3        524.34        456.12        36.69 o                         
 -19   1  -3        356.13        320.62        32.29 o                         
 -17   1  -3        242.50        233.54        29.63 o                         
 -15   1  -3       4141.07       4542.06        85.35 o                         
 -13   1  -3       4846.04       5337.38       102.26 o                         
 -11   1  -3       3691.70       3769.00        69.93 o                         
  -9   1  -3        732.22        724.76        84.98 o                         
  -7   1  -3       1863.43       1898.09        40.20 o                         
  -5   1  -3       8967.93       8636.13       113.89 o                         
  -3   1  -3      21972.39      21705.38       262.64 o                         
  -1   1  -3      22648.25      22093.98       467.66 o                         
   1   1  -3      45305.54      44789.44       541.40 o                         
   3   1  -3      18993.18      17623.22       223.45 o                         
   5   1  -3       7923.51       7456.88       105.12 o                         
   7   1  -3       3139.18       2990.93        62.79 o                         
   9   1  -3        569.98        550.57        23.62 o                         
  11   1  -3       2166.48       2145.97        41.33 o                         
  13   1  -3       8345.97       9079.62       118.13 o                         
  15   1  -3       2529.94       2659.41        51.36 o                         
  17   1  -3        123.83        167.07        24.95 o                         
  19   1  -3        285.87        347.08        29.30 o                         
  21   1  -3        991.28        953.03        49.30 o                         
  23   1  -3       1260.68       1175.72        97.97 o                         
  25   1  -3       2569.22       2491.99        69.86 o                         
  27   1  -3       1900.45       1972.79        70.26 o                         
  29   1  -3        777.69        833.58        51.64 o                         
  31   1  -3        728.35        616.26        99.97 o                         
  33   1  -3        499.71        461.11       183.23 o                         
  35   1  -3        112.35         -9.13       197.82 o                         
  37   1  -3        147.65        -58.19       191.67 o                         
  39   1  -3        463.86        351.23       236.37 o                         
  41   1  -3        313.04        233.53       218.49 o                         
 -40   2  -3        139.65         82.02        72.84 o                         
 -38   2  -3         34.16         49.23        96.11 o                         
 -36   2  -3         62.35        109.36        63.21 o                         
 -34   2  -3        127.84         97.12        58.05 o                         
 -32   2  -3        248.64        244.93        56.09 o                         
 -30   2  -3        594.79        602.39        58.06 o                         
 -28   2  -3        813.36        677.04        57.64 o                         
 -26   2  -3       1158.96       1044.90        59.48 o                         
 -24   2  -3        198.76        235.44        54.97 o                         
 -22   2  -3        751.12        647.32        68.15 o                         
 -20   2  -3        332.95        354.44        45.27 o                         
 -18   2  -3        751.92        768.24        58.87 o                         
 -16   2  -3        644.87        717.87        36.92 o                         
 -14   2  -3       1243.75       1182.27        47.01 o                         
 -12   2  -3       1375.50       1336.30        50.78 o                         
 -10   2  -3        698.13        665.16        95.82 o                         
  -8   2  -3        457.96        509.30        28.77 o                         
  -6   2  -3       1134.03       1173.69        34.05 o                         
  -4   2  -3       1249.54       1262.84        55.98 o                         
  -2   2  -3       3431.43       3499.18        69.86 o                         
   0   2  -3       2036.51       2074.29        55.98 o                         
   2   2  -3       3645.79       3759.97        73.44 o                         
   4   2  -3       2118.78       2115.79        57.38 o                         
   6   2  -3       1137.10       1116.81        50.03 o                         
   8   2  -3        616.78        634.54        44.74 o                         
  10   2  -3        365.80        334.93        53.39 o                         
  12   2  -3       1313.76       1249.91       101.81 o                         
  14   2  -3        684.97        686.24        44.38 o                         
  16   2  -3        809.69        718.07        47.49 o                         
  18   2  -3        501.53        453.22        60.18 o                         
  20   2  -3        657.78        589.15        52.34 o                         
  22   2  -3        625.09        623.76        62.75 o                         
  24   2  -3        411.52        360.88        76.00 o                         
  26   2  -3        789.02        740.45        65.66 o                         
  28   2  -3        739.50        738.61        67.30 o                         
  30   2  -3        677.98        628.46        73.04 o                         
  32   2  -3        127.36         92.66        67.40 o                         
  34   2  -3        114.13        126.36        69.49 o                         
  36   2  -3         53.80         52.71        75.16 o                         
  38   2  -3         62.04        104.70        75.99 o                         
  40   2  -3        237.46        127.76        82.97 o                         
 -35   3  -3          3.79         81.71        88.66 o                         
 -33   3  -3        102.26        106.92        81.21 o                         
 -31   3  -3         62.56        119.93        78.28 o                         
 -29   3  -3        244.46        204.52        72.20 o                         
 -27   3  -3        492.99        444.69        72.25 o                         
 -25   3  -3        139.05        106.34        64.04 o                         
 -23   3  -3         74.34         88.45        61.47 o                         
 -21   3  -3        170.30        165.84        67.61 o                         
 -19   3  -3        220.54        244.67        57.14 o                         
 -17   3  -3        301.29        348.88        55.97 o                         
 -15   3  -3        214.95        285.63        54.18 o                         
 -13   3  -3        344.42        359.27        53.12 o                         
 -11   3  -3        437.19        483.36        52.02 o                         
  -9   3  -3         43.80         75.80        44.63 o                         
  -7   3  -3         34.04        100.95        42.78 o                         
  -5   3  -3        350.34        433.25        46.88 o                         
  -3   3  -3         97.05         88.03        36.69 o                         
  -1   3  -3        644.46        664.82        43.01 o                         
   1   3  -3       1197.08       1197.04        59.99 o                         
   3   3  -3        102.74        118.17        37.07 o                         
   5   3  -3        601.42        646.67        82.76 o                         
   7   3  -3         43.54         25.64        41.96 o                         
   9   3  -3         58.73         20.28        43.42 o                         
  11   3  -3        489.35        496.05        77.67 o                         
  13   3  -3        546.34        593.29        54.48 o                         
  15   3  -3        206.96        193.41        52.01 o                         
  17   3  -3        234.93        149.41        52.43 o                         
  19   3  -3        150.44        124.58        51.45 o                         
  21   3  -3        201.59        183.01        59.33 o                         
  23   3  -3         44.02         83.56        56.82 o                         
  25   3  -3        147.47        158.34        62.21 o                         
  27   3  -3        317.55        290.53        66.56 o                         
  29   3  -3        127.48         93.01        68.11 o                         
  31   3  -3         85.99         44.64        71.16 o                         
  33   3  -3         92.64        238.91       103.94 o                         
  35   3  -3          2.41         78.92        79.75 o                         
 -30   4  -3        210.98        356.92       170.38 o                         
 -28   4  -3        114.74        318.51       168.76 o                         
 -26   4  -3        356.86        353.44       140.82 o                         
 -24   4  -3        240.35        261.51       121.82 o                         
 -22   4  -3        185.77        202.92       133.55 o                         
 -20   4  -3        316.23        282.18       109.52 o                         
 -18   4  -3        147.42        214.58       134.11 o                         
 -16   4  -3        826.69        970.48        74.56 o                         
 -14   4  -3       2619.34       2665.63       117.85 o                         
 -12   4  -3       2089.27       2286.00       102.90 o                         
 -10   4  -3       1387.21       1447.23        94.28 o                         
  -8   4  -3        535.73        508.69        61.46 o                         
  -6   4  -3        238.32        252.88        56.43 o                         
  -4   4  -3        218.70        195.02        61.77 o                         
  -2   4  -3        705.49        764.62        70.00 o                         
   0   4  -3        344.91        271.71        47.59 o                         
   2   4  -3        450.73        504.27        51.88 o                         
   4   4  -3        239.69        206.88        48.76 o                         
   6   4  -3        309.97        277.37        52.98 o                         
   8   4  -3        511.03        437.10        55.48 o                         
  10   4  -3       1012.52       1026.79        80.01 o                         
  12   4  -3       2766.76       2661.51       101.64 o                         
  14   4  -3       1726.35       1852.47        96.14 o                         
  16   4  -3       1441.59       1446.02        96.56 o                         
  18   4  -3         81.76        153.72        61.09 o                         
  20   4  -3        200.90        172.02        62.84 o                         
  22   4  -3        367.18        382.03        70.21 o                         
  24   4  -3        277.97        312.86        71.61 o                         
  26   4  -3        202.19        313.20        76.04 o                         
  28   4  -3        129.22         48.49       150.88 o                         
  30   4  -3        202.02        139.05        84.55 o                         
 -21   5  -3        167.42        278.79       120.14 o                         
 -19   5  -3         89.75        147.42       130.76 o                         
 -17   5  -3        164.19        154.62       176.02 o                         
 -15   5  -3        433.20        495.63       106.12 o                         
 -13   5  -3        232.98        157.51       106.17 o                         
 -11   5  -3        592.44        478.41       165.35 o                         
  -9   5  -3        134.81        119.90        86.06 o                         
  -7   5  -3        359.10        378.49        67.66 o                         
  -5   5  -3         89.31         67.64        62.30 o                         
  -3   5  -3        103.14         64.96       129.08 o                         
  -1   5  -3        100.96         15.90        61.96 o                         
   1   5  -3         90.43        -20.89        80.26 o                         
   3   5  -3         52.36        -29.18        57.67 o                         
   5   5  -3        185.71        119.78        64.26 o                         
   7   5  -3        248.70        245.31        64.98 o                         
   9   5  -3        164.97        146.81        65.11 o                         
  11   5  -3        723.53        666.75        73.18 o                         
  13   5  -3        377.10        362.23        73.75 o                         
  15   5  -3        268.40        303.12        75.40 o                         
  17   5  -3        337.50        350.83        80.77 o                         
  19   5  -3        139.68        212.72        82.70 o                         
  21   5  -3         95.71        188.61        86.62 o                         
 -42   0  -2        124.39        150.88       105.05 o                         
 -40   0  -2        247.79        467.16       103.94 o                         
 -38   0  -2        292.42        410.16        97.23 o                         
 -36   0  -2       1015.06       1056.02       101.70 o                         
 -34   0  -2        373.21        384.45        79.35 o                         
 -32   0  -2       1292.02       1354.42       118.47 o                         
 -30   0  -2        939.50        936.44        80.47 o                         
 -28   0  -2       5808.04       5359.45       165.40 o                         
 -26   0  -2        348.48        412.39        67.06 o                         
 -24   0  -2         82.17        107.29        52.53 o                         
 -22   0  -2       1485.91       1486.30        84.94 o                         
 -20   0  -2       6220.03       6127.24       156.46 o                         
 -18   0  -2       3629.26       3748.10       109.52 o                         
 -16   0  -2        145.51        158.70        40.23 o                         
 -14   0  -2       2758.77       2610.49        83.82 o                         
 -12   0  -2       4443.33       4664.42       115.11 o                         
 -10   0  -2       5324.01       5608.68       130.76 o                         
  -6   0  -2       3015.37       3227.29        78.23 o                         
  -4   0  -2      22693.73      22981.10       479.45 o                         
  -2   0  -2       8462.57       8831.50       177.70 o                         
   0   0  -2         20.95        -10.06        10.06 o                         
   2   0  -2       8642.80       8892.71       192.88 o                         
   4   0  -2      22835.07      22422.02       328.35 o                         
   6   0  -2       3295.62       3381.52        80.47 o                         
   8   0  -2      26040.00      24915.55       511.86 o                         
  10   0  -2       4989.86       5209.69       122.94 o                         
  12   0  -2       4384.06       4420.78       110.64 o                         
  14   0  -2       2850.58       2523.32        80.47 o                         
  16   0  -2         77.52         86.06        36.88 o                         
  18   0  -2       3319.04       3274.23       101.70 o                         
  20   0  -2       6357.90       6347.30       158.70 o                         
  22   0  -2       1451.81       1404.71        87.17 o                         
  24   0  -2         39.87         43.59        55.88 o                         
  26   0  -2        602.89        636.92        71.53 o                         
  28   0  -2       6081.89       5898.13       173.23 o                         
  30   0  -2        882.14        843.68        78.23 o                         
  32   0  -2       1190.72       1266.13       117.35 o                         
  34   0  -2        467.34        451.51        82.70 o                         
  36   0  -2        903.27        930.85        98.35 o                         
  38   0  -2        413.42        469.39        91.64 o                         
 -41   1  -2        801.33        822.41       130.76 o                         
 -39   1  -2         48.26         64.97        64.37 o                         
 -37   1  -2        925.00       1148.94        93.32 o                         
 -35   1  -2        233.90        277.13        60.04 o                         
 -33   1  -2        279.08        240.86        52.93 o                         
 -31   1  -2       3322.74       3044.39       100.28 o                         
 -29   1  -2        949.72        956.31        74.32 o                         
 -27   1  -2       1533.83       1500.45        78.92 o                         
 -25   1  -2        540.37        608.61        71.47 o                         
 -23   1  -2       1039.92       1057.17        62.98 o                         
 -21   1  -2       4270.85       4247.03        90.05 o                         
 -19   1  -2        455.04        475.16        53.64 o                         
 -17   1  -2       1517.19       1630.47        54.46 o                         
 -15   1  -2       4119.65       4091.99        79.39 o                         
 -13   1  -2      20911.36      22211.23       326.77 o                         
 -11   1  -2       5042.85       5343.60        90.08 o                         
  -9   1  -2       5407.77       5515.62        81.19 o                         
  -7   1  -2       3117.56       3140.44        52.66 o                         
  -5   1  -2        575.69        601.00        26.86 o                         
  -3   1  -2      35229.79      35563.39       418.50 o                         
  -1   1  -2       4791.12       4735.51        74.73 o                         
   1   1  -2       4793.45       4818.04        76.25 o                         
   3   1  -2      35466.20      35303.32       422.36 o                         
   5   1  -2        454.68        539.00        30.19 o                         
   7   1  -2       3086.35       2953.95        43.58 o                         
   9   1  -2       5079.63       4882.14        63.98 o                         
  11   1  -2       4655.39       5024.41        67.50 o                         
  13   1  -2      20715.85      21902.56       235.88 o                         
  15   1  -2       3912.54       3845.66        60.48 o                         
  17   1  -2       1525.78       1540.31        47.52 o                         
  19   1  -2        517.87        485.67        35.15 o                         
  21   1  -2       4212.90       4177.21        80.69 o                         
  23   1  -2       1037.04       1093.01        60.35 o                         
  25   1  -2        625.49        655.63        47.57 o                         
  27   1  -2       1627.54       1627.53        78.27 o                         
  29   1  -2        781.16        834.20       102.82 o                         
  31   1  -2       3510.71       3478.06       103.90 o                         
  33   1  -2        178.83        314.05        84.94 o                         
  35   1  -2        226.96        126.29        83.82 o                         
  37   1  -2        849.68        879.44        99.47 o                         
  39   1  -2         23.46         53.64        96.11 o                         
  41   1  -2        726.39        877.20       119.58 o                         
 -40   2  -2        789.33        806.66        79.35 o                         
 -38   2  -2        825.53        755.39       101.70 o                         
 -36   2  -2        399.91        462.78        66.50 o                         
 -34   2  -2         10.28         -2.66        57.19 o                         
 -32   2  -2        546.28        584.96        60.45 o                         
 -30   2  -2        796.87        726.41        92.19 o                         
 -28   2  -2        380.27        391.41        74.87 o                         
 -26   2  -2        573.11        587.57        48.49 o                         
 -24   2  -2       1180.70       1252.48        68.66 o                         
 -22   2  -2       1052.54       1089.18        57.04 o                         
 -20   2  -2       1513.90       1499.94        61.68 o                         
 -18   2  -2         54.13         76.45        32.36 o                         
 -16   2  -2        265.90        288.19        31.11 o                         
 -14   2  -2      24440.39      24838.86       313.36 o                         
 -12   2  -2       2302.68       2420.13        55.06 o                         
 -10   2  -2       7745.03       7730.60       111.51 o                         
  -8   2  -2       1237.29       1204.98        64.09 o                         
  -6   2  -2       2221.85       2300.76        46.40 o                         
  -4   2  -2       4037.11       4027.23        57.07 o                         
  -2   2  -2       2416.54       2388.92        55.42 o                         
   0   2  -2         14.45          1.24        25.90 o                         
   2   2  -2       2598.03       2475.77        55.37 o                         
   4   2  -2       3698.71       3578.86        66.95 o                         
   6   2  -2       2285.82       2218.75        55.25 o                         
   8   2  -2       1483.85       1436.38        51.79 o                         
  10   2  -2       7475.40       7468.29       118.49 o                         
  12   2  -2       2463.98       2531.31        68.18 o                         
  14   2  -2      24577.16      25007.37       450.99 o                         
  16   2  -2        246.59        274.74        24.10 o                         
  18   2  -2         39.12         69.97        25.86 o                         
  20   2  -2       1543.03       1505.51       109.90 o                         
  22   2  -2        942.46        971.30        88.72 o                         
  24   2  -2       1182.93       1062.30        69.54 o                         
  26   2  -2        631.31        691.95        77.77 o                         
  28   2  -2        313.14        366.25        81.03 o                         
  30   2  -2        791.73        799.28        75.17 o                         
  32   2  -2        592.12        594.10        73.71 o                         
  34   2  -2          9.50        -70.55        70.55 o                         
  36   2  -2        395.41        351.76        78.84 o                         
  38   2  -2        855.66        751.54       113.44 o                         
  40   2  -2        809.02        860.92        95.86 o                         
 -35   3  -2         86.24         36.97        86.93 o                         
 -33   3  -2         31.25         41.35        80.64 o                         
 -31   3  -2       1640.05       1514.29       122.00 o                         
 -29   3  -2         84.55        175.34        70.08 o                         
 -27   3  -2        219.43        248.44        68.87 o                         
 -25   3  -2        417.69        510.61        68.71 o                         
 -23   3  -2        456.54        476.80        60.99 o                         
 -21   3  -2       1618.83       1655.37        69.81 o                         
 -19   3  -2        541.07        630.40        65.28 o                         
 -17   3  -2        215.08        198.58        36.89 o                         
 -15   3  -2       1445.44       1446.10        58.59 o                         
 -13   3  -2       3849.09       3575.81       105.06 o                         
 -11   3  -2        239.49        220.06        29.49 o                         
  -9   3  -2        997.18        866.61        49.12 o                         
  -7   3  -2       1679.18       1662.76        46.25 o                         
  -5   3  -2        640.57        641.32        47.64 o                         
  -3   3  -2       4632.42       4430.50        87.91 o                         
  -1   3  -2        805.09        866.73        50.90 o                         
   1   3  -2        975.39        907.33        74.82 o                         
   3   3  -2       4627.17       4303.06        84.72 o                         
   5   3  -2        619.64        707.80        65.17 o                         
   7   3  -2       1692.10       1643.06        66.66 o                         
   9   3  -2        900.55        871.58        60.87 o                         
  11   3  -2        215.74        211.93        45.44 o                         
  13   3  -2       4025.06       3881.81        99.67 o                         
  15   3  -2       1233.61       1206.97        80.03 o                         
  17   3  -2        160.98        161.30        52.78 o                         
  19   3  -2        686.57        583.57        55.94 o                         
  21   3  -2       1506.53       1518.57        89.37 o                         
  23   3  -2        478.13        398.08        96.86 o                         
  25   3  -2        415.09        424.98        96.72 o                         
  27   3  -2        161.64        270.27        87.15 o                         
  29   3  -2        107.76         78.66        91.08 o                         
  31   3  -2       1714.51       1611.76       131.26 o                         
  33   3  -2         29.33         36.08        83.82 o                         
  35   3  -2         81.24         54.80        80.76 o                         
 -30   4  -2        381.31        546.10       277.11 o                         
 -28   4  -2         76.06        210.96       232.46 o                         
 -26   4  -2        680.26        867.72       140.82 o                         
 -24   4  -2        335.58        477.74       118.41 o                         
 -22   4  -2         75.56        142.09       107.29 o                         
 -20   4  -2        597.55        733.88       150.32 o                         
 -18   4  -2        676.93        655.71       135.23 o                         
 -16   4  -2        635.64        618.95        67.35 o                         
 -14   4  -2       5539.24       5627.07       145.34 o                         
 -12   4  -2        767.00       1083.53       110.64 o                         
 -10   4  -2       2267.59       2400.56        99.14 o                         
  -8   4  -2       1239.66       1369.10        86.48 o                         
  -6   4  -2         82.76        134.51        51.18 o                         
  -4   4  -2       1606.39       1503.01        77.61 o                         
  -2   4  -2        980.23        927.48        65.35 o                         
   0   4  -2          4.23         -8.37        43.37 o                         
   2   4  -2        992.96       1039.33        67.83 o                         
   4   4  -2       1483.12       1405.22        75.19 o                         
   6   4  -2        167.19        143.86        86.61 o                         
   8   4  -2       1434.18       1307.76        84.28 o                         
  10   4  -2       2227.07       2149.20        90.32 o                         
  12   4  -2        738.48        846.56        62.80 o                         
  14   4  -2       5678.57       5522.99       129.94 o                         
  16   4  -2        373.48        551.05        99.79 o                         
  18   4  -2        644.26        694.29       152.17 o                         
  20   4  -2        506.19        551.26        79.17 o                         
  22   4  -2        116.37        146.18        67.17 o                         
  24   4  -2        351.37        394.50        73.13 o                         
  26   4  -2        705.70        614.92        80.58 o                         
  28   4  -2         62.91        239.28        81.85 o                         
  30   4  -2        408.13        413.03        87.00 o                         
 -21   5  -2         80.44        486.16       245.87 o                         
 -19   5  -2        416.16        490.88       122.88 o                         
 -17   5  -2        337.77        467.37        75.28 o                         
 -15   5  -2        257.55        438.55       120.09 o                         
 -13   5  -2        537.66        591.62        73.64 o                         
 -11   5  -2        331.47        322.29        67.41 o                         
  -9   5  -2        545.28        541.65        97.18 o                         
  -7   5  -2        433.20        523.80        73.71 o                         
  -5   5  -2        120.28        128.02        59.43 o                         
  -3   5  -2        274.66        252.65        98.27 o                         
  -1   5  -2        186.61        128.29        55.76 o                         
   1   5  -2        177.43        182.16        58.08 o                         
   3   5  -2        272.12        299.94        60.34 o                         
   5   5  -2        136.52        121.37        59.08 o                         
   7   5  -2        367.21        455.30        66.45 o                         
   9   5  -2        569.50        763.89       117.91 o                         
  11   5  -2        216.40        256.74        68.51 o                         
  13   5  -2        728.95        731.43        78.90 o                         
  15   5  -2        233.07        223.97        73.61 o                         
  17   5  -2        391.05        419.31        80.50 o                         
  19   5  -2        469.52        614.48        85.46 o                         
  21   5  -2         80.93        177.96        81.85 o                         
 -41   1  -1        199.33        127.79        74.23 o                         
 -39   1  -1        254.84        262.66        65.11 o                         
 -37   1  -1        185.36        125.51        61.24 o                         
 -35   1  -1         13.84         94.88        64.26 o                         
 -33   1  -1         92.32         73.21        51.72 o                         
 -31   1  -1        447.94        358.80        52.67 o                         
 -29   1  -1        793.76        814.03        55.84 o                         
 -27   1  -1        753.40        674.13        48.92 o                         
 -25   1  -1        491.54        475.74        46.55 o                         
 -23   1  -1         71.16         -5.54        36.74 o                         
 -21   1  -1        248.76        227.46        35.94 o                         
 -19   1  -1        297.75        305.02        33.08 o                         
 -17   1  -1       1243.41       1424.74        82.70 o                         
 -15   1  -1       4324.55       4512.83        83.35 o                         
 -13   1  -1       5796.30       6072.46       101.53 o                         
 -11   1  -1       4370.00       4564.65        78.19 o                         
  -9   1  -1       1462.88       1467.66        53.82 o                         
  -7   1  -1        605.98        579.43        47.27 o                         
  -5   1  -1       1978.03       1945.42        81.11 o                         
  -3   1  -1       7528.01       7439.74       120.00 o                         
  -1   1  -1      15161.42      14858.72       147.78 o                         
   1   1  -1       8561.20       8125.15       137.45 o                         
   3   1  -1       4668.48       4435.36        64.93 o                         
   5   1  -1       1395.36       1301.91        40.69 o                         
   7   1  -1        614.81        582.79        25.29 o                         
   9   1  -1       2496.63       2486.74        41.47 o                         
  11   1  -1       4379.39       4386.34        61.09 o                         
  13   1  -1       3535.26       3596.24        63.68 o                         
  15   1  -1       4024.43       4273.77        73.90 o                         
  17   1  -1       2056.92       2114.47        54.57 o                         
  19   1  -1        365.09        387.74        32.05 o                         
  21   1  -1        317.20        260.76        38.37 o                         
  23   1  -1        130.16         79.02        35.54 o                         
  25   1  -1        797.95        871.61        62.43 o                         
  27   1  -1       1116.23       1223.33        71.48 o                         
  29   1  -1        539.91        533.13        57.14 o                         
  31   1  -1        301.25        272.07        53.92 o                         
  33   1  -1         98.59        225.76        84.94 o                         
  35   1  -1          9.50        -83.82        83.82 o                         
  37   1  -1        146.87        189.99        93.88 o                         
  39   1  -1        170.18        148.64        99.47 o                         
  41   1  -1        308.41        386.69       110.64 o                         
 -40   2  -1        162.99        174.07        73.89 o                         
 -38   2  -1        140.61        121.40        76.56 o                         
 -36   2  -1        110.59        150.69        60.79 o                         
 -34   2  -1        232.43        282.53        89.41 o                         
 -32   2  -1        275.82        293.57        54.88 o                         
 -30   2  -1        130.69         69.05       140.46 o                         
 -28   2  -1        270.84        291.37        50.28 o                         
 -26   2  -1        273.28        207.81        44.27 o                         
 -24   2  -1        188.69        196.79        42.53 o                         
 -22   2  -1         79.68         75.10        41.67 o                         
 -20   2  -1        225.27        298.70        39.18 o                         
 -18   2  -1        558.69        599.75        37.39 o                         
 -16   2  -1       1145.15       1132.37        48.84 o                         
 -14   2  -1       1790.27       1696.45        50.50 o                         
 -12   2  -1       1527.87       1500.46        44.71 o                         
 -10   2  -1       1767.76       1704.02        44.37 o                         
  -8   2  -1        801.80        820.49        34.53 o                         
  -6   2  -1       1028.78        992.39        33.05 o                         
  -4   2  -1        826.37        829.70        27.58 o                         
  -2   2  -1        974.00        985.46        25.74 o                         
   0   2  -1       2338.18       2352.09        51.56 o                         
   2   2  -1       1219.27       1177.98        41.80 o                         
   4   2  -1        915.68        872.81        41.09 o                         
   6   2  -1       1026.83        964.88        45.59 o                         
   8   2  -1        574.61        586.28        42.41 o                         
  10   2  -1       1058.10       1030.56        51.91 o                         
  12   2  -1       2017.62       1966.59        63.70 o                         
  14   2  -1       2998.07       3096.52        54.86 o                         
  16   2  -1        795.33        805.80        35.25 o                         
  18   2  -1        565.63        585.33        32.13 o                         
  20   2  -1        130.72        140.11        34.36 o                         
  22   2  -1        120.57        150.79        53.04 o                         
  24   2  -1        145.35        157.78        56.41 o                         
  26   2  -1        279.29        291.71        59.51 o                         
  28   2  -1        310.09        286.46       110.03 o                         
  30   2  -1        161.78        185.05        95.47 o                         
  32   2  -1        139.32        112.36       100.50 o                         
  34   2  -1        451.66        339.62        77.59 o                         
  36   2  -1         67.76         50.03        73.40 o                         
  38   2  -1        208.97        189.23       115.11 o                         
  40   2  -1        141.68         99.26        83.24 o                         
 -37   3  -1        145.40        235.81       103.94 o                         
 -35   3  -1        155.14        162.19       153.67 o                         
 -33   3  -1        225.41        105.40       138.02 o                         
 -31   3  -1        131.74        190.17        74.60 o                         
 -29   3  -1        250.26        363.06       100.03 o                         
 -27   3  -1        606.85        589.99        74.26 o                         
 -25   3  -1        936.14        866.28        91.08 o                         
 -23   3  -1        294.90        304.44        43.93 o                         
 -21   3  -1        426.58        426.14        65.12 o                         
 -19   3  -1        357.10        392.49        39.91 o                         
 -17   3  -1         43.31         17.52        34.67 o                         
 -15   3  -1        241.64        269.42        35.06 o                         
 -13   3  -1        382.82        387.49        42.22 o                         
 -11   3  -1        144.57        158.41        28.99 o                         
  -9   3  -1        772.54        747.57        62.96 o                         
  -7   3  -1        865.28        795.60        57.43 o                         
  -5   3  -1        624.24        643.33        28.30 o                         
  -3   3  -1       1389.50       1342.15        53.01 o                         
  -1   3  -1       4532.75       4476.39        82.94 o                         
   1   3  -1       2184.48       2250.83        61.70 o                         
   3   3  -1       2882.38       2837.92        69.18 o                         
   5   3  -1        821.16        737.56        51.91 o                         
   7   3  -1        484.70        490.55        42.15 o                         
   9   3  -1        384.93        427.92        82.42 o                         
  11   3  -1        283.64        259.62        44.39 o                         
  13   3  -1        213.56        226.42        61.22 o                         
  15   3  -1        162.35        147.21        50.71 o                         
  17   3  -1         39.76        -14.67        49.40 o                         
  19   3  -1        299.12        261.00        55.00 o                         
  21   3  -1        246.30        221.53        54.62 o                         
  23   3  -1        555.04        607.33        64.57 o                         
  25   3  -1        957.60       1012.62        88.03 o                         
  27   3  -1        821.53        752.88       151.40 o                         
  29   3  -1        233.28        171.67       135.80 o                         
  31   3  -1        115.60        239.69        72.99 o                         
  33   3  -1        151.31        123.34        75.87 o                         
  35   3  -1        299.40        237.00        91.08 o                         
  37   3  -1        104.44        272.69       111.76 o                         
 -30   4  -1        199.84        369.79       258.11 o                         
 -28   4  -1         75.27        250.06       141.38 o                         
 -26   4  -1         60.07        147.06       170.99 o                         
 -24   4  -1         11.08          2.24        71.53 o                         
 -22   4  -1        101.99        141.83       167.08 o                         
 -20   4  -1        396.01        455.40       190.49 o                         
 -18   4  -1        300.25        299.39        74.32 o                         
 -16   4  -1        741.46        826.30        66.61 o                         
 -14   4  -1        149.08        255.81        75.44 o                         
 -12   4  -1        586.58        707.13        60.47 o                         
 -10   4  -1        263.49        316.28        53.39 o                         
  -8   4  -1        151.34        143.36        50.21 o                         
  -6   4  -1        181.56        152.99        49.21 o                         
  -4   4  -1        175.09        159.87        43.82 o                         
  -2   4  -1        154.04        174.51        43.50 o                         
   0   4  -1         10.22         17.57        41.72 o                         
   2   4  -1        289.59        287.98        53.23 o                         
   4   4  -1        124.58        106.02        44.81 o                         
   6   4  -1        102.58        129.83        46.03 o                         
   8   4  -1        216.27        184.59        49.57 o                         
  10   4  -1        189.11        306.25        52.06 o                         
  12   4  -1        438.13        473.25        57.81 o                         
  14   4  -1        268.95        331.89        58.38 o                         
  16   4  -1        696.31        729.90        95.57 o                         
  18   4  -1        284.59        299.26       109.23 o                         
  20   4  -1        309.39        321.89        80.59 o                         
  22   4  -1         85.77        186.39       125.04 o                         
  24   4  -1         17.93         93.05        68.49 o                         
  26   4  -1         79.28        238.14        73.20 o                         
  28   4  -1         96.90        197.89       188.34 o                         
  30   4  -1        178.95        274.51        85.39 o                         
 -21   5  -1         51.30         65.71       160.93 o                         
 -19   5  -1        120.15        147.26       181.61 o                         
 -17   5  -1        464.22        525.32        92.70 o                         
 -15   5  -1        667.30        926.99       119.58 o                         
 -13   5  -1       2084.52       2100.25       111.13 o                         
 -11   5  -1        710.40        707.93        78.79 o                         
  -9   5  -1        352.32        400.99        64.33 o                         
  -7   5  -1        131.74        132.66        91.08 o                         
  -5   5  -1         81.25         42.65        87.17 o                         
  -3   5  -1         35.64        -24.31        74.61 o                         
  -1   5  -1         45.02        -55.61        94.63 o                         
   1   5  -1         39.87         89.48        55.27 o                         
   3   5  -1         29.36         96.55        68.73 o                         
   5   5  -1         43.70         92.55        57.67 o                         
   7   5  -1        231.53        241.64        61.98 o                         
   9   5  -1        225.87        367.69        65.67 o                         
  11   5  -1       1183.06       1234.35        84.94 o                         
  13   5  -1       1077.83       1295.09       102.00 o                         
  15   5  -1       1149.21       1090.90        86.25 o                         
  17   5  -1        303.63        270.45        73.80 o                         
  19   5  -1        172.58        264.26        81.99 o                         
  21   5  -1         93.10        132.57        83.62 o                         
 -42   0   0        218.21        166.52       102.82 o                         
 -40   0   0       1765.87       1970.11       156.46 o                         
 -38   0   0         15.30        -46.94        79.35 o                         
 -36   0   0        228.19        154.23        82.70 o                         
 -34   0   0        470.45        433.63        78.23 o                         
 -32   0   0       1805.73       1742.11       125.17 o                         
 -30   0   0       3316.96       3185.94       134.11 o                         
 -28   0   0      24204.88      24433.86       533.10 o                         
 -26   0   0      18419.22      18278.79       392.28 o                         
 -24   0   0      24829.44      25504.41       521.92 o                         
 -22   0   0       1612.64       1548.88        90.53 o                         
 -20   0   0        325.58        324.10        50.29 o                         
 -18   0   0       3862.19       3798.39       110.64 o                         
 -16   0   0        853.99        800.09        65.94 o                         
 -14   0   0        692.00        912.97        58.12 o                         
 -12   0   0       4894.24       4894.64       115.11 o                         
 -10   0   0       1217.18       1202.43        55.88 o                         
  -8   0   0        138.25        150.88        32.41 o                         
  -6   0   0       4655.36       4452.07        98.35 o                         
  -4   0   0      57905.51      58177.56      1164.43 o                         
   4   0   0      57901.70      56680.09      1165.54 o                         
   6   0   0       4664.97       4345.90        98.35 o                         
   8   0   0        138.57        126.29        31.29 o                         
  10   0   0       1221.03       1265.75       101.14 o                         
  12   0   0       4896.24       4642.30        88.26 o                         
  14   0   0        691.50        835.58        48.99 o                         
  16   0   0        860.02        773.07        51.88 o                         
  18   0   0       3861.46       3742.05        94.44 o                         
  20   0   0        325.15        352.29        42.96 o                         
  22   0   0       1613.70       1549.00        71.42 o                         
  24   0   0      24811.38      24185.41       944.32 o                         
  26   0   0      18418.74      17444.64       619.65 o                         
  28   0   0      24184.08      25102.19       533.10 o                         
  30   0   0       3328.57       3320.05       140.82 o                         
  32   0   0       1806.86       1630.47       126.29 o                         
  34   0   0        472.85        397.87        86.06 o                         
  36   0   0        227.63        241.40        86.06 o                         
  38   0   0         16.16        148.64        92.76 o                         
  40   0   0       1762.67       2005.87       156.46 o                         
 -41   1   0        424.29        605.46        76.97 o                         
 -39   1   0        156.93        172.27        66.67 o                         
 -37   1   0         17.47         -3.08        58.05 o                         
 -35   1   0       1937.20       2022.87        98.33 o                         
 -33   1   0        295.02        314.54        64.26 o                         
 -31   1   0        339.16        324.74        54.10 o                         
 -29   1   0        439.79        459.65        51.72 o                         
 -27   1   0       1372.19       1205.98        74.76 o                         
 -25   1   0        965.85        965.21        57.70 o                         
 -23   1   0       3993.98       3995.11        90.36 o                         
 -21   1   0        921.05        900.58        55.84 o                         
 -19   1   0        376.88        432.11        34.32 o                         
 -17   1   0      11266.37      11370.16       174.64 o                         
 -15   1   0       1960.44       2077.75        55.25 o                         
 -13   1   0        376.01        378.02        26.39 o                         
 -11   1   0      10289.90      10283.21       155.27 o                         
  -9   1   0          7.39         46.26        43.04 o                         
  -7   1   0       6999.34       7251.98        96.09 o                         
  -5   1   0       9659.07       9546.25       107.04 o                         
  -3   1   0       1320.80       1360.13        46.90 o                         
  -1   1   0       7075.48       7185.19        67.58 o                         
   1   1   0       7078.94       7213.78        76.48 o                         
   3   1   0       1321.29       1295.68        26.66 o                         
   5   1   0       9664.31       9355.39       119.03 o                         
   7   1   0       7000.26       7047.41        84.91 o                         
   9   1   0          6.29         13.53        17.45 o                         
  11   1   0      10287.49      10200.19       136.07 o                         
  13   1   0        380.17        398.69        30.10 o                         
  15   1   0       1967.42       2112.86        51.80 o                         
  17   1   0      11258.13      11063.76       153.07 o                         
  19   1   0        378.62        396.60        32.81 o                         
  21   1   0        919.79        904.67        47.65 o                         
  23   1   0       3991.21       3923.71       114.86 o                         
  25   1   0        969.40        972.50        56.92 o                         
  27   1   0       1370.24       1358.08        73.00 o                         
  29   1   0        441.41        572.92        51.45 o                         
  31   1   0        340.56        361.82        65.39 o                         
  33   1   0        296.19        253.25        57.98 o                         
  35   1   0       1933.70       2075.16       145.29 o                         
  37   1   0         17.17         48.06        92.76 o                         
  39   1   0        160.19        255.93       101.70 o                         
  41   1   0        421.80        506.27       115.11 o                         
 -40   2   0         26.02         83.18        69.53 o                         
 -38   2   0         82.48        108.83        70.41 o                         
 -36   2   0         51.75         29.36        66.50 o                         
 -34   2   0       1795.61       1722.58       180.81 o                         
 -32   2   0          7.31        -52.09        52.09 o                         
 -30   2   0         97.11        174.29        51.87 o                         
 -28   2   0       2122.06       2080.54        81.15 o                         
 -26   2   0         78.61         23.20        75.54 o                         
 -24   2   0       1495.34       1341.88        69.90 o                         
 -22   2   0       1076.23       1099.09        62.52 o                         
 -20   2   0        911.17        909.72        59.56 o                         
 -18   2   0        723.43        746.92        62.05 o                         
 -16   2   0          5.80        -16.57        25.95 o                         
 -14   2   0        171.32        196.36        26.31 o                         
 -12   2   0        343.14        350.89        26.29 o                         
 -10   2   0        445.40        462.24        34.85 o                         
  -8   2   0       1333.15       1347.38        37.49 o                         
  -6   2   0      10686.82       9949.89       106.94 o                         
  -4   2   0        282.25        304.82        18.30 o                         
  -2   2   0         23.70         12.08        15.41 o                         
   0   2   0      23451.59      23168.29       225.06 o                         
   2   2   0         26.40         40.93        14.83 o                         
   4   2   0        283.24        280.91        26.78 o                         
   6   2   0      10683.21      10008.78       144.67 o                         
   8   2   0       1331.98       1274.35        32.11 o                         
  10   2   0        444.51        454.90        25.13 o                         
  12   2   0        353.93        335.75        22.96 o                         
  14   2   0        172.21        171.66        23.83 o                         
  16   2   0          7.40         -4.54        24.74 o                         
  18   2   0        724.29        674.14        38.49 o                         
  20   2   0        912.67        999.96        45.90 o                         
  22   2   0       1073.58       1180.43        53.28 o                         
  24   2   0       1494.55       1517.34        88.98 o                         
  26   2   0         77.75        109.35        57.99 o                         
  28   2   0       2120.55       1989.29       107.43 o                         
  30   2   0         98.56         59.13       119.62 o                         
  32   2   0          8.09         84.17        88.43 o                         
  34   2   0       1793.43       1733.73       194.51 o                         
  36   2   0         52.54        -53.87       189.99 o                         
  38   2   0         84.02        -28.44       201.73 o                         
  40   2   0         27.57       -115.67       115.67 o                         
 -37   3   0         34.65         29.12        91.18 o                         
 -35   3   0        314.28        470.70        90.30 o                         
 -33   3   0        451.31        601.06        86.79 o                         
 -31   3   0         12.28         72.80        98.29 o                         
 -29   3   0       1165.96       1128.16       101.01 o                         
 -27   3   0         37.56         44.63        51.91 o                         
 -25   3   0        314.10        416.03        47.28 o                         
 -23   3   0        337.47        318.44        54.28 o                         
 -21   3   0        349.28        387.53        43.53 o                         
 -19   3   0         44.32         53.56        51.12 o                         
 -17   3   0       2817.23       2592.73        70.25 o                         
 -15   3   0         29.08         32.92        32.37 o                         
 -13   3   0        775.47        806.98        42.56 o                         
 -11   3   0       3635.22       3595.47        72.56 o                         
  -9   3   0         60.27        115.27        26.29 o                         
  -7   3   0       2419.30       2272.27        47.75 o                         
  -5   3   0       1431.62       1336.09        36.76 o                         
  -3   3   0         21.20         21.88        18.93 o                         
  -1   3   0        618.58        564.65        35.58 o                         
   1   3   0        627.64        631.50        36.71 o                         
   3   3   0         20.51         49.26        30.48 o                         
   5   3   0       1435.41       1332.71        58.37 o                         
   7   3   0       2418.85       2272.58        71.10 o                         
   9   3   0         60.87         44.25        39.88 o                         
  11   3   0       3634.64       3547.27       117.57 o                         
  13   3   0        775.60        729.13        53.79 o                         
  15   3   0         28.82         10.42        48.29 o                         
  17   3   0       2814.10       2695.24        94.82 o                         
  19   3   0         46.67         24.65        52.47 o                         
  21   3   0        349.52        369.67        59.41 o                         
  23   3   0        335.90        325.10       104.79 o                         
  25   3   0        313.50        370.50        79.40 o                         
  27   3   0         37.30        176.41        95.84 o                         
  29   3   0       1167.89       1169.37       187.42 o                         
  31   3   0         12.55         71.27       106.10 o                         
  33   3   0        452.47        530.12        82.47 o                         
  35   3   0        312.85        481.82       183.87 o                         
  37   3   0         34.84        -10.60        88.61 o                         
 -30   4   0         25.57        146.13       258.72 o                         
 -28   4   0         56.87         53.64        80.47 o                         
 -26   4   0         22.07        146.71       244.75 o                         
 -24   4   0        280.05        380.37       152.50 o                         
 -22   4   0         12.68         22.14       205.64 o                         
 -20   4   0        241.87        295.94       172.67 o                         
 -18   4   0        172.07        207.98       134.67 o                         
 -16   4   0        149.82        191.42       157.02 o                         
 -14   4   0         17.18         89.21        52.12 o                         
 -12   4   0         14.97         92.98        50.12 o                         
 -10   4   0        373.03        444.88        52.47 o                         
  -8   4   0        577.33        620.23        53.53 o                         
  -6   4   0        871.99        906.05        61.26 o                         
  -4   4   0         12.89         -2.69        39.89 o                         
  -2   4   0         58.68         19.17        39.13 o                         
   0   4   0        108.08         97.89        48.72 o                         
   2   4   0         61.12         79.84        51.48 o                         
   4   4   0         11.18          3.19        42.78 o                         
   6   4   0        869.93        917.96        68.37 o                         
   8   4   0        575.17        575.57       114.80 o                         
  10   4   0        374.15        371.47        52.72 o                         
  12   4   0         17.55         62.80        55.80 o                         
  14   4   0         17.35         -0.27        53.63 o                         
  16   4   0        145.56        135.28        57.86 o                         
  18   4   0        176.51        174.53        84.60 o                         
  20   4   0        243.54        267.62        64.59 o                         
  22   4   0         12.10         68.07        85.90 o                         
  24   4   0        278.75        280.37       142.78 o                         
  26   4   0         21.02         80.50        96.16 o                         
  28   4   0         56.32        172.70       186.09 o                         
  30   4   0         26.36        245.66       140.59 o                         
 -21   5   0        627.24        694.52       157.58 o                         
 -19   5   0        658.83        765.72        78.28 o                         
 -17   5   0       1677.78       1863.51       109.42 o                         
 -15   5   0       1214.34       1299.27        99.89 o                         
 -13   5   0         99.18         59.56        61.47 o                         
 -11   5   0         98.15        112.88       219.05 o                         
  -9   5   0       2358.42       2069.91       103.94 o                         
  -7   5   0        272.23        206.64        57.28 o                         
  -5   5   0        527.39        566.79       143.00 o                         
  -3   5   0         14.88         -3.48       110.34 o                         
  -1   5   0        484.17        570.98        65.32 o                         
   1   5   0        483.33        506.08        58.27 o                         
   3   5   0         14.87         54.57        53.71 o                         
   5   5   0        526.02        567.38       108.91 o                         
   7   5   0        273.91        389.02       175.13 o                         
   9   5   0       2365.14       2100.74       255.02 o                         
  11   5   0         99.78        299.85       169.80 o                         
  13   5   0        100.91        329.98       166.52 o                         
  15   5   0       1208.67       1150.48       256.93 o                         
  17   5   0       1674.48       1845.85       276.61 o                         
  19   5   0        657.05        713.70       211.84 o                         
  21   5   0        629.05        800.16       237.89 o                         
 -41   1   1        307.89        292.32        74.32 o                         
 -39   1   1        171.06        249.34        67.16 o                         
 -37   1   1        147.95        171.29        60.36 o                         
 -35   1   1          9.72          3.51        56.64 o                         
 -33   1   1         98.17         79.05        52.79 o                         
 -31   1   1        298.33        226.10        49.62 o                         
 -29   1   1        538.81        544.04        52.67 o                         
 -27   1   1       1112.90       1174.13        65.99 o                         
 -25   1   1        801.71        796.09        51.41 o                         
 -23   1   1        129.77         90.35        37.91 o                         
 -21   1   1        319.50        342.41        36.74 o                         
 -19   1   1        369.02        374.75        33.19 o                         
 -17   1   1       2049.76       2110.31        58.68 o                         
 -15   1   1       4018.39       4387.65        80.93 o                         
 -13   1   1       3533.78       3675.63        69.77 o                         
 -11   1   1       4380.58       4417.15        76.11 o                         
  -9   1   1       2498.04       2492.21        61.07 o                         
  -7   1   1        611.23        632.09        24.88 o                         
  -5   1   1       1394.64       1348.45        34.24 o                         
  -3   1   1       4659.91       4575.46        72.49 o                         
  -1   1   1       8554.31       8188.71        84.22 o                         
   1   1   1      15147.54      14626.10       128.53 o                         
   3   1   1       7510.38       7239.25       115.14 o                         
   5   1   1       1978.79       2009.69        86.46 o                         
   7   1   1        604.74        581.77        69.69 o                         
   9   1   1       1460.68       1441.93        37.46 o                         
  11   1   1       4368.45       4561.36        78.03 o                         
  13   1   1       5797.92       6065.42        92.25 o                         
  15   1   1       4321.87       4393.15        77.56 o                         
  17   1   1       1239.96       1306.52        49.93 o                         
  19   1   1        300.02        328.14        33.29 o                         
  21   1   1        251.90        241.83        35.55 o                         
  23   1   1         70.48         67.87        37.18 o                         
  25   1   1        491.74        485.66        45.54 o                         
  27   1   1        750.27        817.26        51.73 o                         
  29   1   1        795.31        794.27        61.70 o                         
  31   1   1        443.34        436.89        69.01 o                         
  33   1   1         92.12        112.18        56.30 o                         
  35   1   1         13.71        126.29        89.41 o                         
  37   1   1        187.52        296.16        96.11 o                         
  39   1   1        256.90        316.28       107.29 o                         
  41   1   1        199.26        191.11       107.29 o                         
 -40   2   1        143.59        227.35        74.65 o                         
 -38   2   1        210.63        243.53        68.35 o                         
 -36   2   1         66.43         20.68        60.06 o                         
 -34   2   1        446.67        483.76        62.30 o                         
 -32   2   1        137.51        177.91        69.85 o                         
 -30   2   1        164.47        108.34        49.16 o                         
 -28   2   1        314.56        378.39        50.28 o                         
 -26   2   1        284.25        300.07        65.20 o                         
 -24   2   1        145.81        149.78        40.39 o                         
 -22   2   1        123.15        104.69        37.97 o                         
 -20   2   1        131.01        149.46        35.61 o                         
 -18   2   1        573.34        641.90        50.67 o                         
 -16   2   1        794.84        853.95        41.15 o                         
 -14   2   1       3012.84       3013.62        61.15 o                         
 -12   2   1       1999.54       1944.31        47.14 o                         
 -10   2   1       1057.42       1078.68        34.95 o                         
  -8   2   1        565.74        586.49        29.60 o                         
  -6   2   1       1022.53       1024.45        33.72 o                         
  -4   2   1        920.21        910.76        21.30 o                         
  -2   2   1       1232.27       1202.03        23.26 o                         
   0   2   1       2323.64       2278.73        37.98 o                         
   2   2   1        984.15        945.49        26.99 o                         
   4   2   1        827.15        783.10        41.04 o                         
   6   2   1       1032.47        971.52        29.81 o                         
   8   2   1        791.12        768.00        45.01 o                         
  10   2   1       1771.22       1822.44        41.71 o                         
  12   2   1       1513.79       1564.91        41.59 o                         
  14   2   1       1798.47       1872.07        57.36 o                         
  16   2   1       1141.21       1196.44        45.83 o                         
  18   2   1        566.19        561.78        34.86 o                         
  20   2   1        228.66        242.44        34.42 o                         
  22   2   1         80.80         63.71        42.75 o                         
  24   2   1        189.20        182.66        45.01 o                         
  26   2   1        278.87        250.43        59.78 o                         
  28   2   1        273.61        267.12       130.92 o                         
  30   2   1        132.83         57.25       117.55 o                         
  32   2   1        272.75        296.47       146.25 o                         
  34   2   1        230.97        369.42       130.76 o                         
  36   2   1        108.38         62.93       281.08 o                         
  38   2   1        142.32        -19.15       175.46 o                         
  40   2   1        162.65        -70.03       184.40 o                         
 -37   3   1        105.47        250.34        99.47 o                         
 -35   3   1        294.94        285.76        89.87 o                         
 -33   3   1        150.11        163.31        73.20 o                         
 -31   3   1        118.05        131.70        77.67 o                         
 -29   3   1        239.88        275.80        69.22 o                         
 -27   3   1        819.44        789.25        69.99 o                         
 -25   3   1        962.16        986.11        54.19 o                         
 -23   3   1        545.00        552.65        75.44 o                         
 -21   3   1        247.28        242.06        39.60 o                         
 -19   3   1        301.39        281.89        38.15 o                         
 -17   3   1         39.72         83.30        34.34 o                         
 -15   3   1        161.88        182.40        33.61 o                         
 -13   3   1        217.46        216.66        35.07 o                         
 -11   3   1        283.03        279.96        36.22 o                         
  -9   3   1        384.46        416.54        28.33 o                         
  -7   3   1        484.32        501.12        26.25 o                         
  -5   3   1        825.75        792.64        39.41 o                         
  -3   3   1       2879.15       2822.36        49.07 o                         
  -1   3   1       2174.56       2151.58        42.61 o                         
   1   3   1       4514.82       4424.79        64.29 o                         
   3   3   1       1387.37       1374.77        54.26 o                         
   5   3   1        620.78        625.03        39.41 o                         
   7   3   1        871.20        823.97        51.65 o                         
   9   3   1        772.89        729.41        50.51 o                         
  11   3   1        143.29        161.79        43.42 o                         
  13   3   1        388.35        382.41        48.94 o                         
  15   3   1        239.78        273.59        75.02 o                         
  17   3   1         41.85         25.38        50.85 o                         
  19   3   1        362.19        399.36        59.27 o                         
  21   3   1        427.60        487.00        63.19 o                         
  23   3   1        289.20        292.16        91.30 o                         
  25   3   1        931.61        880.54       121.17 o                         
  27   3   1        610.17        581.55       140.21 o                         
  29   3   1        254.41        314.73       107.08 o                         
  31   3   1        135.89        201.04       107.18 o                         
  33   3   1        223.08        281.77       194.94 o                         
  35   3   1        153.14        252.55       183.31 o                         
  37   3   1        144.70        288.75       536.95 o                         
 -30   4   1        180.48        170.99        86.06 o                         
 -28   4   1         98.42        267.38       108.41 o                         
 -26   4   1         77.94        171.16       132.99 o                         
 -24   4   1         20.01        206.07       212.90 o                         
 -22   4   1         85.70        106.03       143.05 o                         
 -20   4   1        309.09        390.32       110.03 o                         
 -18   4   1        280.26        312.94        96.11 o                         
 -16   4   1        692.47        814.15        62.29 o                         
 -14   4   1        271.21        290.55        53.64 o                         
 -12   4   1        432.63        515.78        53.37 o                         
 -10   4   1        191.65        272.27        48.25 o                         
  -8   4   1        215.86        220.82        45.22 o                         
  -6   4   1         99.37        143.26        48.82 o                         
  -4   4   1        126.90        113.43        44.52 o                         
  -2   4   1        285.85        316.90        41.13 o                         
   0   4   1          9.15        -13.18        38.23 o                         
   2   4   1        152.81        194.48        42.45 o                         
   4   4   1        180.18        191.09        49.78 o                         
   6   4   1        176.68        153.82        45.15 o                         
   8   4   1        150.69        188.74        48.15 o                         
  10   4   1        266.56        232.64        67.39 o                         
  12   4   1        584.64        653.29        57.89 o                         
  14   4   1        148.66        243.59        62.97 o                         
  16   4   1        732.60        730.52       104.25 o                         
  18   4   1        300.56        324.98        68.55 o                         
  20   4   1        394.87        395.93        92.77 o                         
  22   4   1        102.52        107.34        66.01 o                         
  24   4   1         12.42         25.35       117.14 o                         
  26   4   1         59.68        242.57       129.59 o                         
  28   4   1         77.60        205.12       157.38 o                         
  30   4   1        200.34        319.24       206.40 o                         
 -19   5   1        177.24        401.22       220.17 o                         
 -17   5   1        298.71        473.86       224.64 o                         
 -15   5   1       1152.46       1260.54       248.11 o                         
 -13   5   1       1079.03       1136.49       242.52 o                         
 -11   5   1       1187.97       1013.74        80.24 o                         
  -9   5   1        230.76        234.27        64.82 o                         
  -7   5   1        227.05        275.44       196.14 o                         
  -5   5   1         45.53        -18.56       112.06 o                         
  -3   5   1         28.12          3.78        87.73 o                         
  -1   5   1         40.38         92.65        58.67 o                         
   1   5   1         45.98        118.86        69.90 o                         
   3   5   1         33.93        137.51        64.02 o                         
   5   5   1         84.12        157.75        82.15 o                         
   7   5   1        128.90        313.84       118.03 o                         
   9   5   1        359.22        497.92       111.26 o                         
  11   5   1        710.25        807.37       141.94 o                         
  13   5   1       2090.13       2266.68       244.26 o                         
  15   5   1        669.11       1030.54       316.03 o                         
  17   5   1        458.74        615.36       214.56 o                         
  19   5   1        122.59        300.81       119.00 o                         
  21   5   1         49.54        289.17       117.13 o                         
 -42   0   2         99.46         30.18       100.58 o                         
 -40   0   2        284.25        442.57       103.94 o                         
 -38   0   2        395.26        366.57        91.64 o                         
 -36   0   2        925.60        806.80        87.17 o                         
 -34   0   2        467.83        452.63        86.06 o                         
 -32   0   2       1240.77       1466.18       100.58 o                         
 -30   0   2        947.66        918.56        81.58 o                         
 -28   0   2       6125.65       5660.08       175.46 o                         
 -26   0   2        539.23        468.27        67.06 o                         
 -24   0   2         47.94         24.59        53.64 o                         
 -22   0   2       1448.06       1535.47        86.06 o                         
 -20   0   2       6288.85       6342.83       158.70 o                         
 -18   0   2       3406.28       3426.23       103.94 o                         
 -16   0   2         80.71         87.17        36.88 o                         
 -14   0   2       2893.54       2709.96        83.82 o                         
 -12   0   2       4492.75       4633.12       111.76 o                         
 -10   0   2       5123.70       5531.56       124.05 o                         
  -8   0   2      26014.22      25512.24       511.86 o                         
  -6   0   2       3289.94       3464.22        81.58 o                         
  -4   0   2      23429.08      23344.32       464.92 o                         
  -2   0   2       8372.81       8661.41       238.61 o                         
   0   0   2         21.07        -11.18        11.18 o                         
   2   0   2       8195.97       8526.39       177.70 o                         
   4   0   2      23296.57      23885.23       481.69 o                         
   6   0   2       3008.93       3147.94        81.58 o                         
   8   0   2      26106.90      26123.56       531.98 o                         
  10   0   2       5463.97       5728.26       131.88 o                         
  12   0   2       4547.92       4711.35       116.23 o                         
  14   0   2       2799.71       2594.84        84.94 o                         
  16   0   2        159.16        125.17        40.23 o                         
  18   0   2       3714.34       3670.98       111.76 o                         
  20   0   2       6145.83       6051.25       158.70 o                         
  22   0   2       1480.69       1409.18        93.88 o                         
  24   0   2        100.22        109.34        50.34 o                         
  26   0   2        308.60        299.53        57.22 o                         
  28   0   2       5854.36       5491.48       157.02 o                         
  30   0   2       1009.12       1088.43        87.17 o                         
  32   0   2       1339.35       1430.42        98.35 o                         
  34   0   2        374.51        445.92        90.53 o                         
  36   0   2       1037.90       1161.07       106.17 o                         
  38   0   2        276.01        278.28        98.35 o                         
  40   0   2        253.49        246.99       105.05 o                         
  42   0   2        126.68        176.58       107.29 o                         
 -41   1   2        734.70        727.02        79.39 o                         
 -39   1   2         24.99         35.58        63.97 o                         
 -37   1   2        856.44       1001.96        73.02 o                         
 -35   1   2        237.89        193.26        55.51 o                         
 -33   1   2        192.40        236.28        54.51 o                         
 -31   1   2       3410.00       3290.10       101.71 o                         
 -29   1   2        800.57        916.00        72.09 o                         
 -27   1   2       1597.13       1669.62        80.50 o                         
 -25   1   2        608.06        596.34        57.50 o                         
 -23   1   2       1013.83       1036.63        62.98 o                         
 -21   1   2       4183.06       4165.32        88.41 o                         
 -19   1   2        530.92        493.52        63.70 o                         
 -17   1   2       1523.89       1497.10        53.64 o                         
 -15   1   2       3952.22       3927.63        75.67 o                         
 -13   1   2      20908.56      22121.69       321.22 o                         
 -11   1   2       4683.21       5078.34        84.82 o                         
  -9   1   2       5158.10       5026.14        63.20 o                         
  -7   1   2       3126.86       3104.49        34.68 o                         
  -5   1   2        441.31        492.85        17.98 o                         
  -3   1   2      34764.01      35372.46       424.03 o                         
  -1   1   2       4944.51       5058.34        72.14 o                         
   1   1   2       4935.32       4986.99        99.07 o                         
   3   1   2      34517.72      34687.38       503.31 o                         
   5   1   2        560.17        562.64        28.32 o                         
   7   1   2       3163.36       3202.77        57.29 o                         
   9   1   2       5493.06       5539.15        90.48 o                         
  11   1   2       5070.40       5435.60        90.87 o                         
  13   1   2      21086.55      22445.65       326.77 o                         
  15   1   2       4158.82       4116.31        74.37 o                         
  17   1   2       1517.21       1551.39        52.95 o                         
  19   1   2        469.61        463.04        35.45 o                         
  21   1   2       4234.20       4265.56        85.20 o                         
  23   1   2       1018.84        924.16        54.05 o                         
  25   1   2        536.47        558.61        46.96 o                         
  27   1   2       1500.03       1505.09        74.32 o                         
  29   1   2        971.08       1181.58        60.15 o                         
  31   1   2       3215.55       3020.23        93.74 o                         
  33   1   2        295.63        323.94        64.82 o                         
  35   1   2        244.13        340.96        97.79 o                         
  37   1   2        931.28        861.56       108.41 o                         
  39   1   2         51.97         81.58        99.47 o                         
  41   1   2        807.25        866.03       126.29 o                         
 -40   2   2        806.89        886.03       130.20 o                         
 -38   2   2        846.27        989.77        79.63 o                         
 -36   2   2        387.77        531.91        66.49 o                         
 -34   2   2          8.86         21.71        54.46 o                         
 -32   2   2        576.81        535.06        57.98 o                         
 -30   2   2        809.47        755.96       155.79 o                         
 -28   2   2        317.92        313.10       120.61 o                         
 -26   2   2        623.90        615.85        48.14 o                         
 -24   2   2       1219.45       1246.72        65.92 o                         
 -22   2   2        962.56       1045.33        54.94 o                         
 -20   2   2       1540.29       1420.86        58.61 o                         
 -18   2   2         40.58         13.12        29.62 o                         
 -16   2   2        260.07        299.13        30.07 o                         
 -14   2   2      24412.52      24474.87       305.20 o                         
 -12   2   2       2471.94       2513.48        48.64 o                         
 -10   2   2       7433.18       7180.01        92.89 o                         
  -8   2   2       1400.65       1370.04        27.09 o                         
  -6   2   2       2302.31       2179.97        30.19 o                         
  -4   2   2       3723.24       3557.76        41.51 o                         
  -2   2   2       2692.53       2524.07        32.49 o                         
   0   2   2         15.25         16.30        11.67 o                         
   2   2   2       2500.41       2400.94        40.35 o                         
   4   2   2       4065.82       4023.14        58.44 o                         
   6   2   2       2239.74       2275.79        42.80 o                         
   8   2   2       1158.91       1154.69        36.34 o                         
  10   2   2       7689.39       7837.00       100.74 o                         
  12   2   2       2312.68       2542.29        68.23 o                         
  14   2   2      24255.91      25244.74       276.23 o                         
  16   2   2        288.50        300.21        30.29 o                         
  18   2   2         57.31         68.18        30.53 o                         
  20   2   2       1511.24       1506.94        64.15 o                         
  22   2   2       1070.74       1172.53        82.91 o                         
  24   2   2       1216.13       1220.56        69.91 o                         
  26   2   2        568.17        728.87       138.58 o                         
  28   2   2        383.96        484.07       148.58 o                         
  30   2   2        814.70        997.70       194.46 o                         
  32   2   2        533.83        616.99       172.05 o                         
  34   2   2          9.81        101.84       153.11 o                         
  36   2   2        391.68        285.73       241.40 o                         
  38   2   2        810.36        337.52       160.93 o                         
  40   2   2        788.39        897.87       415.13 o                         
 -35   3   2         79.65         41.37        63.58 o                         
 -33   3   2         29.68         18.47        77.11 o                         
 -31   3   2       1698.07       1654.62        87.01 o                         
 -29   3   2        115.56        193.22        62.40 o                         
 -27   3   2        163.96        208.99        46.96 o                         
 -25   3   2        429.45        479.94        65.45 o                         
 -23   3   2        471.59        515.12        54.48 o                         
 -21   3   2       1498.49       1481.82        66.54 o                         
 -19   3   2        700.34        740.93        42.74 o                         
 -17   3   2        159.62        186.67        35.14 o                         
 -15   3   2       1288.55       1335.32        54.53 o                         
 -13   3   2       4079.03       3963.83        75.37 o                         
 -11   3   2        221.14        248.24        28.19 o                         
  -9   3   2        896.21        862.28        38.70 o                         
  -7   3   2       1693.48       1613.77        41.30 o                         
  -5   3   2        612.42        606.07        41.30 o                         
  -3   3   2       4596.81       4354.51        62.13 o                         
  -1   3   2       1027.63        997.09        39.87 o                         
   1   3   2        849.41        898.29        45.42 o                         
   3   3   2       4592.18       4262.32        68.56 o                         
   5   3   2        633.03        610.55        33.91 o                         
   7   3   2       1680.78       1563.87        41.13 o                         
   9   3   2        994.55        901.98        57.47 o                         
  11   3   2        243.62        184.32        42.89 o                         
  13   3   2       3898.80       3624.85        96.34 o                         
  15   3   2       1503.76       1578.09        80.67 o                         
  17   3   2        215.97        165.92        55.38 o                         
  19   3   2        556.04        656.90        62.38 o                         
  21   3   2       1607.99       1622.34        95.44 o                         
  23   3   2        452.29        517.75        73.28 o                         
  25   3   2        432.26        437.34        93.40 o                         
  27   3   2        223.08        195.62       123.29 o                         
  29   3   2         90.82        117.75        77.09 o                         
  31   3   2       1622.34       1569.75       113.29 o                         
  33   3   2         32.55         26.82       206.76 o                         
  35   3   2         85.58        171.20       164.40 o                         
 -30   4   2        408.24        508.51        88.29 o                         
 -28   4   2         64.12         97.23        77.11 o                         
 -26   4   2        688.70        801.21        82.70 o                         
 -24   4   2        358.42        504.56       179.88 o                         
 -22   4   2        112.69        166.71       183.85 o                         
 -20   4   2        541.09        583.87       105.56 o                         
 -18   4   2        632.94        834.12       159.26 o                         
 -16   4   2        387.64        531.82        59.74 o                         
 -14   4   2       5590.73       5879.16       138.02 o                         
 -12   4   2        728.06        918.85        71.39 o                         
 -10   4   2       2184.27       2122.78       110.64 o                         
  -8   4   2       1465.72       1425.65       111.07 o                         
  -6   4   2        174.73        215.41        38.39 o                         
  -4   4   2       1512.78       1467.28        72.25 o                         
  -2   4   2        967.81        988.78        67.00 o                         
   0   4   2          4.91         23.61        43.69 o                         
   2   4   2        954.62       1003.59        76.37 o                         
   4   4   2       1633.09       1595.75        72.16 o                         
   6   4   2         87.21        144.42        57.22 o                         
   8   4   2       1266.93       1212.97        92.08 o                         
  10   4   2       2218.10       2349.10        90.85 o                         
  12   4   2        758.43        811.54        89.50 o                         
  14   4   2       5449.95       5461.29       210.97 o                         
  16   4   2        652.88        765.07        75.16 o                         
  18   4   2        671.63        593.09       109.35 o                         
  20   4   2        636.17        727.35       188.61 o                         
  22   4   2         71.82        140.25       108.39 o                         
  24   4   2        343.20        436.59       122.82 o                         
  26   4   2        661.44        706.87       169.80 o                         
  28   4   2         76.03        257.46       110.97 o                         
  30   4   2        380.65        443.66       219.66 o                         
 -17   5   2        393.17        492.86       241.40 o                         
 -15   5   2        229.72        383.34       215.70 o                         
 -13   5   2        762.67        701.74       223.52 o                         
 -11   5   2        220.26         91.64       204.52 o                         
  -9   5   2        580.31        486.16       225.76 o                         
  -7   5   2        352.14         76.00       216.81 o                         
  -5   5   2        135.62         30.54       130.76 o                         
  -3   5   2        270.28        328.73       140.15 o                         
  -1   5   2        173.99        183.86        81.53 o                         
   1   5   2        185.12        253.25       128.10 o                         
   3   5   2        271.86        364.25        70.02 o                         
   5   5   2        118.59        249.89       104.92 o                         
   7   5   2        418.11        453.89       157.20 o                         
   9   5   2        550.32        696.50       206.97 o                         
  11   5   2        334.90        395.01       141.02 o                         
  13   5   2        566.92        620.19        74.26 o                         
  15   5   2        259.19        441.64       235.52 o                         
  17   5   2        341.22        546.27       171.93 o                         
  19   5   2        403.54        543.58       183.41 o                         
  21   5   2         75.98        167.36       157.17 o                         
 -41   1   3        312.85        238.35        76.00 o                         
 -39   1   3        460.81        473.73       100.58 o                         
 -37   1   3        147.57        163.34        61.47 o                         
 -35   1   3        112.53         84.58        69.29 o                         
 -33   1   3        500.51        445.44        58.08 o                         
 -31   1   3        730.89        731.92        56.90 o                         
 -29   1   3        778.86        664.89        52.93 o                         
 -27   1   3       1901.97       2063.60       148.64 o                         
 -25   1   3       2567.07       2466.70        80.98 o                         
 -23   1   3       1261.20       1233.53        65.02 o                         
 -21   1   3        986.17        985.06        56.17 o                         
 -19   1   3        285.96        319.20        40.79 o                         
 -17   1   3        123.05        132.99        29.00 o                         
 -15   1   3       2524.67       2506.55        80.47 o                         
 -13   1   3       8359.08       8927.81       140.98 o                         
 -11   1   3       2168.92       2131.12        48.02 o                         
  -9   1   3        573.51        575.70        27.22 o                         
  -7   1   3       3138.30       2982.88        38.92 o                         
  -5   1   3       7929.55       7518.73        72.70 o                         
  -3   1   3      18998.36      18485.05       217.53 o                         
   3   1   3      21956.77      21634.04       406.75 o                         
   5   1   3       8971.23       8583.24       134.67 o                         
   7   1   3       1863.30       1826.64        51.41 o                         
   9   1   3        737.59        740.76        36.25 o                         
  11   1   3       3701.57       3810.64        71.52 o                         
  13   1   3       4850.38       5309.64        94.43 o                         
  15   1   3       4138.78       4584.66        87.32 o                         
  17   1   3        240.19        279.35        33.87 o                         
  19   1   3        359.23        353.65        76.28 o                         
  21   1   3        522.07        638.25        60.54 o                         
  23   1   3       2468.65       2422.75        76.08 o                         
  25   1   3       1617.27       1658.92        75.38 o                         
  27   1   3       2549.99       2731.90        94.37 o                         
  29   1   3       1107.34       1152.30        60.51 o                         
  31   1   3        452.62        445.07        55.54 o                         
  33   1   3        527.95        429.82       109.52 o                         
  35   1   3        148.65        167.85        61.89 o                         
  37   1   3        209.20        129.64        97.23 o                         
  39   1   3        397.11        603.39       110.64 o                         
  41   1   3        373.57        433.63       119.58 o                         
 -40   2   3        235.82        164.29        69.54 o                         
 -38   2   3         60.44         66.37       114.00 o                         
 -36   2   3         55.04         60.91        59.27 o                         
 -34   2   3        114.52        158.51        54.82 o                         
 -32   2   3        128.97         16.29       101.14 o                         
 -30   2   3        672.65        735.31       196.76 o                         
 -28   2   3        734.26        838.96       148.75 o                         
 -26   2   3        788.53        661.67        49.27 o                         
 -24   2   3        416.12        404.68        41.98 o                         
 -22   2   3        626.42        600.35        43.51 o                         
 -20   2   3        651.49        658.60        39.22 o                         
 -18   2   3        504.17        538.51        36.02 o                         
 -16   2   3        807.56        681.03        39.70 o                         
 -14   2   3        690.24        698.81        32.74 o                         
 -12   2   3       1301.20       1190.76        36.65 o                         
 -10   2   3        369.21        385.98        18.17 o                         
  -8   2   3        622.89        661.68        23.09 o                         
  -6   2   3       1132.95       1097.68        20.46 o                         
  -4   2   3       2131.82       2073.98        48.54 o                         
  -2   2   3       3656.88       3708.39        49.87 o                         
   0   2   3       2041.79       2056.92        29.79 o                         
   2   2   3       3429.62       3418.82        43.69 o                         
   4   2   3       1259.07       1226.36        67.75 o                         
   6   2   3       1125.16       1100.08        42.13 o                         
   8   2   3        460.26        493.12        27.17 o                         
  10   2   3        705.46        672.58        68.40 o                         
  12   2   3       1360.71       1391.13        47.43 o                         
  14   2   3       1255.13       1256.99        50.25 o                         
  16   2   3        648.15        738.73        38.95 o                         
  18   2   3        752.59        763.82        99.45 o                         
  20   2   3        330.02        288.51        52.38 o                         
  22   2   3        751.04        682.95        47.22 o                         
  24   2   3        200.78        209.49        44.45 o                         
  26   2   3       1158.01       1144.09        62.50 o                         
  28   2   3        811.74        811.81       114.55 o                         
  30   2   3        586.85        618.66        82.23 o                         
  32   2   3        252.45        279.69       140.82 o                         
  34   2   3        129.78        100.19       226.87 o                         
  36   2   3         63.40        116.23        99.47 o                         
  38   2   3         33.83         41.35       108.41 o                         
  40   2   3        137.81        143.05       116.23 o                         
 -35   3   3          2.71         22.91        61.64 o                         
 -33   3   3         93.62        178.36        62.03 o                         
 -31   3   3         87.20         71.33        73.76 o                         
 -29   3   3        127.43        134.99        74.08 o                         
 -27   3   3        313.26        328.71        72.45 o                         
 -25   3   3        148.49        149.75        98.52 o                         
 -23   3   3         44.06         83.07        40.25 o                         
 -21   3   3        196.02        156.28        92.24 o                         
 -19   3   3        154.36        153.73        51.22 o                         
 -17   3   3        231.02        234.67        35.33 o                         
 -15   3   3        207.81        262.80        32.56 o                         
 -13   3   3        548.40        528.37        34.81 o                         
 -11   3   3        490.85        516.20        29.61 o                         
  -9   3   3         62.38         49.16        22.79 o                         
  -7   3   3         44.85         38.70        20.63 o                         
  -5   3   3        602.26        630.27        31.72 o                         
  -3   3   3        100.01        129.29        17.58 o                         
  -1   3   3       1205.61       1157.23        35.26 o                         
   1   3   3        650.13        694.60        31.92 o                         
   3   3   3         94.51        119.22        21.30 o                         
   5   3   3        352.62        321.37        23.87 o                         
   7   3   3         33.71         28.19        28.71 o                         
   9   3   3         46.86         57.65        26.97 o                         
  11   3   3        441.80        409.21        46.56 o                         
  13   3   3        341.95        290.00        47.93 o                         
  15   3   3        214.95        162.86        53.10 o                         
  17   3   3        294.27        355.91        56.48 o                         
  19   3   3        226.03        239.65        57.03 o                         
  21   3   3        166.61        141.76        58.63 o                         
  23   3   3         72.57        134.46        96.86 o                         
  25   3   3        139.31        141.97        80.86 o                         
  27   3   3        490.92        455.61       143.19 o                         
  29   3   3        243.17        200.08       118.52 o                         
  31   3   3         64.10        118.58       162.79 o                         
  33   3   3        103.42         99.33       151.24 o                         
  35   3   3          4.58        -18.56        83.27 o                         
 -30   4   3        198.75        226.87        83.82 o                         
 -28   4   3        124.92        187.76        76.00 o                         
 -26   4   3        201.78        257.05        71.53 o                         
 -24   4   3        282.46        341.99        68.17 o                         
 -22   4   3        364.32        484.79        91.03 o                         
 -20   4   3        202.15        258.84        86.06 o                         
 -18   4   3         79.95        109.28       142.49 o                         
 -16   4   3       1457.11       1500.13        80.51 o                         
 -14   4   3       1716.05       1784.57        78.53 o                         
 -12   4   3       2771.70       2617.00       119.02 o                         
 -10   4   3       1000.64       1090.21       109.48 o                         
  -8   4   3        516.20        460.07        78.87 o                         
  -6   4   3        304.00        337.71        53.11 o                         
  -4   4   3        239.95        217.43        54.04 o                         
  -2   4   3        456.18        494.76        45.20 o                         
   0   4   3        344.63        344.86        48.62 o                         
   2   4   3        711.04        761.57        47.52 o                         
   4   4   3        221.24        278.98        51.20 o                         
   6   4   3        233.19        259.78        44.95 o                         
   8   4   3        543.58        628.09        52.80 o                         
  10   4   3       1376.40       1465.13        90.84 o                         
  12   4   3       2092.06       2119.38        92.70 o                         
  14   4   3       2608.78       2637.45       100.97 o                         
  16   4   3        834.36        927.84       102.65 o                         
  18   4   3        142.75        229.70        82.05 o                         
  20   4   3        320.22        333.57       107.31 o                         
  22   4   3        185.32        207.97       158.00 o                         
  24   4   3        246.05        309.14       130.00 o                         
  26   4   3        357.96        367.96       179.69 o                         
  28   4   3        111.32        324.00       152.47 o                         
  30   4   3        207.49        271.75       160.88 o                         
 -13   5   3        373.25        277.16       205.64 o                         
 -11   5   3        723.54        474.98       220.17 o                         
  -9   5   3        161.75       -195.58       195.58 o                         
  -5   5   3        181.02        122.61       368.19 o                         
  -3   5   3         53.63        135.73       210.67 o                         
  -1   5   3         90.18        134.63       127.09 o                         
   1   5   3         99.73        178.35       134.21 o                         
   3   5   3        105.81        125.12        86.68 o                         
   5   5   3         86.93        238.43       152.32 o                         
   7   5   3        360.81        380.84       180.74 o                         
   9   5   3        132.31        292.57       100.54 o                         
  11   5   3        588.61        638.26       165.48 o                         
  13   5   3        231.24        355.03       130.02 o                         
  15   5   3        434.27        559.24       169.72 o                         
  17   5   3        164.32        457.57       162.62 o                         
  19   5   3         91.33        277.84       195.85 o                         
  21   5   3        169.16        374.58       255.80 o                         
 -42   0   4        892.08        977.79       122.94 o                         
 -40   0   4        254.14        239.17       102.82 o                         
 -38   0   4        775.80        855.97       103.94 o                         
 -36   0   4        587.77        536.45        90.53 o                         
 -34   0   4       1228.16       1376.77       130.76 o                         
 -32   0   4        591.68        521.92        80.47 o                         
 -30   0   4        265.94        357.63        73.76 o                         
 -28   0   4       3328.65       3120.00       131.88 o                         
 -26   0   4       4485.93       4202.85       141.94 o                         
 -24   0   4       2909.79       2890.90       115.11 o                         
 -22   0   4       2498.58       2512.14       101.70 o                         
 -20   0   4        991.77        906.26        77.11 o                         
 -18   0   4      10623.82      11464.34       252.58 o                         
 -16   0   4       7261.51       7701.72       177.70 o                         
 -14   0   4       5642.81       6107.12       144.17 o                         
 -12   0   4       1369.08       1298.95        42.23 o                         
 -10   0   4      35032.85      36769.82       752.03 o                         
  -8   0   4       6323.62       6587.58       145.29 o                         
  -6   0   4       2252.53       2138.86        64.82 o                         
  -4   0   4       4105.10       4028.50        95.00 o                         
  -2   0   4      13625.49      13997.60       286.11 o                         
   2   0   4      14189.31      15042.56       306.22 o                         
   4   0   4       3888.70       4031.85       100.58 o                         
   6   0   4       2113.40       2021.51        68.17 o                         
   8   0   4       6948.24       7050.27       157.58 o                         
  10   0   4      34476.55      36939.70       743.09 o                         
  12   0   4       1496.09       1326.48        64.82 o                         
  14   0   4       6477.03       6922.86       164.29 o                         
  16   0   4       6006.44       6356.24       156.46 o                         
  18   0   4      11153.29      11666.63       261.52 o                         
  20   0   4        995.94        995.67        84.94 o                         
  22   0   4       2734.66       2810.43       114.00 o                         
  24   0   4       2743.18       2715.54       120.70 o                         
  26   0   4       4575.23       4568.30       156.46 o                         
  28   0   4       3358.99       3407.23       144.17 o                         
  30   0   4        278.03        264.87        79.35 o                         
  32   0   4        577.84        686.09        92.76 o                         
  34   0   4       1138.08       1370.07       110.64 o                         
  36   0   4        820.26        965.49       109.52 o                         
  38   0   4        707.66        835.85       110.64 o                         
  40   0   4        201.55        322.99       106.17 o                         
  42   0   4       1105.02       1277.30       132.99 o                         
 -41   1   4        265.60        277.23        72.23 o                         
 -39   1   4        347.62        358.26        68.74 o                         
 -37   1   4         25.60        -16.78        60.04 o                         
 -35   1   4       1284.27       1334.48        75.03 o                         
 -33   1   4        127.67         55.08        86.61 o                         
 -31   1   4         24.01        -16.58        48.48 o                         
 -29   1   4        192.33        186.82        47.02 o                         
 -27   1   4      16382.59      15833.20       254.05 o                         
 -25   1   4       1848.73       1909.58        77.94 o                         
 -23   1   4       4378.53       4320.97        95.38 o                         
 -21   1   4        806.18        846.10        67.61 o                         
 -19   1   4        885.50        816.36        54.20 o                         
 -17   1   4       1394.06       1225.39        50.71 o                         
 -15   1   4       1485.83       1491.42        48.82 o                         
 -13   1   4       1225.51       1181.49        36.98 o                         
 -11   1   4       4020.39       3810.93       148.03 o                         
  -9   1   4        270.68        311.86        20.24 o                         
  -7   1   4       4864.81       4871.89        56.35 o                         
  -5   1   4       1122.21       1034.78        17.18 o                         
  -3   1   4      39052.88      41339.92       583.53 o                         
  -1   1   4      93548.75      95334.10       967.74 o                         
   1   1   4     100845.95     104423.16      1218.67 o                         
   3   1   4      36179.93      37706.46       542.82 o                         
   5   1   4       1362.37       1300.45        97.79 o                         
   7   1   4       5028.45       5113.74        85.72 o                         
   9   1   4        233.21        295.97        30.73 o                         
  11   1   4       3532.67       3511.78       111.20 o                         
  13   1   4       1350.43       1332.80        51.76 o                         
  15   1   4       1327.90       1393.39        54.51 o                         
  17   1   4       1176.09       1118.67       109.52 o                         
  19   1   4       1058.82       1040.81        61.21 o                         
  21   1   4        714.25        709.53        45.81 o                         
  23   1   4       4535.14       4469.18       107.40 o                         
  25   1   4       2186.67       2274.51        82.18 o                         
  27   1   4      16458.20      15797.21       280.43 o                         
  29   1   4        365.83        417.79       117.68 o                         
  31   1   4         37.35         24.28        50.70 o                         
  33   1   4        109.41        144.96        59.57 o                         
  35   1   4       1168.45       1187.65        74.43 o                         
  37   1   4         35.37         97.62        70.91 o                         
  39   1   4        310.60        466.04       112.88 o                         
  41   1   4        328.32        432.51       120.70 o                         
 -40   2   4        115.11        126.47        71.80 o                         
 -38   2   4        222.62        165.64        67.48 o                         
 -36   2   4        434.26        506.25        66.03 o                         
 -34   2   4        399.30        460.94        62.69 o                         
 -32   2   4        559.25        588.50       115.06 o                         
 -30   2   4        171.16        159.41        51.51 o                         
 -28   2   4        796.69        736.70       104.10 o                         
 -26   2   4        181.27        151.64        42.89 o                         
 -24   2   4        998.02        987.37        54.94 o                         
 -22   2   4       1649.26       1502.64        64.36 o                         
 -20   2   4        229.20        228.49        39.13 o                         
 -18   2   4       1537.96       1545.22        53.93 o                         
 -16   2   4       1698.65       1616.75        44.72 o                         
 -14   2   4        770.55        792.74        36.78 o                         
 -12   2   4       1478.84       1363.75        47.59 o                         
 -10   2   4       3052.51       2846.92        36.75 o                         
  -8   2   4       2766.96       2554.25        32.79 o                         
  -6   2   4       2129.07       2123.47        50.97 o                         
  -4   2   4       4600.88       4401.70        69.94 o                         
  -2   2   4       1724.89       1785.87        53.17 o                         
   0   2   4       3687.74       3869.58        48.19 o                         
   2   2   4       2105.45       2055.35        32.33 o                         
   4   2   4       4308.48       4212.59        64.79 o                         
   6   2   4       2221.36       2256.87        45.85 o                         
   8   2   4       2992.64       2935.67        53.90 o                         
  10   2   4       2886.09       2924.65        55.57 o                         
  12   2   4       1653.47       1606.86        55.85 o                         
  14   2   4        908.69        874.89        50.33 o                         
  16   2   4       1542.88       1542.94        59.23 o                         
  18   2   4       1629.05       1683.48        64.10 o                         
  20   2   4        185.22        195.09        44.93 o                         
  22   2   4       1625.30       1660.21        74.63 o                         
  24   2   4       1020.15       1011.65        93.33 o                         
  26   2   4        131.50        106.94        47.17 o                         
  28   2   4        769.74        651.63       168.76 o                         
  30   2   4        289.30        348.05        95.00 o                         
  32   2   4        630.43        683.64       180.49 o                         
  34   2   4        431.63        494.74       112.26 o                         
  36   2   4        474.24        412.39       100.58 o                         
  38   2   4        205.80        358.75       112.88 o                         
  40   2   4        137.11         81.58       118.47 o                         
 -35   3   4        337.15        381.60        71.53 o                         
 -33   3   4        346.27        365.49        62.42 o                         
 -31   3   4         24.37         72.82        54.02 o                         
 -29   3   4        408.62        389.61        54.82 o                         
 -27   3   4        386.40        404.48        51.87 o                         
 -25   3   4        445.66        479.72        90.65 o                         
 -23   3   4        402.50        480.79        46.97 o                         
 -21   3   4        701.22        762.70        87.58 o                         
 -19   3   4        536.31        601.97        46.14 o                         
 -17   3   4        897.27        881.79        48.16 o                         
 -15   3   4        386.21        365.04        32.61 o                         
 -13   3   4        113.06        151.01        28.10 o                         
 -11   3   4        476.57        525.06        33.37 o                         
  -9   3   4        841.88        813.45        40.79 o                         
  -7   3   4       2334.49       2248.42        43.60 o                         
  -5   3   4       1050.81       1072.31        33.01 o                         
  -3   3   4        181.38        194.06        23.14 o                         
  -1   3   4        854.77        833.87        32.92 o                         
   1   3   4        987.88        899.82        35.21 o                         
   3   3   4        123.75        109.22        22.25 o                         
   5   3   4       1021.06       1007.62        39.43 o                         
   7   3   4       2541.03       2389.33        52.88 o                         
   9   3   4       1063.17       1008.93        60.01 o                         
  11   3   4        409.26        399.81        34.80 o                         
  13   3   4         96.94         56.99        56.64 o                         
  15   3   4        320.42        414.35        56.02 o                         
  17   3   4        727.54        736.62        67.49 o                         
  19   3   4        467.96        532.86        75.34 o                         
  21   3   4        683.24        689.42        65.70 o                         
  23   3   4        412.13        457.39        65.79 o                         
  25   3   4        514.55        564.25        91.65 o                         
  27   3   4        352.42        452.20        91.51 o                         
  29   3   4        347.18        338.86       149.02 o                         
  31   3   4         35.54        121.57        96.73 o                         
  33   3   4        364.36        399.32       173.65 o                         
  35   3   4        405.30        543.43       278.32 o                         
 -30   4   4        124.14        236.93        81.58 o                         
 -28   4   4        295.18        387.81        77.11 o                         
 -26   4   4        181.49        167.64        68.17 o                         
 -24   4   4        137.75        191.11        62.59 o                         
 -22   4   4        272.12        321.87        60.35 o                         
 -20   4   4        382.41        394.51        59.23 o                         
 -18   4   4       1671.74       1668.26        81.95 o                         
 -16   4   4        253.94        279.13        46.94 o                         
 -14   4   4        716.00        733.11        63.97 o                         
 -12   4   4        760.98        780.88        59.74 o                         
 -10   4   4       1177.60       1123.88       124.94 o                         
  -8   4   4        117.03        115.58        62.59 o                         
  -6   4   4       1850.74       1828.41       136.13 o                         
  -4   4   4        467.24        504.47        81.51 o                         
  -2   4   4        100.30        150.16        33.75 o                         
   0   4   4        945.54        910.77        87.73 o                         
   2   4   4         98.60        122.58        49.97 o                         
   4   4   4        404.07        494.76        44.53 o                         
   6   4   4       1630.76       1606.89        74.07 o                         
   8   4   4         56.90        117.07        53.28 o                         
  10   4   4       1076.26       1037.12        84.32 o                         
  12   4   4        835.17        893.26       117.92 o                         
  14   4   4        662.65        688.60       100.83 o                         
  16   4   4        168.61        280.97        62.68 o                         
  18   4   4       1945.12       1987.64       150.76 o                         
  20   4   4        448.26        467.25        86.92 o                         
  22   4   4        282.84        331.02        73.68 o                         
  24   4   4        150.42        265.07        92.74 o                         
  26   4   4        101.03        298.55       169.92 o                         
  28   4   4        335.04        474.64       181.02 o                         
  30   4   4         96.87        202.94       162.66 o                         
 -11   5   4        201.62       -198.93       198.93 o                         
  -9   5   4         92.35        653.68       265.99 o                         
  -7   5   4        104.30        585.51       283.87 o                         
  -5   5   4        226.37        302.30       320.14 o                         
  -3   5   4        120.10        266.55       318.46 o                         
  -1   5   4        484.52        666.22       263.70 o                         
   1   5   4        460.95        556.49       314.55 o                         
   3   5   4        171.18        259.81       113.91 o                         
   5   5   4        189.20        324.56       162.13 o                         
   7   5   4         95.02        288.98       114.18 o                         
   9   5   4        118.20        169.34       172.38 o                         
  11   5   4        203.31        339.54       156.66 o                         
  13   5   4         67.50        256.20       107.38 o                         
  15   5   4         56.67        147.56       180.41 o                         
  17   5   4        470.22        602.32       119.05 o                         
  19   5   4         74.77        195.25        82.59 o                         
 -41   1   5         21.94         34.93        73.44 o                         
 -39   1   5         64.62        136.33        68.87 o                         
 -37   1   5         20.56         32.94        62.19 o                         
 -35   1   5        126.16         58.45        56.09 o                         
 -33   1   5        512.58        320.97        71.53 o                         
 -31   1   5        380.89        503.93        56.96 o                         
 -29   1   5       1380.98       1346.08        80.42 o                         
 -27   1   5       1362.95       1355.89        75.22 o                         
 -25   1   5       2095.18       2082.79       189.99 o                         
 -23   1   5        557.70        528.80        58.06 o                         
 -21   1   5        160.58        169.57        35.46 o                         
 -19   1   5        103.73        133.98        32.75 o                         
 -17   1   5        607.88        692.53        73.76 o                         
 -15   1   5        574.08        596.52        27.28 o                         
 -13   1   5        165.72        184.96        24.38 o                         
 -11   1   5        799.35        839.77        34.70 o                         
  -9   1   5        283.65        277.19        22.12 o                         
  -7   1   5       1507.24       1349.51        35.77 o                         
  -5   1   5       4264.80       4005.96        63.22 o                         
  -3   1   5       6813.39       6603.98       108.44 o                         
  -1   1   5       7929.21       7399.73       187.14 o                         
   1   1   5      16131.36      15838.17       251.46 o                         
   3   1   5       3919.35       4002.40        66.49 o                         
   5   1   5       4507.10       4592.73        77.34 o                         
   7   1   5       2217.07       2169.18        51.20 o                         
   9   1   5        355.08        439.47        29.11 o                         
  11   1   5        758.32        748.49        45.02 o                         
  13   1   5        265.11        385.27        33.16 o                         
  15   1   5        936.42       1006.42        53.34 o                         
  17   1   5        412.96        402.78        37.14 o                         
  19   1   5         54.45         47.29        41.91 o                         
  21   1   5        313.41        287.06        43.46 o                         
  23   1   5        436.57        402.32        47.81 o                         
  25   1   5       1641.20       1562.53        83.76 o                         
  27   1   5       1897.03       1865.96       156.23 o                         
  29   1   5        868.60        847.24        57.97 o                         
  31   1   5        466.01        424.94        71.71 o                         
  33   1   5        395.46        385.79        61.80 o                         
  35   1   5        168.58         40.65        61.94 o                         
  37   1   5         39.64         88.35        66.95 o                         
  39   1   5         70.94        144.17       109.52 o                         
  41   1   5         45.59         74.88       117.35 o                         
 -38   2   5          5.47         -5.09        66.67 o                         
 -36   2   5         33.95         73.06        61.73 o                         
 -34   2   5        126.72        108.57        56.75 o                         
 -32   2   5        117.38        159.76        53.78 o                         
 -30   2   5        406.42        490.57       131.17 o                         
 -28   2   5        428.92        389.31        79.46 o                         
 -26   2   5       1663.32       1438.48        84.24 o                         
 -24   2   5        447.07        427.90        43.52 o                         
 -22   2   5        197.62        150.03        38.97 o                         
 -20   2   5        254.06        256.89        35.58 o                         
 -18   2   5         14.69         -5.12        29.68 o                         
 -16   2   5        772.37        791.27        37.87 o                         
 -14   2   5        362.91        354.74        26.00 o                         
 -12   2   5        237.01        239.35        17.68 o                         
 -10   2   5        398.52        379.06        30.27 o                         
  -8   2   5        509.72        552.65        33.68 o                         
  -6   2   5        683.70        706.54        65.91 o                         
  -4   2   5       1576.71       1589.39        51.87 o                         
  -2   2   5       6001.39       6438.29       111.92 o                         
   0   2   5       7759.84       8042.02        89.11 o                         
   2   2   5       8958.23       9188.88       101.56 o                         
   4   2   5        873.04        875.62        57.01 o                         
   6   2   5        787.96        797.66        35.32 o                         
   8   2   5        275.47        316.06        27.12 o                         
  10   2   5        252.48        226.81        28.32 o                         
  12   2   5        153.99        174.38        30.36 o                         
  14   2   5        420.29        381.15        35.95 o                         
  16   2   5        568.65        549.08        54.92 o                         
  18   2   5         29.63         61.25        38.64 o                         
  20   2   5        206.20        213.26        43.85 o                         
  22   2   5        217.48        243.40        47.58 o                         
  24   2   5        846.35        846.30        54.76 o                         
  26   2   5        802.84        738.91        54.88 o                         
  28   2   5        532.37        523.53        64.25 o                         
  30   2   5        390.44        415.11        83.89 o                         
  32   2   5        159.55        130.95       115.11 o                         
  34   2   5        191.05        251.27       105.61 o                         
  36   2   5         35.53         62.59        99.47 o                         
  38   2   5          3.05         95.00       112.88 o                         
 -35   3   5         81.45         87.37        65.70 o                         
 -33   3   5         58.87         39.40        59.47 o                         
 -31   3   5         26.90         28.09        54.10 o                         
 -29   3   5        139.74        195.26        51.87 o                         
 -27   3   5         47.23         38.71        47.51 o                         
 -25   3   5         93.71         67.46        45.82 o                         
 -23   3   5        132.73        106.37        71.70 o                         
 -21   3   5        300.98        347.07        40.16 o                         
 -19   3   5        571.01        637.45        65.73 o                         
 -17   3   5        692.01        785.41        45.50 o                         
 -15   3   5        517.23        554.42        40.25 o                         
 -13   3   5        489.50        531.87        30.66 o                         
 -11   3   5       1608.40       1552.13        44.20 o                         
  -9   3   5        588.82        617.59        24.92 o                         
  -7   3   5         62.59         34.77        34.46 o                         
  -5   3   5        157.97        162.47        34.66 o                         
  -3   3   5         16.67         33.20        18.07 o                         
  -1   3   5         93.92         88.72        23.55 o                         
   1   3   5         54.42         39.21        20.87 o                         
   3   3   5         12.77         -9.57        39.36 o                         
   5   3   5        202.29        224.22        26.03 o                         
   7   3   5        118.11        103.10        27.09 o                         
   9   3   5        326.28        373.50        31.73 o                         
  11   3   5       1636.54       1609.06        56.54 o                         
  13   3   5       1020.72       1088.64        51.79 o                         
  15   3   5       1078.36       1185.18        78.78 o                         
  17   3   5        574.11        577.86        60.57 o                         
  19   3   5        316.88        329.42        59.42 o                         
  21   3   5        270.67        294.70        63.14 o                         
  23   3   5         77.13         36.57        61.01 o                         
  25   3   5         57.44         76.37        67.22 o                         
  27   3   5         92.89        -10.96        68.75 o                         
  29   3   5         90.31        -10.01       115.89 o                         
  31   3   5         53.42         26.33       112.86 o                         
  33   3   5         41.10        -43.54       132.25 o                         
  35   3   5         43.72         24.86       197.24 o                         
 -30   4   5         19.47         -5.59        76.00 o                         
 -28   4   5         25.01        149.76        71.53 o                         
 -26   4   5         26.03         49.17        63.70 o                         
 -24   4   5         85.53         57.00        61.47 o                         
 -22   4   5        163.45        193.34        69.29 o                         
 -16   4   5        437.42        739.74       267.11 o                         
 -14   4   5        537.85        504.04       160.93 o                         
 -12   4   5        248.46        373.66       192.17 o                         
 -10   4   5         97.51        113.58       200.05 o                         
  -8   4   5        231.82        148.05       108.39 o                         
  -6   4   5         58.89        128.71       109.52 o                         
  -4   4   5        164.93        201.14        31.04 o                         
  -2   4   5        145.03        170.78        47.20 o                         
   0   4   5         55.97         93.73        33.04 o                         
   2   4   5        266.60        320.61        66.41 o                         
   4   4   5         97.02        157.14        43.62 o                         
   6   4   5         37.58         45.17        42.22 o                         
   8   4   5        119.96        151.27        47.47 o                         
  10   4   5        186.55        285.43        59.43 o                         
  12   4   5        387.08        358.79        56.67 o                         
  14   4   5        507.67        550.47        63.84 o                         
  16   4   5        219.39        299.35        64.91 o                         
  18   4   5        330.67        302.71       112.94 o                         
  20   4   5          4.54         25.37        66.68 o                         
  22   4   5        159.40        280.33        75.03 o                         
  24   4   5        142.69        154.68        77.31 o                         
  26   4   5         39.50        108.60       118.49 o                         
  28   4   5         31.18        173.81       116.02 o                         
  30   4   5         35.15        230.28       165.42 o                         
  -9   5   5        124.26        622.39       254.81 o                         
  -7   5   5         73.94        174.39       278.23 o                         
  -5   5   5        238.05         93.88       117.35 o                         
  -3   5   5        309.03        425.44       349.19 o                         
  -1   5   5        337.37        582.92       207.82 o                         
   1   5   5        565.20        593.33       130.76 o                         
   3   5   5        299.75        562.60       267.61 o                         
   5   5   5        320.10        362.61        55.80 o                         
   7   5   5         42.44        218.38       153.71 o                         
   9   5   5        190.39        367.55       174.92 o                         
  11   5   5        132.46        267.96       126.09 o                         
  13   5   5        183.44        346.72       121.35 o                         
  15   5   5         78.05        170.10       117.41 o                         
  17   5   5         50.98        191.50       101.25 o                         
  19   5   5        175.23        381.13       231.53 o                         
 -42   0   6        171.28        168.76       110.64 o                         
 -40   0   6       1548.14       1889.64       163.17 o                         
 -38   0   6       1254.88       1326.48       115.11 o                         
 -36   0   6        600.54        538.68        90.53 o                         
 -34   0   6         44.70          8.94        76.00 o                         
 -32   0   6        243.38        310.69        73.76 o                         
 -30   0   6       1624.30       1490.77       117.35 o                         
 -28   0   6       1339.70       1326.48       110.64 o                         
 -26   0   6       1765.93       1784.58       112.88 o                         
 -24   0   6       3030.94       3001.54       122.94 o                         
 -22   0   6       3601.95       3657.57       120.70 o                         
 -20   0   6       1262.52       1193.48        81.58 o                         
 -18   0   6       1006.72       1011.32        72.64 o                         
 -16   0   6       5119.92       5625.50       101.14 o                         
 -14   0   6      30088.57      33300.01       663.74 o                         
 -12   0   6       2947.72       3137.89        91.64 o                         
 -10   0   6      23234.42      24585.86       499.57 o                         
  -8   0   6        502.03        560.92        48.06 o                         
  -6   0   6       6982.94       7141.91       159.82 o                         
  -4   0   6       6716.48       7200.03       156.46 o                         
  -2   0   6      16369.99      16414.75       339.75 o                         
   0   0   6         80.72         44.70        31.29 o                         
   2   0   6      15316.71      16051.64       326.34 o                         
   4   0   6       7700.04       8203.52       179.93 o                         
   6   0   6       6531.80       6950.80       157.58 o                         
   8   0   6        614.01        672.68        58.12 o                         
  10   0   6      24210.56      25749.17       529.74 o                         
  12   0   6       2409.35       2612.72        89.41 o                         
  14   0   6      32512.56      36344.02       733.03 o                         
  16   0   6       4135.83       4475.54       128.52 o                         
  18   0   6       1133.14       1144.31        81.58 o                         
  20   0   6       1217.00       1168.90        87.17 o                         
  22   0   6       4000.50       4130.20       137.46 o                         
  24   0   6       2604.92       2549.02       122.94 o                         
  26   0   6       2134.98       2036.04       120.70 o                         
  28   0   6       1498.79       1513.12       122.94 o                         
  30   0   6       1319.19       1365.60       101.70 o                         
  32   0   6        286.06        419.10        87.17 o                         
  34   0   6         88.32        101.70        89.41 o                         
  36   0   6        732.44        964.38       111.76 o                         
  38   0   6       1543.65       1729.82       160.93 o                         
  40   0   6       1501.18       1925.40       140.82 o                         
  42   0   6        200.91         63.70       112.88 o                         
 -41   1   6        200.50        230.44        77.43 o                         
 -39   1   6        735.82        874.15        79.98 o                         
 -37   1   6        413.69        421.98        68.73 o                         
 -35   1   6        550.75        637.28        64.01 o                         
 -33   1   6        284.83        252.27        57.28 o                         
 -31   1   6         64.58         93.80        50.56 o                         
 -29   1   6        151.00        139.34        48.69 o                         
 -27   1   6         12.07          8.19        43.73 o                         
 -25   1   6        821.66        838.60        52.51 o                         
 -23   1   6        544.69        626.42        46.92 o                         
 -21   1   6       2624.83       2463.38        73.97 o                         
 -19   1   6       1203.47       1118.61        55.81 o                         
 -17   1   6        644.05        624.43        29.86 o                         
 -15   1   6       1871.80       1799.60        53.17 o                         
 -13   1   6       4617.45       4468.83       111.76 o                         
 -11   1   6       3091.41       3142.79        54.21 o                         
  -9   1   6       5680.44       5553.98        90.51 o                         
  -7   1   6       7300.03       7183.48       156.41 o                         
  -5   1   6       1459.96       1389.52        24.96 o                         
  -3   1   6        277.06        308.94        16.45 o                         
  -1   1   6       3012.82       3059.72        56.90 o                         
   1   1   6       2977.25       3036.05        57.11 o                         
   3   1   6        245.92        272.17        22.02 o                         
   5   1   6       1528.21       1567.71        44.53 o                         
   7   1   6       7149.60       7340.74       146.35 o                         
   9   1   6       6235.73       6396.44       105.86 o                         
  11   1   6       3263.57       3374.34        71.49 o                         
  13   1   6       4244.58       4462.27        86.92 o                         
  15   1   6       2102.50       2085.98        63.58 o                         
  17   1   6        596.79        637.87        58.12 o                         
  19   1   6       1246.60       1101.65        65.16 o                         
  21   1   6       2756.59       2663.40       114.00 o                         
  23   1   6        564.05        605.66        56.94 o                         
  25   1   6        660.77        645.03        55.51 o                         
  27   1   6         25.08         61.43        50.07 o                         
  29   1   6        120.18         92.85        51.72 o                         
  31   1   6         94.03          6.89        93.47 o                         
  33   1   6        265.84        233.53        97.48 o                         
  35   1   6        552.34        549.00       153.06 o                         
  37   1   6        485.94        610.56        74.15 o                         
  39   1   6        718.41        851.50       124.05 o                         
  41   1   6        176.64         -5.59       115.11 o                         
 -38   2   6         83.53        108.59        68.19 o                         
 -36   2   6        248.35        240.61        63.16 o                         
 -34   2   6        168.78         86.53        56.96 o                         
 -32   2   6       1712.71       1807.53        94.83 o                         
 -30   2   6       1642.47       1620.49        96.06 o                         
 -28   2   6       3249.75       3082.29        96.54 o                         
 -26   2   6        236.79        162.96        42.85 o                         
 -24   2   6       1740.18       1656.66        67.97 o                         
 -22   2   6         35.75         41.19        37.97 o                         
 -20   2   6       2153.59       2138.65        63.77 o                         
 -18   2   6        292.92        310.28        33.21 o                         
 -16   2   6         24.47         39.42        26.06 o                         
 -14   2   6       3645.07       3389.44        67.05 o                         
 -12   2   6       1167.67       1064.54        27.54 o                         
 -10   2   6       1552.86       1409.96        28.08 o                         
  -8   2   6       1792.25       1730.02        26.15 o                         
  -6   2   6       1180.76       1143.81        48.19 o                         
  -4   2   6      21351.09      20891.76       311.35 o                         
  -2   2   6        570.32        559.88        41.30 o                         
   0   2   6         20.51         26.87        12.26 o                         
   2   2   6        564.27        646.95        35.98 o                         
   4   2   6      22018.13      21850.38       267.27 o                         
   6   2   6        888.05        890.85        54.20 o                         
   8   2   6       1954.13       1939.47        53.41 o                         
  10   2   6       1546.21       1499.54        52.99 o                         
  12   2   6       1087.36       1068.25        52.88 o                         
  14   2   6       4013.77       4003.86        97.18 o                         
  16   2   6         42.11         42.47        52.53 o                         
  18   2   6        211.16        182.65        43.02 o                         
  20   2   6       2197.49       2238.50        82.88 o                         
  22   2   6         40.16        117.19        46.31 o                         
  24   2   6       1575.75       1675.46        84.86 o                         
  26   2   6        400.26        330.46        52.33 o                         
  28   2   6       3481.38       3283.50       114.51 o                         
  30   2   6       1422.47       1543.42       128.83 o                         
  32   2   6       1970.27       2053.70       169.88 o                         
  34   2   6        149.26        103.11        85.37 o                         
  36   2   6        253.93        345.04       153.06 o                         
  38   2   6         58.88        116.23       110.64 o                         
 -35   3   6        144.23         96.25       110.08 o                         
 -33   3   6        289.02        297.95        62.98 o                         
 -31   3   6       1096.61       1083.01       143.05 o                         
 -29   3   6        132.46         91.32       116.23 o                         
 -27   3   6        655.62        671.17        64.82 o                         
 -25   3   6        550.30        581.84        64.76 o                         
 -23   3   6        171.06        133.86        42.79 o                         
 -21   3   6         80.94         57.22        37.20 o                         
 -19   3   6        373.96        404.01        61.22 o                         
 -17   3   6       3448.42       3383.95        72.18 o                         
 -15   3   6       4125.18       4207.73        73.55 o                         
 -13   3   6      16088.35      15138.40       224.51 o                         
 -11   3   6       4153.52       4029.13        60.98 o                         
  -9   3   6       4182.83       3968.13        81.72 o                         
  -7   3   6        297.34        253.46        43.39 o                         
  -5   3   6        693.63        651.67        55.63 o                         
  -3   3   6       1899.93       1843.45        67.37 o                         
  -1   3   6        393.07        421.50        40.26 o                         
   1   3   6        298.91        339.32        34.04 o                         
   3   3   6       1802.47       1791.09        70.89 o                         
   5   3   6        730.61        752.39        40.75 o                         
   7   3   6        249.57        341.27        31.23 o                         
   9   3   6       4196.98       4279.07        77.94 o                         
  11   3   6       4499.62       4834.05        86.13 o                         
  13   3   6      15661.94      15656.70       195.67 o                         
  15   3   6       4803.88       4865.97       116.61 o                         
  17   3   6       3409.84       3369.39       153.27 o                         
  19   3   6        494.59        518.28        62.76 o                         
  21   3   6         65.62         24.37        59.59 o                         
  23   3   6        146.51        115.19        86.91 o                         
  25   3   6        554.82        592.23       116.40 o                         
  27   3   6        707.51        743.64       165.01 o                         
  29   3   6         75.60         68.63        98.41 o                         
  31   3   6       1135.17       1140.26       239.35 o                         
  33   3   6        297.68        401.72       140.79 o                         
  35   3   6        134.86         92.57       192.08 o                         
 -12   4   6        207.34        342.91       212.85 o                         
 -10   4   6        107.52        159.55       272.69 o                         
  -8   4   6       1102.59       1072.75       243.08 o                         
  -6   4   6        102.78        128.72        81.58 o                         
  -4   4   6       1058.15       1112.71       180.49 o                         
  -2   4   6        604.45        589.59        65.42 o                         
   0   4   6         21.98         33.05        32.97 o                         
   2   4   6        622.03        798.29        54.21 o                         
   4   4   6        988.69       1050.82        91.84 o                         
   6   4   6         67.49         67.83        43.66 o                         
   8   4   6       1185.65       1205.49        75.76 o                         
  10   4   6        126.38        230.18        52.56 o                         
  12   4   6        198.09        238.46        57.08 o                         
  14   4   6        382.37        503.96        65.10 o                         
  16   4   6        149.01        197.56        63.54 o                         
  18   4   6        202.44        222.69        66.85 o                         
  20   4   6        476.24        549.48       111.99 o                         
  22   4   6         54.11        122.87        73.34 o                         
  24   4   6        388.72        491.42       125.02 o                         
  26   4   6        382.51        466.65        87.13 o                         
  28   4   6         18.45         31.12        91.45 o                         
  -9   5   6        315.77        823.56       276.05 o                         
  -7   5   6        387.12       1003.49       297.28 o                         
  -5   5   6        344.80        457.10       334.11 o                         
  -3   5   6        358.87        528.12       367.63 o                         
  -1   5   6        231.62        436.43       188.26 o                         
   1   5   6        264.34        467.91       143.56 o                         
   3   5   6        391.60        726.91       128.34 o                         
   5   5   6        517.41        708.90       336.40 o                         
   7   5   6        370.65        423.73       219.44 o                         
   9   5   6        272.19        439.05       171.74 o                         
  11   5   6         65.37        196.53        99.61 o                         
  13   5   6        201.89        316.80       180.03 o                         
  15   5   6        238.37        368.82       125.89 o                         
  17   5   6         22.50        155.71       137.30 o                         
  19   5   6        335.92        418.84       259.12 o                         
 -39   1   7         96.36        137.19        93.88 o                         
 -37   1   7         63.91         58.00        63.21 o                         
 -35   1   7        135.29        116.87        67.61 o                         
 -33   1   7         87.28         -5.30        54.76 o                         
 -31   1   7        211.31        129.28        70.97 o                         
 -29   1   7        199.93        139.71        48.48 o                         
 -27   1   7        153.65        200.12        61.47 o                         
 -25   1   7        309.62        249.26        69.85 o                         
 -23   1   7        149.48        128.16        70.97 o                         
 -21   1   7        295.50        275.86        55.32 o                         
 -19   1   7        168.06        178.58        30.56 o                         
 -17   1   7        230.20        239.55        28.03 o                         
 -15   1   7        133.33        111.99        29.11 o                         
 -13   1   7        685.74        759.02        42.42 o                         
 -11   1   7        531.34        497.78        40.23 o                         
  -9   1   7        254.69        265.78        31.85 o                         
  -7   1   7       1280.09       1269.83        40.92 o                         
  -5   1   7        701.66        638.41        67.06 o                         
  -3   1   7        624.28        627.37        33.08 o                         
  -1   1   7        253.52        297.71        54.20 o                         
   1   1   7        132.53        151.69        27.38 o                         
   3   1   7       1051.75       1181.12        40.80 o                         
   5   1   7        580.03        616.73        34.37 o                         
   7   1   7        786.09        806.01        44.30 o                         
   9   1   7        438.29        460.41        35.20 o                         
  11   1   7        504.22        548.98        34.21 o                         
  13   1   7        574.28        618.65        36.59 o                         
  15   1   7        245.64        285.57        37.91 o                         
  17   1   7        228.67        245.42        39.11 o                         
  19   1   7        255.27        298.36        44.23 o                         
  21   1   7        209.81        277.88        96.67 o                         
  23   1   7        101.51         98.84        49.27 o                         
  25   1   7        594.43        552.80        68.12 o                         
  27   1   7         87.17         90.53        52.93 o                         
  29   1   7        220.45        178.51        57.19 o                         
  31   1   7        287.95        187.82        60.36 o                         
  33   1   7        130.59         37.67       117.93 o                         
  35   1   7        162.29        123.79        68.27 o                         
  37   1   7        106.97         70.66        72.94 o                         
  39   1   7         78.79        109.76        82.44 o                         
 -38   2   7         33.26         14.19        68.08 o                         
 -36   2   7         94.54        143.12        63.52 o                         
 -34   2   7         52.15         64.42        58.55 o                         
 -32   2   7        216.16        210.21        56.49 o                         
 -30   2   7        913.38        822.09        59.67 o                         
 -28   2   7       1010.88       1027.60        59.35 o                         
 -26   2   7        913.53        946.29        93.32 o                         
 -24   2   7       1416.21       1265.49        71.96 o                         
 -22   2   7       1059.56        977.61        53.70 o                         
 -20   2   7        335.56        321.97        36.79 o                         
 -18   2   7         40.38         55.93        31.98 o                         
 -16   2   7        259.36        248.16        26.78 o                         
 -14   2   7        945.01        885.11        37.71 o                         
 -12   2   7        737.22        720.98        28.96 o                         
 -10   2   7        241.48        244.07        15.62 o                         
  -8   2   7        246.62        230.00        19.26 o                         
  -6   2   7        913.01        901.50        47.57 o                         
  -4   2   7       7005.29       6786.29       116.16 o                         
  -2   2   7       5433.33       5380.42        62.64 o                         
   0   2   7       8350.51       8129.80        90.98 o                         
   2   2   7       7999.31       7556.46       145.16 o                         
   4   2   7       3520.41       3582.96        69.78 o                         
   6   2   7       1640.55       1692.94        74.82 o                         
   8   2   7        460.87        479.93        32.22 o                         
  10   2   7        130.37         68.82        31.34 o                         
  12   2   7        600.64        652.10        39.42 o                         
  14   2   7       1491.11       1473.21        66.33 o                         
  16   2   7        246.71        298.60        64.82 o                         
  18   2   7         64.16          3.44        44.23 o                         
  20   2   7        325.63        359.67        50.14 o                         
  22   2   7        936.60       1028.50       118.47 o                         
  24   2   7       1688.54       1667.56        82.09 o                         
  26   2   7       1536.39       1539.16        84.58 o                         
  28   2   7        971.02        988.30        63.07 o                         
  30   2   7        670.02        854.71       165.96 o                         
  32   2   7        364.11        258.70        83.58 o                         
  34   2   7         44.34        135.40        90.99 o                         
  36   2   7         90.17        123.02        99.56 o                         
  38   2   7         57.54         36.88       109.52 o                         
 -35   3   7         99.13         64.97        80.47 o                         
 -33   3   7        163.64        167.18        61.40 o                         
 -31   3   7         71.72         94.62        57.41 o                         
 -29   3   7        138.51        150.17        54.76 o                         
 -27   3   7         62.72         21.55        47.47 o                         
 -25   3   7        103.51         69.25        45.27 o                         
 -23   3   7         61.37         15.65        41.55 o                         
 -21   3   7        285.53        227.10        40.08 o                         
 -19   3   7        315.60        256.49        36.54 o                         
 -17   3   7        394.47        367.57        34.86 o                         
 -15   3   7       1978.05       1850.84        64.69 o                         
 -13   3   7       3498.35       3074.05        55.60 o                         
 -11   3   7       1233.15       1081.51        79.87 o                         
  -9   3   7        817.59        749.76        48.26 o                         
  -7   3   7        354.74        367.59        44.06 o                         
  -5   3   7        136.47        127.53        39.06 o                         
  -3   3   7        153.49        187.52        40.06 o                         
  -1   3   7        107.03        101.49        20.12 o                         
   1   3   7         83.29        111.18        23.26 o                         
   3   3   7        261.28        263.25        28.23 o                         
   5   3   7        280.60        279.74        30.05 o                         
   7   3   7        180.04        209.74        45.33 o                         
   9   3   7       1011.36       1106.87        71.78 o                         
  11   3   7       2233.92       2295.83        66.88 o                         
  13   3   7       1842.43       2009.01        71.14 o                         
  15   3   7       1908.92       1841.18        70.25 o                         
  17   3   7        643.65        652.60        62.26 o                         
  19   3   7        625.93        636.37        64.44 o                         
  21   3   7        146.12         85.26        63.11 o                         
  23   3   7        121.94         38.58        64.16 o                         
  25   3   7        212.56        160.13        72.25 o                         
  27   3   7         33.76        -79.97       115.49 o                         
  29   3   7        144.12        -12.17       127.73 o                         
  31   3   7        126.60         82.88       130.09 o                         
  33   3   7        127.71         82.81       182.79 o                         
  35   3   7        163.77        239.17       115.11 o                         
 -12   4   7        489.87        778.86       202.29 o                         
 -10   4   7        390.94        688.33       205.64 o                         
  -8   4   7        104.89         93.90        78.38 o                         
  -6   4   7         75.05        119.23        78.02 o                         
  -4   4   7         69.11        172.35        80.93 o                         
  -2   4   7        257.20        304.98        88.00 o                         
   0   4   7        134.40        185.99        50.82 o                         
   2   4   7        503.80        543.08        63.74 o                         
   4   4   7        117.96        176.64        40.15 o                         
   6   4   7         64.57         61.92        44.35 o                         
   8   4   7         59.97         75.49        48.80 o                         
  10   4   7        448.10        526.75        57.86 o                         
  12   4   7        328.48        330.16        59.10 o                         
  14   4   7         46.06        122.41        58.95 o                         
  16   4   7        251.46        272.64        65.69 o                         
  18   4   7        117.25         79.40        67.36 o                         
  20   4   7         59.20         81.29        70.86 o                         
  22   4   7         62.99        104.52        76.53 o                         
  24   4   7        254.53        311.58       131.37 o                         
  26   4   7        211.18        218.08        99.54 o                         
  28   4   7        102.04         61.33        89.52 o                         
  -9   5   7        115.97        792.27       286.11 o                         
  -7   5   7         75.03        509.63       282.75 o                         
  -5   5   7         36.82        701.74       316.28 o                         
  -3   5   7         89.89        111.53       274.93 o                         
  -1   5   7        243.56        326.66       256.43 o                         
   1   5   7        130.27        334.20       115.04 o                         
   3   5   7        170.95        419.02       121.70 o                         
   5   5   7         53.98        250.47       123.41 o                         
   7   5   7         63.84        250.38       113.16 o                         
   9   5   7         58.81        115.72        72.82 o                         
  11   5   7         33.88         78.31        64.71 o                         
  13   5   7         16.90        222.65       122.43 o                         
  15   5   7         86.60        231.40       151.43 o                         
  17   5   7         82.59        298.93       124.74 o                         
 -40   0   8        109.21         73.76       107.29 o                         
 -38   0   8       1191.87       1286.25       114.00 o                         
 -36   0   8        159.76        229.11        91.64 o                         
 -34   0   8       2134.51       1800.23       139.70 o                         
 -32   0   8        359.01        346.46        80.47 o                         
 -30   0   8        142.60        111.76        74.88 o                         
 -28   0   8       2031.48       1996.93       124.05 o                         
 -26   0   8        370.70        306.22        67.06 o                         
 -24   0   8       1135.61       1185.66       105.05 o                         
 -22   0   8        748.84        622.39        63.70 o                         
 -20   0   8         91.77         82.17        37.48 o                         
 -18   0   8       1691.90       1541.06        88.29 o                         
 -16   0   8       4268.97       4321.31       122.94 o                         
 -14   0   8       1208.09       1297.42        73.76 o                         
 -12   0   8       6043.44       6208.71       149.76 o                         
 -10   0   8      10290.97      10656.31       231.34 o                         
  -8   0   8       2521.10       2467.44        82.70 o                         
  -6   0   8       9136.53       9289.71       194.46 o                         
  -4   0   8        509.86        550.98        41.35 o                         
  -2   0   8       1866.50       1991.34        69.29 o                         
   0   0   8      23046.92      25305.48       509.63 o                         
   2   0   8       1774.61       1873.99        71.53 o                         
   4   0   8        430.39        506.27        43.59 o                         
   6   0   8       9611.49       9876.34       213.46 o                         
   8   0   8       2939.80       2926.66        96.11 o                         
  10   0   8       9395.78      10246.27       229.11 o                         
  12   0   8       6484.43       6722.81       167.64 o                         
  14   0   8       1088.31       1163.31        82.70 o                         
  16   0   8       3671.28       3691.10       127.41 o                         
  18   0   8       1881.51       1849.40       103.94 o                         
  20   0   8         44.48          5.59        60.35 o                         
  22   0   8        905.50        986.73        82.70 o                         
  24   0   8       1055.38        962.14        84.94 o                         
  26   0   8        299.79        148.64        76.00 o                         
  28   0   8       2268.66       2180.21       138.58 o                         
  30   0   8        272.94        344.22        90.53 o                         
  32   0   8        370.52        409.04        96.11 o                         
  34   0   8       2118.92       1964.52       153.11 o                         
  36   0   8        152.33        124.05        99.47 o                         
  38   0   8       1019.24       1132.02       125.17 o                         
  40   0   8        149.03         98.35       109.52 o                         
 -39   1   8        187.95        259.32        75.32 o                         
 -37   1   8        368.59        324.90        67.48 o                         
 -35   1   8        829.71        918.78        72.71 o                         
 -33   1   8        196.61        206.85        55.84 o                         
 -31   1   8         31.90          6.38        51.20 o                         
 -29   1   8       1527.22       1356.51        84.62 o                         
 -27   1   8       4381.29       3922.67       105.67 o                         
 -25   1   8       2433.04       2238.63        83.83 o                         
 -23   1   8       3229.93       2856.51        87.34 o                         
 -21   1   8        398.52        433.36        74.32 o                         
 -19   1   8         61.90         53.77        30.56 o                         
 -17   1   8      10615.57      10527.28       170.19 o                         
 -15   1   8        106.01         80.13        38.56 o                         
 -13   1   8        395.27        375.80        30.73 o                         
 -11   1   8       9230.90       8969.95       142.08 o                         
  -9   1   8        968.30        874.79        67.06 o                         
  -7   1   8       4714.06       4650.07       192.23 o                         
  -5   1   8       2025.87       2025.24        68.17 o                         
  -3   1   8      11445.05      12720.79       188.38 o                         
  -1   1   8      16381.79      17806.93       258.74 o                         
   1   1   8      18360.99      19841.71       288.80 o                         
   3   1   8      10783.77      12334.18       186.05 o                         
   5   1   8       1792.74       1880.70        51.71 o                         
   7   1   8       4906.94       4780.20        88.34 o                         
   9   1   8        675.54        680.06        41.44 o                         
  11   1   8       9468.79       9699.70       154.87 o                         
  13   1   8        598.24        622.60        39.06 o                         
  15   1   8        124.50        168.31        88.85 o                         
  17   1   8      10663.32      10638.04       177.01 o                         
  19   1   8         76.81         95.58        42.14 o                         
  21   1   8        325.44        280.20        47.81 o                         
  23   1   8       3361.97       3279.29        97.48 o                         
  25   1   8       2553.01       2385.73        93.21 o                         
  27   1   8       4061.56       3686.45       107.82 o                         
  29   1   8       1853.93       1776.18        96.80 o                         
  31   1   8         57.16         64.27        58.68 o                         
  33   1   8        202.10        230.37        64.32 o                         
  35   1   8        898.98        899.41        76.55 o                         
  37   1   8        316.78        337.70        77.02 o                         
  39   1   8        217.48        217.59       128.52 o                         
 -38   2   8        103.89        149.59        72.24 o                         
 -36   2   8        263.30        298.48        65.81 o                         
 -34   2   8        215.77        246.27        62.20 o                         
 -32   2   8        110.61         75.14        54.71 o                         
 -30   2   8        842.43        773.28        62.56 o                         
 -28   2   8       1723.55       1782.20       134.06 o                         
 -26   2   8       1617.17       1565.21        81.28 o                         
 -24   2   8       3332.36       3415.48       131.32 o                         
 -22   2   8       1371.78       1268.44        68.11 o                         
 -20   2   8        177.91        164.56        39.06 o                         
 -18   2   8       1758.55       1708.87        85.36 o                         
 -16   2   8        728.18        719.21        49.88 o                         
 -14   2   8         69.83         61.88        38.63 o                         
 -12   2   8       2596.17       2585.66        67.61 o                         
 -10   2   8       1327.82       1195.69        30.50 o                         
  -8   2   8         15.92         14.18        12.90 o                         
  -6   2   8        872.47        910.16        22.67 o                         
  -4   2   8       5826.52       5678.55        65.85 o                         
  -2   2   8       1587.84       1543.16        29.00 o                         
   0   2   8      25881.82      25547.46       261.64 o                         
   2   2   8        824.44        949.93        65.05 o                         
   4   2   8       5911.61       5898.39       129.64 o                         
   6   2   8       1018.71       1040.04       108.41 o                         
   8   2   8         22.05          1.76        29.50 o                         
  10   2   8       1264.57       1263.18        70.41 o                         
  12   2   8       2787.27       2743.84        75.32 o                         
  14   2   8        108.20        153.67        54.76 o                         
  16   2   8        568.43        615.81        48.56 o                         
  18   2   8       1471.90       1456.86        78.22 o                         
  20   2   8        297.68        264.19        51.97 o                         
  22   2   8       1313.99       1324.83        79.82 o                         
  24   2   8       3953.42       3890.56       106.29 o                         
  26   2   8       1223.41       1197.85       131.32 o                         
  28   2   8       2137.46       2285.15        95.19 o                         
  30   2   8        602.94        548.51        93.43 o                         
  32   2   8         80.67        -64.03       221.84 o                         
  34   2   8        208.33        143.76       193.34 o                         
  36   2   8        335.30        393.03       100.65 o                         
  38   2   8         76.58        277.16       120.70 o                         
 -33   3   8        142.13        137.34        76.56 o                         
 -31   3   8        496.96        493.53        62.82 o                         
 -29   3   8        114.37        119.07        52.09 o                         
 -27   3   8         59.38         80.12        84.94 o                         
 -25   3   8        182.60        118.46        45.25 o                         
 -23   3   8        964.59       1062.95       180.49 o                         
 -21   3   8        900.66        799.49        74.32 o                         
 -19   3   8        246.43        243.34        41.35 o                         
 -17   3   8       1024.71       1054.21        49.40 o                         
 -15   3   8       1271.09       1159.76        42.47 o                         
 -13   3   8        200.39        132.30        27.06 o                         
 -11   3   8        246.72        214.92        58.09 o                         
  -9   3   8        563.38        530.80        46.86 o                         
  -7   3   8        872.87        893.40        55.41 o                         
  -5   3   8       2220.62       2115.14        75.16 o                         
  -3   3   8        733.14        698.75        49.14 o                         
  -1   3   8        158.99        138.49        21.42 o                         
   1   3   8        222.05        220.76        25.06 o                         
   3   3   8        608.02        592.17        37.19 o                         
   5   3   8       2135.43       2171.28        58.25 o                         
   7   3   8        746.82        767.67        44.13 o                         
   9   3   8        364.01        380.52        37.52 o                         
  11   3   8        207.39        242.16        38.75 o                         
  13   3   8        325.30        325.85        41.20 o                         
  15   3   8       1319.16       1292.53        65.08 o                         
  17   3   8       1129.22       1264.33        83.83 o                         
  19   3   8        374.29        331.64        68.68 o                         
  21   3   8        844.00        831.89        93.87 o                         
  23   3   8       1001.81       1038.67       145.80 o                         
  25   3   8        126.80        -41.75       106.85 o                         
  27   3   8         59.54        -77.52        77.52 o                         
  29   3   8         71.07        -15.80       114.10 o                         
  31   3   8        460.57        478.22       103.18 o                         
  33   3   8        134.61         -2.21       157.52 o                         
 -12   4   8        238.28        302.87       191.11 o                         
 -10   4   8        550.61        736.39       222.40 o                         
  -8   4   8         81.33        186.64       220.17 o                         
  -6   4   8        358.89        471.47        85.09 o                         
  -4   4   8        540.90        567.09        89.42 o                         
  -2   4   8        128.89        226.98        83.72 o                         
   0   4   8       2312.40       2262.59       140.26 o                         
   2   4   8        248.55        264.96        40.94 o                         
   4   4   8        477.07        532.62        46.19 o                         
   6   4   8        356.90        461.74        50.39 o                         
   8   4   8         41.65         81.46        46.77 o                         
  10   4   8        560.30        664.78        59.25 o                         
  12   4   8        284.91        366.91        58.93 o                         
  14   4   8        357.81        335.61        63.24 o                         
  16   4   8        149.64        320.16        66.39 o                         
  18   4   8        975.26        933.58       114.73 o                         
  20   4   8         61.05        101.19        71.83 o                         
  22   4   8        311.69        269.84       111.02 o                         
  24   4   8        495.54        538.89       169.01 o                         
  26   4   8        178.47        207.93        88.22 o                         
  28   4   8        575.99        698.17        96.71 o                         
  -9   5   8        174.99        878.32       451.51 o                         
  -7   5   8        355.40        874.97       312.93 o                         
  -5   5   8        337.90        556.56       314.05 o                         
  -3   5   8        125.03        376.63       325.22 o                         
  -1   5   8        108.28        327.26       257.55 o                         
   1   5   8         87.06        378.36       114.58 o                         
   3   5   8        124.68        308.43       251.96 o                         
   5   5   8        267.61        417.99       117.51 o                         
   7   5   8        296.31        527.75       123.49 o                         
   9   5   8        140.84        365.79       120.70 o                         
  11   5   8        115.53        306.26       125.35 o                         
  13   5   8         31.26         62.14        75.18 o                         
  15   5   8         56.38        271.83        74.61 o                         
  17   5   8        313.46        531.92        84.57 o                         
 -39   1   9         37.86        111.52       120.14 o                         
 -37   1   9        117.59        128.79        65.16 o                         
 -35   1   9        251.54        202.22        64.44 o                         
 -33   1   9         83.29        135.43        78.79 o                         
 -31   1   9         75.81         73.76        75.44 o                         
 -29   1   9        318.32        300.77        52.44 o                         
 -27   1   9        328.75        262.60        47.81 o                         
 -25   1   9        281.24        263.32        46.10 o                         
 -23   1   9        296.91        221.95        45.65 o                         
 -21   1   9        236.68        267.70        36.25 o                         
 -19   1   9        255.07        271.49        32.16 o                         
 -17   1   9        524.56        588.84        39.06 o                         
 -15   1   9        260.23        278.70        34.91 o                         
 -13   1   9        404.91        427.46        33.56 o                         
 -11   1   9       1177.77       1240.00        50.29 o                         
  -9   1   9       1028.00       1042.44        46.72 o                         
  -7   1   9        976.09        975.25        42.67 o                         
  -5   1   9        825.83        774.53        40.70 o                         
  -3   1   9       2508.03       2711.25        59.00 o                         
  -1   1   9       2341.04       2471.94        84.94 o                         
   1   1   9       4515.89       4924.24        87.79 o                         
   3   1   9       1409.02       1489.20        49.73 o                         
   5   1   9        681.58        724.85        46.13 o                         
   7   1   9       1466.59       1455.49        53.23 o                         
   9   1   9       1129.44       1176.57        64.82 o                         
  11   1   9        735.90        815.72        46.55 o                         
  13   1   9        785.19        806.95        49.16 o                         
  15   1   9        338.63        304.99        40.01 o                         
  17   1   9        340.63        371.42        43.43 o                         
  19   1   9        436.17        499.77       115.06 o                         
  21   1   9        321.16        346.82        49.71 o                         
  23   1   9        142.89        156.09        69.85 o                         
  25   1   9        251.11        236.51        55.32 o                         
  27   1   9        429.16        438.80        58.34 o                         
  29   1   9        236.89        207.44        62.59 o                         
  31   1   9        102.05         -0.86        62.79 o                         
  33   1   9        122.82         28.56        65.02 o                         
  35   1   9        222.73        124.07        70.32 o                         
  37   1   9        169.88        120.14       100.58 o                         
  39   1   9         66.16         92.65       122.94 o                         
 -36   2   9         86.22         73.79        66.50 o                         
 -34   2   9        106.17         51.58        90.53 o                         
 -32   2   9        328.33        235.12        57.89 o                         
 -30   2   9        372.01        315.15        56.89 o                         
 -28   2   9        539.47        443.51        55.05 o                         
 -26   2   9       1988.31       2028.13        85.65 o                         
 -24   2   9        854.05        814.84       187.20 o                         
 -22   2   9        447.29        341.18        43.73 o                         
 -20   2   9        366.66        285.87        39.04 o                         
 -18   2   9       1826.66       1671.35        67.39 o                         
 -16   2   9       3024.14       2803.74        72.75 o                         
 -14   2   9        595.72        625.60        36.97 o                         
 -12   2   9        828.42        729.68        49.17 o                         
 -10   2   9       1025.97        936.42        41.05 o                         
  -8   2   9        571.22        543.21        29.19 o                         
  -6   2   9        747.01        680.91        25.00 o                         
  -4   2   9        931.48        898.41        25.65 o                         
  -2   2   9       4483.24       4512.74        57.62 o                         
   0   2   9       3783.59       3769.55        54.38 o                         
   2   2   9       4521.86       4632.45        85.86 o                         
   4   2   9       1353.79       1466.21        51.06 o                         
   6   2   9        356.69        350.92        32.19 o                         
   8   2   9        330.36        313.27        34.87 o                         
  10   2   9       1550.94       1501.16        62.20 o                         
  12   2   9        696.55        697.85        54.20 o                         
  14   2   9        503.41        550.14        45.65 o                         
  16   2   9       3639.09       3447.77        93.95 o                         
  18   2   9       1364.60       1280.40        82.14 o                         
  20   2   9        446.76        437.35       116.79 o                         
  22   2   9        392.81        400.86        52.79 o                         
  24   2   9       1245.83       1368.77        69.53 o                         
  26   2   9       1053.35        939.70        65.19 o                         
  28   2   9        977.20        848.23        66.75 o                         
  30   2   9        242.50        234.57        62.03 o                         
  32   2   9        397.61        205.28       186.08 o                         
  34   2   9        163.70        -73.23       245.87 o                         
  36   2   9        177.84        161.32       125.17 o                         
 -33   3   9         17.27         24.85        60.90 o                         
 -31   3   9        275.41        244.91        60.64 o                         
 -29   3   9        185.05        250.44        63.70 o                         
 -27   3   9        128.44        178.88        51.27 o                         
 -25   3   9        126.59        135.30        46.10 o                         
 -23   3   9        125.23         87.70        41.63 o                         
 -21   3   9        242.04        220.70        58.12 o                         
 -19   3   9         31.45         30.30        35.51 o                         
 -17   3   9        245.25        205.81        30.66 o                         
 -15   3   9        354.27        314.85        34.59 o                         
 -13   3   9        351.18        303.86        61.08 o                         
 -11   3   9        200.99        -10.59        76.56 o                         
  -9   3   9        153.35         25.47        55.60 o                         
  -7   3   9        262.46        215.93        45.02 o                         
  -5   3   9        279.99        287.52        45.51 o                         
  -3   3   9        986.36        873.45        58.68 o                         
  -1   3   9        391.17        417.60        27.49 o                         
   1   3   9        324.49        302.60        28.40 o                         
   3   3   9       1425.58       1371.74        51.42 o                         
   5   3   9        280.40        248.52        33.02 o                         
   7   3   9        134.35        106.21        34.67 o                         
   9   3   9        109.55        134.08        37.00 o                         
  11   3   9        333.20        286.79        40.45 o                         
  13   3   9        423.32        439.11        43.78 o                         
  15   3   9        258.19        213.51        45.85 o                         
  17   3   9        225.16        187.72       110.98 o                         
  19   3   9         26.30        -17.43       161.85 o                         
  21   3   9        209.54         66.20       142.49 o                         
  23   3   9        214.95         98.75       126.85 o                         
  25   3   9         99.07          5.87        82.70 o                         
  27   3   9        266.75        280.41       248.11 o                         
  29   3   9        106.99         92.20       151.99 o                         
  31   3   9        322.96        207.66       134.11 o                         
  33   3   9         32.44        -38.86       153.67 o                         
 -12   4   9        690.32       1025.84       281.64 o                         
 -10   4   9        475.06        604.51       231.34 o                         
  -8   4   9        215.89        229.11       229.11 o                         
  -6   4   9        187.45        162.05       260.40 o                         
  -4   4   9        354.51        397.75        90.09 o                         
  -2   4   9        519.07        506.54        91.61 o                         
   0   4   9        616.73        665.19        96.48 o                         
   2   4   9        540.55        635.69       100.76 o                         
   4   4   9        279.65        235.64        41.79 o                         
   6   4   9        365.92        351.25        66.99 o                         
   8   4   9        255.64        315.46        51.51 o                         
  10   4   9        804.01        929.51        63.11 o                         
  12   4   9        426.55        387.24        70.73 o                         
  14   4   9        431.19        458.53        65.42 o                         
  16   4   9        224.05        295.47        66.72 o                         
  18   4   9        238.48        288.73        71.55 o                         
  20   4   9        233.16        202.02        75.66 o                         
  22   4   9        236.04        262.80        80.64 o                         
  24   4   9        236.98        179.07        96.62 o                         
  26   4   9        108.00        135.14        88.15 o                         
  -7   5   9         67.63        459.33       310.69 o                         
  -5   5   9         25.56        356.51       311.81 o                         
  -3   5   9        177.27        424.69       358.75 o                         
  -1   5   9         72.73        391.16       360.98 o                         
   1   5   9        101.61        210.59       131.17 o                         
   3   5   9        177.33        432.89       122.24 o                         
   5   5   9         37.59        322.64       189.94 o                         
   7   5   9         42.85        315.54       116.30 o                         
   9   5   9         54.66        306.23       123.52 o                         
  11   5   9         32.96        317.62       171.50 o                         
  13   5   9         62.47        153.41       129.27 o                         
  15   5   9         58.17        154.07        73.91 o                         
 -38   0  10        982.12       1014.67       119.58 o                         
 -36   0  10        715.89        863.79       109.52 o                         
 -34   0  10         43.49         86.06        86.06 o                         
 -32   0  10       1160.30       1175.60       101.70 o                         
 -30   0  10         82.01        172.11        78.23 o                         
 -28   0  10        307.96        358.75        76.00 o                         
 -26   0  10       1054.07        925.26        78.23 o                         
 -24   0  10        727.40        879.44        78.23 o                         
 -22   0  10        541.68        563.35        51.29 o                         
 -20   0  10       3031.29       2911.01       120.70 o                         
 -18   0  10        146.12        138.58        54.76 o                         
 -16   0  10        294.46        334.16        55.88 o                         
 -14   0  10       8515.72       8459.34       202.29 o                         
 -12   0  10       1789.64       1747.70        83.82 o                         
 -10   0  10       2319.85       2303.15        87.17 o                         
  -8   0  10       3075.56       3067.48        98.35 o                         
  -6   0  10        370.31        387.81        44.70 o                         
  -4   0  10       5700.47       5969.66       145.29 o                         
  -2   0  10       2702.32       2726.72        88.29 o                         
   0   0  10         45.47         46.94        39.12 o                         
   2   0  10       2535.48       2581.43        90.53 o                         
   4   0  10       5621.75       5590.79       143.05 o                         
   6   0  10        448.98        542.04        53.64 o                         
   8   0  10       3022.78       3127.83       105.05 o                         
  10   0  10       2861.07       3041.77       103.94 o                         
  12   0  10       1979.63       2009.22        92.76 o                         
  14   0  10       8482.25       8287.34       205.64 o                         
  16   0  10        362.08        306.22        64.82 o                         
  18   0  10        244.45        183.29        67.06 o                         
  20   0  10       3109.93       2921.07       132.99 o                         
  22   0  10        689.03        729.68        84.94 o                         
  24   0  10        659.72        800.09        87.17 o                         
  26   0  10       1176.45       1099.61        92.76 o                         
  28   0  10        337.27        438.10        90.53 o                         
  30   0  10         54.87         50.29        87.17 o                         
  32   0  10       1046.31        910.73        99.47 o                         
  34   0  10         71.82        143.05        98.35 o                         
  36   0  10        889.03        993.43       117.35 o                         
  38   0  10       1114.49       1305.24       130.76 o                         
 -37   1  10        806.39        722.71        77.69 o                         
 -35   1  10         45.33          0.17        62.98 o                         
 -33   1  10         48.78          8.81        58.68 o                         
 -31   1  10       1852.00       1709.26        97.19 o                         
 -29   1  10         87.07         85.81        50.50 o                         
 -27   1  10        541.24        507.85        54.25 o                         
 -25   1  10        448.64        423.64        86.61 o                         
 -23   1  10        245.84        200.18        36.81 o                         
 -21   1  10       1415.39       1381.55        51.09 o                         
 -19   1  10        290.69        209.40        43.73 o                         
 -17   1  10       2383.03       2364.50        71.59 o                         
 -15   1  10        186.63        194.74        34.21 o                         
 -13   1  10       3624.57       3519.88        77.01 o                         
 -11   1  10       1898.98       1835.70        73.20 o                         
  -9   1  10       3195.51       3126.00        68.89 o                         
  -7   1  10        402.99        366.80        30.34 o                         
  -5   1  10        137.10        118.53        35.76 o                         
  -3   1  10       7574.35       7238.35       126.23 o                         
  -1   1  10        879.96        903.84        45.60 o                         
   1   1  10        860.17        910.56        46.42 o                         
   3   1  10       7704.86       7520.95       123.16 o                         
   5   1  10         93.53        164.88        31.14 o                         
   7   1  10        375.00        354.20        48.06 o                         
   9   1  10       3045.00       3001.47        74.43 o                         
  11   1  10       2337.53       2404.61        74.88 o                         
  13   1  10       3616.93       3818.19        89.63 o                         
  15   1  10        270.06        321.48        86.06 o                         
  17   1  10       2330.21       2401.04        81.11 o                         
  19   1  10        410.65        485.32        52.99 o                         
  21   1  10       1528.84       1675.78       144.67 o                         
  23   1  10        207.88        314.38       127.97 o                         
  25   1  10        397.74        313.58        52.02 o                         
  27   1  10        697.28        579.21       103.32 o                         
  29   1  10        141.92        122.06        60.42 o                         
  31   1  10       1827.06       1853.95       104.31 o                         
  33   1  10         94.55        162.75        92.20 o                         
  35   1  10         29.89         -2.62        73.07 o                         
  37   1  10        904.36        910.18        88.05 o                         
 -36   2  10        492.52        593.70        75.44 o                         
 -34   2  10         79.48        142.20        63.79 o                         
 -32   2  10        497.34        527.94        64.89 o                         
 -30   2  10        209.87        268.50        61.47 o                         
 -28   2  10        125.72         56.17        50.20 o                         
 -26   2  10        738.62        714.99        84.38 o                         
 -24   2  10        522.81        545.14        59.18 o                         
 -22   2  10        124.18        112.10        42.57 o                         
 -20   2  10        456.71        502.83        38.90 o                         
 -18   2  10       1255.85       1199.86        63.14 o                         
 -16   2  10       2652.55       2574.30       155.35 o                         
 -14   2  10       9147.83       8955.15       150.19 o                         
 -12   2  10       1298.51       1211.67        54.96 o                         
 -10   2  10       3711.02       3560.67       105.61 o                         
  -8   2  10       2509.79       2318.42        45.92 o                         
  -6   2  10        513.42        531.04        32.33 o                         
  -4   2  10       1006.34        958.10        38.62 o                         
  -2   2  10       1725.13       1592.55        45.01 o                         
   0   2  10          4.16         33.88        27.74 o                         
   2   2  10       1571.76       1461.59        52.71 o                         
   4   2  10       1191.11       1185.49        58.67 o                         
   6   2  10        580.21        643.59        79.91 o                         
   8   2  10       2487.48       2372.62        69.78 o                         
  10   2  10       3829.59       3823.37       141.88 o                         
  12   2  10       1087.91       1198.82        68.09 o                         
  14   2  10       9608.04       9553.08       166.66 o                         
  16   2  10       3220.60       3132.84       122.38 o                         
  18   2  10       1117.04       1125.34        83.82 o                         
  20   2  10        381.27        394.35        54.02 o                         
  22   2  10        188.24        221.18       115.67 o                         
  24   2  10        407.20        416.64        56.83 o                         
  26   2  10        701.70        662.58        64.80 o                         
  28   2  10         65.20         26.26        58.48 o                         
  30   2  10        203.12        173.39        62.37 o                         
  32   2  10        627.39        531.73       329.08 o                         
  34   2  10         75.05         26.82       103.94 o                         
  36   2  10        541.80        456.27       310.64 o                         
 -31   3  10       2118.00       2134.60       126.29 o                         
 -29   3  10         52.08         59.78        54.46 o                         
 -27   3  10        476.50        486.07        54.37 o                         
 -25   3  10        478.79        526.46        50.84 o                         
 -23   3  10        830.98        914.50        62.69 o                         
 -21   3  10        657.27        689.97        57.00 o                         
 -19   3  10        904.16        912.54        99.47 o                         
 -17   3  10        146.34        188.68        39.82 o                         
 -15   3  10       1404.41       1356.98        62.59 o                         
 -13   3  10       1236.83       1229.83       143.96 o                         
 -11   3  10        630.01        489.51        70.41 o                         
  -9   3  10       1269.79       1173.37       107.29 o                         
  -7   3  10       1890.75       1779.00       111.76 o                         
  -5   3  10       1732.11       1668.66        75.85 o                         
  -3   3  10       4593.91       4422.15        73.86 o                         
  -1   3  10        113.67        115.05        28.46 o                         
   1   3  10        147.18        180.24        32.06 o                         
   3   3  10       4254.60       3982.07        77.05 o                         
   5   3  10       2116.34       2019.66        61.41 o                         
   7   3  10       1667.22       1591.88        59.98 o                         
   9   3  10       1602.52       1629.01        63.85 o                         
  11   3  10        548.92        590.07        87.69 o                         
  13   3  10       1160.76       1137.92        73.57 o
[truncated: 102,223 more chars]
